# Supplementary material for: Eccentricity rhythms in the Oligocene-Miocene carbon cycle regulated by weathering and carbonate burial
Source: Sci Adv. 2026 Jan 30;12(5):eadx6682. doi: 10.1126/sciadv.adx6682 (PMC12857679; doi:10.1126/sciadv.adx6682)
Supplement: Supplementary file 2 — Data S1 to S4 [file sciadv.adx6682_data_s1_to_s4.zip]

Archive with 4 entries (4 files):
- adx6682_data_s1.xlsx
- adx6682_data_s2.xlsx
- adx6682_data_s3.xlsx
- adx6682_data_s4.xlsx
