# Supplementary material for: Eccentricity rhythms in the Oligocene-Miocene carbon cycle regulated by weathering and carbonate burial
Source: Sci Adv. 2026 Jan 30;12(5):eadx6682. doi: 10.1126/sciadv.adx6682 (PMC12857679; doi:10.1126/sciadv.adx6682)
Supplement: Supplementary file 2 — Data S1 to S4 [file sciadv.adx6682_data_s1_to_s4.zip › adx6682_data_s1.xlsx]

## Sheet: Instruction
Astronomically tuned age model of IODP Site U1505.

## Sheet: Age model
Site	Hole	Core	Type	Sect	Depth CSF-A (m)	Depth CSF-B (m)	Age (ka)	Age model source
U1505	C	14	H	1	123.209	123.156	6300	Liu et al., 2024
U1505	C	14	H	2	123.81	123.725	6328	Liu et al., 2024
U1505	C	14	H	5	128.41	128.082	6514	Liu et al., 2024
U1505	C	14	H	7	131.42	130.933	6679	Liu et al., 2024
U1505	C	15	H	2	134.11	134.079	6843	Liu et al., 2024
U1505	C	15	H	4	137.31	137.24	7009	Liu et al., 2024
U1505	C	15	H	6	140.119	140.014	7146	Liu et al., 2024
U1505	C	16	H	1	142.01	141.993	7295	Liu et al., 2024
U1505	C	16	H	2	144.01	143.952	7405	Liu et al., 2024
U1505	C	16	H	4	146.84	146.724	7535	Liu et al., 2024
U1505	C	16	H	5	148.45	148.301	7647	Liu et al., 2024
U1505	C	16	H	7	150.429	150.239	7803	Liu et al., 2024
U1505	C	17	H	2	152.71	152.615	8012	Liu et al., 2024
U1505	C	17	H	3	155.11	154.903	8128	Liu et al., 2024
U1505	C	17	H	5	157.719	157.389	8268	Liu et al., 2024
U1505	C	17	H	7	160.13	159.686	8442	Liu et al., 2024
U1505	C	18	H	1	161.209	161.151	8608	Liu et al., 2024
U1505	C	18	H	2	162.219	162.103	8663	Liu et al., 2024
U1505	C	18	H	3	163.43	163.244	8756	Liu et al., 2024
U1505	C	18	H	3	164.629	164.375	8816	Liu et al., 2024
U1505	C	18	H	4	165.439	165.138	8868	Liu et al., 2024
U1505	C	18	H	6	167.85	167.41	8966.84	Liu et al., 2024
U1505	C	18	H	6	168.649	168.163	9010.32	Liu et al., 2024
U1505	C	18	H	CC	169.863	169.483	9109	Liu et al., 2024
U1505	C	19	H	2	171.901	171.78	9215	Liu et al., 2024
U1505	C	19	H	3	172.7	172.536	9264.14	Liu et al., 2024
U1505	C	19	H	3	174.091	173.85	9342.82	Liu et al., 2024
U1505	C	19	H	4	174.68	174.407	9382.18	Liu et al., 2024
U1505	C	19	H	5	176.271	175.911	9531.64	Liu et al., 2024
U1505	C	19	H	6	177.461	177.036	9618	Liu et al., 2024
U1505	C	19	H	6	178.26	177.792	9697	Liu et al., 2024
U1505	C	20	H	1	179.411	179.399	9818	Liu et al., 2024
U1505	C	20	H	1	180.009	179.964	9882.98	Liu et al., 2024
U1505	C	20	H	2	181.811	181.665	9940	Liu et al., 2024
U1505	C	20	H	3	182.821	182.619	9980.34	Liu et al., 2024
U1505	C	20	H	3	183.42	183.185	10027.4	Liu et al., 2024
U1505	C	20	H	4	184.63	184.327	10101	Liu et al., 2024
U1505	C	20	H	5	185.64	185.281	10208	Liu et al., 2024
U1505	C	20	H	7	188.451	187.935	10385	Liu et al., 2024
U1505	C	21	H	1	188.71	188.71	10460.2	Liu et al., 2024
U1505	C	21	H	2	190.71	190.71	10534	Liu et al., 2024
U1505	C	21	H	3	192.11	192.11	10598	Liu et al., 2024
U1505	C	21	H	4	193.32	193.32	10707	Liu et al., 2024
U1505	C	21	H	5	194.72	194.72	10776	Liu et al., 2024
U1505	C	22	H	1	196.71	196.71	10932.2	Liu et al., 2024
U1505	C	22	H	2	197.67	197.67	11025	Liu et al., 2024
U1505	C	22	H	2	198.24	198.24	11096	Liu et al., 2024
U1505	C	22	H	3	199.07	199.07	11133.4	Liu et al., 2024
U1505	C	22	H	CC	199.87	199.87	11175	Liu et al., 2024
U1505	C	23	H	1	203.91	203.91	11644	Liu et al., 2024
U1505	C	23	H	2	204.7	204.7	11734.2	Liu et al., 2024
U1505	C	23	H	2	205.3	205.3	11800	Liu et al., 2024
U1505	C	24	F	1	207.31	207.294	11943	Liu et al., 2024
U1505	C	24	F	3	210.91	210.625	12180	Liu et al., 2024
U1505	C	25	F	1	213.21	213.095	12304	Liu et al., 2024
U1505	C	25	F	3	215.4	215.105	12462	Liu et al., 2024
U1505	C	26	F	1	216.91	216.882	12589	Liu et al., 2024
U1505	C	26	F	1	217.711	217.629	12659	Liu et al., 2024
U1505	C	26	F	3	220.71	220.425	12848	Liu et al., 2024
U1505	C	27	F	1	222.01	221.942	12997	Liu et al., 2024
U1505	C	28	F	1	226.51	226.47	13251.3	Liu et al., 2024
U1505	C	28	F	1	227.31	227.218	13306	Liu et al., 2024
U1505	C	28	F	3	230.101	229.825	13535	Liu et al., 2024
U1505	C	29	F	2	232.62	232.465	13653	Liu et al., 2024
U1505	C	29	F	3	233.632	233.4	13700	Liu et al., 2024
U1505	C	30	F	2	236.89	236.788	13834	Liu et al., 2024
U1505	C	30	F	2	237.71	237.556	13900	Liu et al., 2024
U1505	C	30	F	3	238.509	238.305	13949	Liu et al., 2024
U1505	C	30	F	3	239.11	238.867	13995	Liu et al., 2024
U1505	C	31	F	1	240.81	240.758	14127	Liu et al., 2024
U1505	C	31	F	3	243.011	242.819	14251	Liu et al., 2024
U1505	C	31	F	4	244.679	244.381	14334	Liu et al., 2024
U1505	C	32	F	2	246.51	246.388	14465	Liu et al., 2024
U1505	C	32	F	2	247.51	247.321	14522	Liu et al., 2024
U1505	C	33	F	1	249.61	249.595	14633	Liu et al., 2024
U1505	C	34	F	1	254.309	254.294	14781	Liu et al., 2024
U1505	C	34	F	2	255.71	255.592	14835	Liu et al., 2024
U1505	C	34	F	2	256.909	256.704	14922	Liu et al., 2024
U1505	C	35	F	1	259.61	259.557	15071	Liu et al., 2024
U1505	C	35	F	3	262.421	262.183	15197	Liu et al., 2024
U1505	C	36	F	3	267.11	266.873	15427	Liu et al., 2024
U1505	C	37	F	2	270.411	270.36	15588	Liu et al., 2024
U1505	C	38	F	1	274.31	274.212	15738	Liu et al., 2024
U1505	C	38	F	4	277.51	277.191	15875	Liu et al., 2024
U1505	C	40	F	2	281.609	281.46	16099	Liu et al., 2024
U1505	C	40	F	3	283.409	283.139	16218	Liu et al., 2024
U1505	C	41	F	2	285.899	285.822	16366	Liu et al., 2024
U1505	C	42	F	1	289.809	289.743	16518	Liu et al., 2024
U1505	C	43	F	1	294.31	294.307	16725	Liu et al., 2024
U1505	C	44	F	1	298.81	298.772	16926	Liu et al., 2024
U1505	C	45	F	1	303.509	303.47	17361.6	Liu et al., 2024
U1505	C	45	F	2	305.32	305.166	17603.9	Liu et al., 2024
U1505	C	46	F	1	308.01	308.01	17890.7	Liu et al., 2024
U1505	C	47	F	1	312.91	312.91	18280.1	Liu et al., 2024
U1505	C	48	X	1	318.32	318.303	18826.4	Liu et al., 2024
U1505	C	48	X	6	324.74	324.638	19515.4	Liu et al., 2024
U1505	C	49	X	2	328.59	328.554	19831.9	Liu et al., 2024
U1505	C	49	X	5	333.12	332.993	20194.5	Liu et al., 2024
U1505	C	50	X	2	338.31	338.306	20564.5	Liu et al., 2024
U1505	C	50	X	3	340.62	340.612	20747.5	Liu et al., 2024
U1505	C	50	X	6	344.593	344.576	20913	Liu et al., 2024
U1505	C	51	X	1	346.121	346.12	21057	This study
U1505	C	51	X	4	351.134	350.945	21424	This study
U1505	C	51	X	CC	355.564	355.384	21747	This study
U1505	C	52	X	2	358.086	358.086	21968	This study
U1505	C	52	X	4	361.174	361.174	22182	This study
U1505	C	52	X	6	363.49	363.49	22348	This study
U1505	C	53	X	2	367.157	367.157	22568	This study
U1505	C	53	X	4	370.245	370.245	22709	This study
U1505	C	54	X	2	377.193	377.193	22953	This study
U1505	C	54	X	4	379.123	379.123	23052	This study
U1505	C	55	X	2	387.096	387.036	23329	This study
U1505	C	55	X	5	390.646	390.51	23515	This study
U1505	C	56	X	1	394.387	394.37	23671	This study
U1505	C	56	X	3	397.984	397.844	23902	This study
U1505	C	56	X	6	401.738	401.47	24104	This study
U1505	C	56	X	CC	403.45	403.248	24263	This study
