# Supplementary material for: Eccentricity rhythms in the Oligocene-Miocene carbon cycle regulated by weathering and carbonate burial
Source: Sci Adv. 2026 Jan 30;12(5):eadx6682. doi: 10.1126/sciadv.adx6682 (PMC12857679; doi:10.1126/sciadv.adx6682)
Supplement: Supplementary file 2 — Data S1 to S4 [file sciadv.adx6682_data_s1_to_s4.zip › adx6682_data_s2.xlsx]

## Sheet: Instruction
Benthic foraminiferal δ18O and δ13C records of IODP Site U1505.

## Sheet: Benthic isotopes
Site	Hole	Core	Type	Sect	Top offset (cm)	Bottom offset (cm)	Top depth CSF-A (m)	Bottom depth CSF-A (m)	Top depth CSF-B (m)	Bottom depth CSF-B (m)	Depth CSF-B (m)	Age (ka)	Benthic Species	Delta C13（PDB）	Delta O18（PDB）	Source
U1505	C	14	H	1	1	3	122.21	122.23	122.209	122.228	122.219	6253.28	C.wuellerstorfi	-0.457595	1.89919	Liu et al., 2024
U1505	C	14	H	1	20	22	122.4	122.42	122.389	122.408	122.398	6262.63	C.wuellerstorfi	-0.298136	2.37676	Liu et al., 2024
U1505	C	14	H	1	40	42	122.6	122.62	122.579	122.598	122.588	6271.98	C.wuellerstorfi	0.0529367	2.39107	Liu et al., 2024
U1505	C	14	H	1	60	62	122.8	122.82	122.768	122.787	122.778	6281.33	C.wuellerstorfi	0.260159	2.18246	Liu et al., 2024
U1505	C	14	H	1	80	82	123	123.02	122.958	122.977	122.968	6290.67	C.wuellerstorfi	0.0852896	2.36176	Liu et al., 2024
U1505	C	14	H	1	100	102	123.2	123.22	123.147	123.166	123.156	6300.02	C.wuellerstorfi	0.0728829	2.22617	Liu et al., 2024
U1505	C	14	H	1	120	122	123.4	123.42	123.337	123.356	123.346	6309.37	C.wuellerstorfi	-0.0854231	2.49627	Liu et al., 2024
U1505	C	14	H	1	140	142	123.6	123.62	123.526	123.545	123.535	6318.67	C.wuellerstorfi	-0.44694	2.46673	Liu et al., 2024
U1505	C	14	H	2	10	12	123.8	123.82	123.716	123.735	123.725	6328.02	C.wuellerstorfi	-0.217382	2.8839	Liu et al., 2024
U1505	C	14	H	2	30	32	124	124.02	123.905	123.924	123.915	6336.09	C.wuellerstorfi	0.25623	2.60421	Liu et al., 2024
U1505	C	14	H	2	50	52	124.2	124.22	124.095	124.114	124.105	6344.2	C.wuellerstorfi	-0.0879485	2.28558	Liu et al., 2024
U1505	C	14	H	2	70	72	124.4	124.42	124.284	124.303	124.293	6352.27	C.wuellerstorfi	0.153422	2.4386	Liu et al., 2024
U1505	C	14	H	2	90	92	124.6	124.62	124.474	124.493	124.483	6360.38	C.wuellerstorfi	-0.08615	2.40178	Liu et al., 2024
U1505	C	14	H	2	110	112	124.8	124.82	124.663	124.682	124.672	6368.45	C.mundulus	-0.04025	2.54225	Liu et al., 2024
U1505	C	14	H	3	1	3	125.21	125.23	125.051	125.07	125.06	6385.01	C.mundulus	-0.059	2.35633	Liu et al., 2024
U1505	C	14	H	3	20	22	125.4	125.42	125.231	125.25	125.24	6392.7	C.wuellerstorfi	-0.193242	2.43334	Liu et al., 2024
U1505	C	14	H	3	40	42	125.6	125.62	125.421	125.44	125.43	6400.81	C.wuellerstorfi	-0.821191	2.47532	Liu et al., 2024
U1505	C	14	H	3	60	62	125.8	125.82	125.61	125.629	125.62	6408.88	C.wuellerstorfi	0.152161	2.34338	Liu et al., 2024
U1505	C	14	H	3	80	82	126	126.02	125.799	125.818	125.809	6416.94	C.wuellerstorfi	-0.337621	2.38856	Liu et al., 2024
U1505	C	14	H	3	100	102	126.2	126.22	125.989	126.008	125.999	6425.06	C.wuellerstorfi	0.436636	2.5217	Liu et al., 2024
U1505	C	14	H	3	120	122	126.4	126.42	126.178	126.197	126.188	6433.12	C.wuellerstorfi	0.0535986	2.44248	Liu et al., 2024
U1505	C	14	H	3	140	142	126.6	126.62	126.367	126.386	126.376	6441.19	C.wuellerstorfi	0.103009	2.43829	Liu et al., 2024
U1505	C	14	H	4	10	12	126.8	126.82	126.557	126.576	126.566	6449.3	C.mundulus	-0.117333	2.57	Liu et al., 2024
U1505	C	14	H	4	30	32	127	127.02	126.746	126.765	126.755	6457.37	C.mundulus	-0.0405567	2.38288	Liu et al., 2024
U1505	C	14	H	4	50	52	127.2	127.22	126.936	126.955	126.946	6465.48	C.mundulus	-0.365733	2.52519	Liu et al., 2024
U1505	C	14	H	4	70	72	127.4	127.42	127.125	127.144	127.135	6473.55	C.wuellerstorfi	-0.0631201	2.55743	Liu et al., 2024
U1505	C	14	H	4	90	92	127.6	127.62	127.315	127.334	127.325	6481.66	C.wuellerstorfi	0.0286195	2.27024	Liu et al., 2024
U1505	C	14	H	4	110	112	127.8	127.82	127.504	127.523	127.513	6489.73	C.mundulus	0.0110614	2.46573	Liu et al., 2024
U1505	C	14	H	4	130	132	128	128.02	127.693	127.712	127.703	6497.8	C.wuellerstorfi	-0.120325	2.41457	Liu et al., 2024
U1505	C	14	H	5	1	3	128.21	128.23	127.892	127.911	127.901	6506.29	C.wuellerstorfi	0.159266	2.44147	Liu et al., 2024
U1505	C	14	H	5	20	22	128.4	128.42	128.072	128.091	128.082	6513.98	C.mundulus	0.0312658	2.56487	Liu et al., 2024
U1505	C	14	H	5	40	42	128.6	128.62	128.262	128.281	128.272	6524.97	C.wuellerstorfi	-0.169843	2.30437	Liu et al., 2024
U1505	C	14	H	5	60	62	128.8	128.82	128.451	128.47	128.46	6535.91	C.mundulus	-0.190234	2.39874	Liu et al., 2024
U1505	C	14	H	5	80	82	129	129.02	128.641	128.66	128.65	6546.9	C.wuellerstorfi	-0.485491	2.20257	Liu et al., 2024
U1505	C	14	H	5	100	102	129.2	129.22	128.83	128.849	128.839	6557.84	C.mundulus	0.0856989	2.41893	Liu et al., 2024
U1505	C	14	H	5	120	122	129.4	129.42	129.019	129.038	129.029	6568.78	C.wuellerstorfi	-0.180333	2.38237	Liu et al., 2024
U1505	C	14	H	5	140	142	129.6	129.62	129.209	129.228	129.219	6579.77	C.wuellerstorfi	-0.324525	2.25314	Liu et al., 2024
U1505	C	14	H	6	10	12	129.81	129.83	129.408	129.427	129.417	6591.29	C.wuellerstorfi	0.088507	2.36453	Liu et al., 2024
U1505	C	14	H	6	30	32	130.01	130.03	129.597	129.616	129.607	6602.23	C.wuellerstorfi	-0.0764045	2.36416	Liu et al., 2024
U1505	C	14	H	6	50	52	130.21	130.23	129.787	129.806	129.797	6613.23	C.wuellerstorfi	-0.447519	2.41778	Liu et al., 2024
U1505	C	14	H	6	70	72	130.41	130.43	129.976	129.995	129.986	6624.16	C.wuellerstorfi	-0.388999	2.47608	Liu et al., 2024
U1505	C	14	H	6	90	92	130.61	130.63	130.166	130.185	130.175	6635.16	C.wuellerstorfi	-0.365022	2.41655	Liu et al., 2024
U1505	C	14	H	6	110	112	130.81	130.83	130.355	130.374	130.364	6646.1	C.wuellerstorfi	-0.0299237	2.49909	Liu et al., 2024
U1505	C	14	H	6	130	132	131.01	131.03	130.544	130.563	130.553	6657.04	C.wuellerstorfi	-0.150639	2.53441	Liu et al., 2024
U1505	C	14	H	7	1	3	131.22	131.24	130.743	130.762	130.752	6668.55	C.wuellerstorfi	-0.452837	2.13074	Liu et al., 2024
U1505	C	14	H	7	20	22	131.41	131.43	130.924	130.942	130.933	6679	C.wuellerstorfi	-0.362178	2.12067	Liu et al., 2024
U1505	C	14	H	7	40	42	131.61	131.63	131.113	131.132	131.123	6688.88	C.wuellerstorfi	-0.255889	2.52717	Liu et al., 2024
U1505	C	14	H	7	58	60	131.79	131.81	131.284	131.303	131.293	6697.79	C.wuellerstorfi	-0.469658	2.26641	Liu et al., 2024
U1505	C	14	H	CC	10	12	131.92	131.94	131.407	131.426	131.416	6704.2	C.wuellerstorfi	-0.256832	2.29224	Liu et al., 2024
U1505	C	14	H	CC	30	32	132.12	132.14	131.596	131.615	131.606	6714.06	C.wuellerstorfi	-0.366357	2.35198	Liu et al., 2024
U1505	C	15	H	1	1	3	131.71	131.73	131.71	131.73	131.72	6720.03	C.wuellerstorfi	-0.114635	2.30134	Liu et al., 2024
U1505	C	15	H	1	20	22	131.9	131.92	131.897	131.917	131.907	6729.77	C.wuellerstorfi	-0.410861	2.43921	Liu et al., 2024
U1505	C	15	H	1	40	42	132.1	132.12	132.095	132.115	132.105	6740.1	C.wuellerstorfi	-0.859091	2.42394	Liu et al., 2024
U1505	C	15	H	1	60	62	132.3	132.32	132.292	132.312	132.302	6750.37	C.wuellerstorfi	-0.460076	2.33087	Liu et al., 2024
U1505	C	15	H	1	80	82	132.5	132.52	132.49	132.51	132.5	6760.69	C.wuellerstorfi	-0.031701	2.23953	Liu et al., 2024
U1505	C	15	H	1	100	102	132.7	132.72	132.687	132.707	132.697	6770.96	C.wuellerstorfi	-0.0934095	2.2948	Liu et al., 2024
U1505	C	15	H	1	120	122	132.9	132.92	132.885	132.905	132.895	6781.28	C.wuellerstorfi	-0.189171	2.21902	Liu et al., 2024
U1505	C	15	H	1	140	142	133.1	133.12	133.082	133.102	133.092	6791.55	C.wuellerstorfi	-0.0898669	2.23907	Liu et al., 2024
U1505	C	15	H	2	10	12	133.3	133.32	133.28	133.299	133.29	6801.84	C.wuellerstorfi	-0.532744	2.24616	Liu et al., 2024
U1505	C	15	H	2	30	32	133.5	133.52	133.477	133.497	133.487	6812.14	C.wuellerstorfi	-0.266124	2.44905	Liu et al., 2024
U1505	C	15	H	2	50	52	133.7	133.72	133.675	133.694	133.685	6822.43	C.wuellerstorfi	-0.2635	2.49471	Liu et al., 2024
U1505	C	15	H	2	70	72	133.9	133.92	133.872	133.892	133.882	6832.73	C.wuellerstorfi	-0.427559	2.25048	Liu et al., 2024
U1505	C	15	H	2	90	92	134.1	134.12	134.07	134.089	134.079	6843.03	C.wuellerstorfi	-0.327364	1.82745	Liu et al., 2024
U1505	C	15	H	2	110	112	134.3	134.32	134.267	134.287	134.277	6853.4	C.wuellerstorfi	0.0261542	2.09205	Liu et al., 2024
U1505	C	15	H	2	130	132	134.5	134.52	134.464	134.484	134.474	6863.74	C.wuellerstorfi	0.224193	2.49366	Liu et al., 2024
U1505	C	15	H	3	1	3	134.71	134.73	134.672	134.692	134.682	6874.67	C.wuellerstorfi	-0.15448	2.40607	Liu et al., 2024
U1505	C	15	H	3	20	22	134.9	134.92	134.86	134.879	134.87	6884.51	C.wuellerstorfi	-0.0748876	2.31091	Liu et al., 2024
U1505	C	15	H	3	40	42	135.1	135.12	135.057	135.077	135.067	6894.88	C.wuellerstorfi	-0.107265	2.28027	Liu et al., 2024
U1505	C	15	H	3	60	62	135.3	135.32	135.255	135.275	135.265	6905.28	C.wuellerstorfi	-0.41531	2.15683	Liu et al., 2024
U1505	C	15	H	3	80	82	135.5	135.52	135.452	135.472	135.462	6915.63	C.wuellerstorfi	-0.128823	2.25076	Liu et al., 2024
U1505	C	15	H	3	100	102	135.7	135.72	135.65	135.67	135.66	6926.03	C.wuellerstorfi	-0.0317742	2.29966	Liu et al., 2024
U1505	C	15	H	3	120	122	135.9	135.92	135.848	135.867	135.858	6936.4	C.wuellerstorfi	-0.367535	2.2828	Liu et al., 2024
U1505	C	15	H	3	140	142	136.1	136.12	136.045	136.065	136.055	6946.77	C.wuellerstorfi	-0.443521	2.48112	Liu et al., 2024
U1505	C	15	H	4	10	12	136.3	136.32	136.243	136.262	136.252	6957.14	C.wuellerstorfi	-0.178991	2.3253	Liu et al., 2024
U1505	C	15	H	4	30	32	136.5	136.52	136.44	136.46	136.45	6967.51	C.wuellerstorfi	0.0853781	2.244	Liu et al., 2024
U1505	C	15	H	4	50	52	136.7	136.72	136.638	136.657	136.648	6977.88	C.wuellerstorfi	0.0568446	2.30393	Liu et al., 2024
U1505	C	15	H	4	70	72	136.9	136.92	136.835	136.855	136.845	6988.26	C.wuellerstorfi	-0.265528	2.41646	Liu et al., 2024
U1505	C	15	H	4	90	92	137.1	137.12	137.033	137.052	137.042	6998.63	C.wuellerstorfi	-0.661723	2.24408	Liu et al., 2024
U1505	C	15	H	4	110	112	137.3	137.32	137.23	137.25	137.24	7009	C.wuellerstorfi	-0.0576919	2.19343	Liu et al., 2024
U1505	C	15	H	4	130	132	137.5	137.52	137.428	137.447	137.438	7018.75	C.wuellerstorfi	0.0387943	2.41416	Liu et al., 2024
U1505	C	15	H	5	1	3	137.72	137.74	137.645	137.665	137.655	7029.5	C.wuellerstorfi	-0.103611	2.33075	Liu et al., 2024
U1505	C	15	H	5	20	22	137.91	137.93	137.832	137.852	137.842	7038.73	C.wuellerstorfi	-0.269481	2.36672	Liu et al., 2024
U1505	C	15	H	5	40	42	138.11	138.13	138.03	138.05	138.04	7048.51	C.wuellerstorfi	0.197209	2.03351	Liu et al., 2024
U1505	C	15	H	5	60	62	138.31	138.33	138.227	138.247	138.237	7058.24	C.wuellerstorfi	-0.268425	2.31026	Liu et al., 2024
U1505	C	15	H	5	80	82	138.51	138.53	138.425	138.445	138.435	7068.02	C.wuellerstorfi	-0.239848	2.27648	Liu et al., 2024
U1505	C	15	H	5	100	102	138.71	138.73	138.622	138.642	138.632	7077.75	C.wuellerstorfi	-0.046051	2.24531	Liu et al., 2024
U1505	C	15	H	5	120	122	138.91	138.93	138.82	138.84	138.83	7087.53	C.wuellerstorfi	-0.534624	2.34419	Liu et al., 2024
U1505	C	15	H	5	140	142	139.11	139.13	139.017	139.037	139.027	7097.25	C.wuellerstorfi	0.223826	2.48028	Liu et al., 2024
U1505	C	15	H	6	10	12	139.31	139.33	139.215	139.234	139.225	7107.01	C.wuellerstorfi	0.35489	2.362	Liu et al., 2024
U1505	C	15	H	6	30	32	139.51	139.53	139.412	139.432	139.422	7116.76	C.wuellerstorfi	0.352709	2.22708	Liu et al., 2024
U1505	C	15	H	6	50	52	139.71	139.73	139.61	139.629	139.62	7126.52	C.wuellerstorfi	0.336578	2.24519	Liu et al., 2024
U1505	C	15	H	6	70	72	139.91	139.93	139.807	139.827	139.817	7136.27	C.wuellerstorfi	0.0690797	2.10034	Liu et al., 2024
U1505	C	15	H	6	90	92	140.11	140.13	140.005	140.024	140.014	7146.04	C.wuellerstorfi	-0.054468	2.4089	Liu et al., 2024
U1505	C	15	H	7	1	3	140.33	140.35	140.222	140.242	140.232	7162.41	C.wuellerstorfi	-0.165247	2.05829	Liu et al., 2024
U1505	C	15	H	7	20	22	140.52	140.54	140.41	140.429	140.419	7176.53	C.wuellerstorfi	0.350828	2.2328	Liu et al., 2024
U1505	C	15	H	7	40	42	140.72	140.74	140.607	140.627	140.617	7191.4	C.wuellerstorfi	0.241603	1.93603	Liu et al., 2024
U1505	C	15	H	7	60	62	140.92	140.94	140.805	140.825	140.815	7206.31	C.wuellerstorfi	-0.482553	2.23396	Liu et al., 2024
U1505	C	15	H	7	72	74	141.04	141.06	140.923	140.943	140.933	7215.19	C.wuellerstorfi	0.139745	2.18642	Liu et al., 2024
U1505	C	15	H	CC	10	12	141.17	141.19	141.052	141.072	141.062	7224.9	C.wuellerstorfi	-0.365127	2.28688	Liu et al., 2024
U1505	C	16	H	1	0	2	141.2	141.22	141.2	141.22	141.21	7236.05	C.mundulus	-0.393	2.37633	Liu et al., 2024
U1505	C	16	H	1	20	22	141.4	141.42	141.396	141.415	141.405	7250.77	C.wuellerstorfi	0.123549	2.38564	Liu et al., 2024
U1505	C	16	H	1	40	42	141.6	141.62	141.592	141.611	141.601	7265.52	C.mundulus	0.164551	2.18116	Liu et al., 2024
U1505	C	16	H	1	60	62	141.8	141.82	141.788	141.807	141.798	7280.28	C.wuellerstorfi	0.200215	1.93501	Liu et al., 2024
U1505	C	16	H	1	80	82	142	142.02	141.983	142.003	141.993	7295	C.wuellerstorfi	0.43149	2.65156	Liu et al., 2024
U1505	C	16	H	1	100	102	142.2	142.22	142.179	142.199	142.189	7306.01	C.wuellerstorfi	0.0914993	2.33728	Liu et al., 2024
U1505	C	16	H	1	120	122	142.4	142.42	142.375	142.395	142.385	7317.01	C.wuellerstorfi	0.392738	2.37722	Liu et al., 2024
U1505	C	16	H	1	140	142	142.6	142.62	142.571	142.591	142.581	7328.02	C.wuellerstorfi	0.273854	2.4502	Liu et al., 2024
U1505	C	16	H	2	10	12	142.8	142.82	142.767	142.787	142.777	7339.02	C.wuellerstorfi	0.441304	2.34329	Liu et al., 2024
U1505	C	16	H	2	30	32	143	143.02	142.963	142.982	142.972	7350	C.wuellerstorfi	0.536257	2.22789	Liu et al., 2024
U1505	C	16	H	2	50	52	143.2	143.22	143.159	143.178	143.168	7361.01	C.wuellerstorfi	0.473085	2.1096	Liu et al., 2024
U1505	C	16	H	2	70	72	143.4	143.42	143.355	143.374	143.364	7372.01	C.mundulus	0.3595	2.406	Liu et al., 2024
U1505	C	16	H	2	90	92	143.6	143.62	143.551	143.57	143.56	7383.02	C.mundulus	-0.09	1.7185	Liu et al., 2024
U1505	C	16	H	2	110	112	143.8	143.82	143.747	143.766	143.757	7394.02	C.wuellerstorfi	0.206842	2.39972	Liu et al., 2024
U1505	C	16	H	2	130	132	144	144.02	143.942	143.962	143.952	7405	C.wuellerstorfi	0.236371	1.78582	Liu et al., 2024
U1505	C	16	H	3	1	3	144.23	144.25	144.168	144.187	144.178	7415.58	C.wuellerstorfi	0.650667	2.08433	Liu et al., 2024
U1505	C	16	H	3	20	22	144.42	144.44	144.354	144.373	144.363	7424.3	C.wuellerstorfi	0.557667	2.106	Liu et al., 2024
U1505	C	16	H	3	40	42	144.62	144.64	144.55	144.569	144.56	7433.49	C.wuellerstorfi	0.365667	2.06767	Liu et al., 2024
U1505	C	16	H	3	60	62	144.82	144.84	144.746	144.765	144.755	7442.68	C.wuellerstorfi	-0.405333	2.222	Liu et al., 2024
U1505	C	16	H	3	80	82	145.02	145.04	144.942	144.961	144.952	7451.87	C.wuellerstorfi	-0.464333	2.34733	Liu et al., 2024
U1505	C	16	H	3	100	102	145.22	145.24	145.137	145.157	145.147	7461.04	C.wuellerstorfi	0.291667	2.175	Liu et al., 2024
U1505	C	16	H	3	120	122	145.42	145.44	145.333	145.353	145.343	7470.23	C.mundulus	0.601667	2.25033	Liu et al., 2024
U1505	C	16	H	3	140	142	145.62	145.64	145.529	145.549	145.539	7479.43	1C.wuellerstorfi+2C.mundulus	0.583667	2.38	Liu et al., 2024
U1505	C	16	H	4	10	12	145.83	145.85	145.735	145.755	145.745	7489.09	C.mundulus	0.366	2.34233	Liu et al., 2024
U1505	C	16	H	4	50	52	146.23	146.25	146.127	146.146	146.137	7507.45	C.mundulus	0.380667	2.356	Liu et al., 2024
U1505	C	16	H	4	70	72	146.43	146.45	146.323	146.342	146.333	7516.64	C.wuellerstorfi	0.443667	2.25833	Liu et al., 2024
U1505	C	16	H	4	90	92	146.63	146.65	146.519	146.538	146.529	7525.83	C.mundulus	0.398667	2.22433	Liu et al., 2024
U1505	C	16	H	4	110	112	146.83	146.85	146.714	146.734	146.724	7535	C.mundulus	0.730667	2.61233	Liu et al., 2024
U1505	C	16	H	4	130	132	147.03	147.05	146.91	146.93	146.92	7548.92	C.mundulus	0.398667	2.56533	Liu et al., 2024
U1505	C	16	H	5	1	3	147.25	147.27	147.126	147.145	147.136	7564.23	C.mundulus	0.510667	2.43333	Liu et al., 2024
U1505	C	16	H	5	20	22	147.44	147.46	147.312	147.331	147.322	7577.44	1C.wuellerstorfi+1C.mundulus	0.678667	2.24233	Liu et al., 2024
U1505	C	16	H	5	40	42	147.64	147.66	147.508	147.527	147.517	7591.36	C.mundulus	0.501667	2.35833	Liu et al., 2024
U1505	C	16	H	5	60	62	147.84	147.86	147.704	147.723	147.714	7605.28	C.mundulus	0.527667	2.30033	Liu et al., 2024
U1505	C	16	H	5	80	82	148.04	148.06	147.899	147.919	147.909	7619.16	C.mundulus	0.486667	2.36633	Liu et al., 2024
U1505	C	16	H	5	100	102	148.24	148.26	148.095	148.115	148.105	7633.08	1C.wuellerstorfi+2C.mundulus	0.555667	2.37233	Liu et al., 2024
U1505	C	16	H	5	120	122	148.44	148.46	148.291	148.311	148.301	7647	C.mundulus	0.414667	2.54033	Liu et al., 2024
U1505	C	16	H	5	140	142	148.64	148.66	148.487	148.507	148.497	7662.78	C.wuellerstorfi	0.326667	2.33833	Liu et al., 2024
U1505	C	16	H	6	10	12	148.84	148.86	148.683	148.702	148.692	7678.51	C.wuellerstorfi	0.635667	2.28533	Liu et al., 2024
U1505	C	16	H	6	30	32	149.04	149.06	148.879	148.898	148.888	7694.29	C.mundulus	0.555667	2.27433	Liu et al., 2024
U1505	C	16	H	6	50	52	149.24	149.26	149.074	149.094	149.084	7710.03	C.wuellerstorfi	0.588667	2.28233	Liu et al., 2024
U1505	C	16	H	6	70	72	149.44	149.46	149.27	149.29	149.28	7725.8	C.wuellerstorfi	0.534667	2.40033	Liu et al., 2024
U1505	C	16	H	6	90	92	149.64	149.66	149.466	149.485	149.476	7741.54	C.wuellerstorfi	0.371667	2.35233	Liu et al., 2024
U1505	C	16	H	6	110	112	149.84	149.86	149.662	149.681	149.672	7757.32	C.wuellerstorfi	0.444667	2.39033	Liu et al., 2024
U1505	C	16	H	7	10	12	150.02	150.04	149.838	149.858	149.848	7771.53	C.wuellerstorfi	0.719667	2.14233	Liu et al., 2024
U1505	C	16	H	7	30	32	150.22	150.24	150.034	150.054	150.044	7787.3	C.wuellerstorfi	0.569667	2.02333	Liu et al., 2024
U1505	C	16	H	7	50	52	150.42	150.44	150.23	150.249	150.239	7803.04	C.wuellerstorfi	0.254833	1.90367	Liu et al., 2024
U1505	C	16	H	7	66	68	150.58	150.6	150.387	150.406	150.397	7816.85	C.wuellerstorfi	0.421667	2.42633	Liu et al., 2024
U1505	C	16	H	CC	10	12	150.71	150.73	150.514	150.534	150.524	7828.07	2C.wuellerstorfi+2C.mundulus	0.447	2.342	Liu et al., 2024
U1505	C	17	H	1	1	3	150.71	150.73	150.71	150.729	150.72	7845.27	C.wuellerstorfi	0.447667	2.38533	Liu et al., 2024
U1505	C	17	H	1	20	22	150.9	150.92	150.891	150.91	150.9	7861.19	C.wuellerstorfi	0.669667	2.15533	Liu et al., 2024
U1505	C	17	H	1	40	42	151.1	151.12	151.081	151.1	151.09	7877.9	1C.wuellerstorfi+1C.mundulus	0.774667	2.17633	Liu et al., 2024
U1505	C	17	H	1	60	62	151.3	151.32	151.272	151.291	151.281	7894.7	1C.wuellerstorfi+2C.mundulus	0.566667	2.24533	Liu et al., 2024
U1505	C	17	H	1	80	82	151.5	151.52	151.462	151.481	151.471	7911.41	1C.wuellerstorfi+2C.mundulus	0.430667	2.19533	Liu et al., 2024
U1505	C	17	H	1	100	102	151.7	151.72	151.653	151.672	151.662	7928.22	C.wuellerstorfi	0.419667	2.07033	Liu et al., 2024
U1505	C	17	H	1	120	122	151.9	151.92	151.843	151.862	151.852	7944.93	C.wuellerstorfi	0.306667	2.35933	Liu et al., 2024
U1505	C	17	H	1	140	142	152.1	152.12	152.034	152.053	152.043	7961.73	C.wuellerstorfi	0.447667	2.33133	Liu et al., 2024
U1505	C	17	H	2	10	12	152.3	152.32	152.224	152.243	152.233	7978.44	2C.wuellerstorfi+2C.mundulus	0.349667	2.06533	Liu et al., 2024
U1505	C	17	H	2	30	32	152.5	152.52	152.415	152.434	152.424	7995.24	1C.wuellerstorfi+1C.mundulus	0.329667	2.18133	Liu et al., 2024
U1505	C	17	H	2	50	52	152.7	152.72	152.606	152.625	152.615	8012.03	C.wuellerstorfi	0.452667	2.06133	Liu et al., 2024
U1505	C	17	H	2	70	72	152.9	152.92	152.796	152.815	152.805	8021.66	1C.wuellerstorfi+2C.mundulus	0.461667	2.33433	Liu et al., 2024
U1505	C	17	H	2	90	92	153.1	153.12	152.987	153.006	152.996	8031.34	C.mundulus	0.663667	2.53033	Liu et al., 2024
U1505	C	17	H	2	110	112	153.3	153.32	153.178	153.197	153.188	8041.03	C.mundulus	0.53	2.46633	Liu et al., 2024
U1505	C	17	H	2	130	132	153.5	153.52	153.368	153.387	153.377	8050.66	C.mundulus	0.516	2.398	Liu et al., 2024
U1505	C	17	H	3	1	3	153.71	153.73	153.569	153.588	153.578	8060.85	2C.wuellerstorfi+1C.mundulus	0.619	2.419	Liu et al., 2024
U1505	C	17	H	3	20	22	153.9	153.92	153.75	153.769	153.76	8070.03	C.wuellerstorfi	0.629	2.38	Liu et al., 2024
U1505	C	17	H	3	40	42	154.1	154.12	153.94	153.959	153.95	8079.66	1C.wuellerstorfi+1C.mundulus	1.173	2.332	Liu et al., 2024
U1505	C	17	H	3	60	62	154.3	154.32	154.131	154.15	154.141	8089.34	1C.wuellerstorfi+2C.mundulus	0.798	2.291	Liu et al., 2024
U1505	C	17	H	3	100	102	154.7	154.72	154.512	154.531	154.522	8108.66	C.wuellerstorfi	0.98	2.484	Liu et al., 2024
U1505	C	17	H	3	120	122	154.9	154.92	154.703	154.722	154.713	8118.34	C.mundulus	0.836	2.562	Liu et al., 2024
U1505	C	17	H	3	140	142	155.1	155.12	154.893	154.912	154.903	8127.97	C.mundulus	0.284	2.742	Liu et al., 2024
U1505	C	17	H	4	10	12	155.31	155.33	155.093	155.112	155.102	8139.23	1C.wuellerstorfi+2C.mundulus	0.642	2.637	Liu et al., 2024
U1505	C	17	H	4	30	32	155.51	155.53	155.284	155.303	155.293	8149.99	C.mundulus	0.686	2.574	Liu et al., 2024
U1505	C	17	H	4	50	52	155.71	155.73	155.474	155.493	155.483	8160.69	C.mundulus	0.596	2.545	Liu et al., 2024
U1505	C	17	H	4	70	72	155.91	155.93	155.665	155.684	155.674	8171.45	C.mundulus	0.513	2.339	Liu et al., 2024
U1505	C	17	H	4	90	92	156.11	156.13	155.855	155.874	155.864	8182.15	C.mundulus	0.405	2.318	Liu et al., 2024
U1505	C	17	H	4	110	112	156.31	156.33	156.046	156.065	156.055	8192.9	1C.wuellerstorfi+1C.mundulus	0.448	2.491	Liu et al., 2024
U1505	C	17	H	4	130	132	156.51	156.53	156.237	156.256	156.246	8203.66	C.wuellerstorfi	0.695	2.577	Liu et al., 2024
U1505	C	17	H	5	1	3	156.72	156.74	156.437	156.456	156.447	8214.92	C.mundulus	0.652	2.447	Liu et al., 2024
U1505	C	17	H	5	20	22	156.91	156.93	156.618	156.637	156.627	8225.12	C.wuellerstorfi	0.263	2.162	Liu et al., 2024
U1505	C	17	H	5	40	42	157.11	157.13	156.808	156.827	156.817	8235.82	C.mundulus	0.794	2.671	Liu et al., 2024
U1505	C	17	H	5	60	62	157.31	157.33	156.999	157.018	157.008	8246.57	C.mundulus	0.743	2.453	Liu et al., 2024
U1505	C	17	H	5	80	82	157.51	157.53	157.189	157.208	157.198	8257.27	C.mundulus	0.7835	2.321	Liu et al., 2024
U1505	C	17	H	5	100	102	157.71	157.73	157.38	157.399	157.389	8268.04	1C.wuellerstorfi+2C.mundulus	0.088	1.957	Liu et al., 2024
U1505	C	17	H	5	120	122	157.91	157.93	157.571	157.59	157.581	8282.51	1C.wuellerstorfi+1C.mundulus	0.803	2.28	Liu et al., 2024
U1505	C	17	H	5	140	142	158.11	158.13	157.761	157.78	157.77	8296.9	C.mundulus	0.843	2.303	Liu et al., 2024
U1505	C	17	H	6	10	12	158.32	158.34	157.961	157.98	157.971	8312.05	C.wuellerstorfi	0.988	2.393	Liu et al., 2024
U1505	C	17	H	6	30	32	158.52	158.54	158.152	158.171	158.161	8326.52	C.mundulus	0.9105	2.4495	Liu et al., 2024
U1505	C	17	H	6	50	52	158.72	158.74	158.342	158.361	158.351	8340.91	C.wuellerstorfi	0.9485	2.456	Liu et al., 2024
U1505	C	17	H	6	70	72	158.92	158.94	158.533	158.552	158.542	8355.38	C.mundulus	0.8405	2.5365	Liu et al., 2024
U1505	C	17	H	6	90	92	159.12	159.14	158.723	158.742	158.733	8369.77	C.mundulus	0.886	2.4235	Liu et al., 2024
U1505	C	17	H	6	110	112	159.32	159.34	158.914	158.933	158.923	8384.24	C.wuellerstorfi	1.0515	2.2495	Liu et al., 2024
U1505	C	17	H	7	1	3	159.73	159.75	159.305	159.324	159.315	8413.86	C.wuellerstorfi	0.8235	2.4095	Liu et al., 2024
U1505	C	17	H	7	20	22	159.92	159.94	159.486	159.505	159.495	8427.57	C.mundulus	0.9105	2.307	Liu et al., 2024
U1505	C	17	H	7	40	42	160.12	160.14	159.676	159.696	159.686	8442	C.mundulus	0.9395	2.5665	Liu et al., 2024
U1505	C	17	H	7	53	55	160.25	160.27	159.8	159.819	159.81	8455.99	C.wuellerstorfi	1.0465	2.45	Liu et al., 2024
U1505	C	17	H	CC	10	12	160.38	160.4	159.924	159.943	159.934	8470.04	C.wuellerstorfi	0.8945	2.4355	Liu et al., 2024
U1505	C	17	H	CC	30	32	160.58	160.6	160.114	160.133	160.124	8491.57	2C.mundulus+C.wuellerstorfi	0.919	2.355	Liu et al., 2024
U1505	C	18	H	1	1	3	160.21	160.23	160.209	160.228	160.219	8502.34	C.mundulus	0.741667	2.257	Liu et al., 2024
U1505	C	18	H	1	20	22	160.4	160.42	160.388	160.407	160.398	8522.62	C.wuellerstorfi	0.7765	2.4245	Liu et al., 2024
U1505	C	18	H	1	40	42	160.6	160.62	160.577	160.596	160.587	8544.04	2C.mundulus+C.wuellerstorfi	0.8255	2.448	Liu et al., 2024
U1505	C	18	H	1	60	62	160.8	160.82	160.765	160.784	160.774	8565.34	C.mundulus	0.4495	2.3695	Liu et al., 2024
U1505	C	18	H	1	80	82	161	161.02	160.954	160.973	160.964	8586.75	C.mundulus	0.6725	2.521	Liu et al., 2024
U1505	C	18	H	1	100	102	161.2	161.22	161.142	161.161	161.151	8608.03	C.mundulus	0.4385	2.6385	Liu et al., 2024
U1505	C	18	H	1	120	122	161.4	161.42	161.331	161.35	161.34	8618.95	C.mundulus	0.5695	2.494	Liu et al., 2024
U1505	C	18	H	1	140	142	161.6	161.62	161.519	161.538	161.529	8629.81	C.wuellerstorfi	0.7005	2.4925	Liu et al., 2024
U1505	C	18	H	2	10	12	161.81	161.83	161.717	161.736	161.726	8641.25	C.mundulus	0.5715	2.317	Liu et al., 2024
U1505	C	18	H	2	30	32	162.01	162.03	161.906	161.925	161.916	8652.17	3C.mundulus+C.wuellerstorfi	0.3	2.4165	Liu et al., 2024
U1505	C	18	H	2	50	52	162.21	162.23	162.094	162.113	162.103	8663.04	C.mundulus	0.2175	2.129	Liu et al., 2024
U1505	C	18	H	2	70	72	162.41	162.43	162.283	162.302	162.292	8678.45	C.mundulus	0.497	2.06433	Liu et al., 2024
U1505	C	18	H	2	90	92	162.61	162.63	162.471	162.49	162.481	8693.77	C.wuellerstorfi	0.048	2.345	Liu et al., 2024
U1505	C	18	H	2	110	112	162.81	162.83	162.66	162.678	162.669	8709.13	C.mundulus	0.426	2.1405	Liu et al., 2024
U1505	C	18	H	2	130	132	163.01	163.03	162.848	162.867	162.858	8724.5	C.wuellerstorfi	0.533	2.329	Liu et al., 2024
U1505	C	18	H	3	1	3	163.23	163.25	163.055	163.074	163.065	8741.37	1C.wuellerstorfi+2C.mundulus	0.5075	2.419	Liu et al., 2024
U1505	C	18	H	3	20	22	163.42	163.44	163.235	163.253	163.244	8756	C.wuellerstorfi	0.674	2.224	Liu et al., 2024
U1505	C	18	H	3	60	62	163.82	163.84	163.612	163.631	163.621	8776.03	C.mundulus	0.6425	2.354	Liu et al., 2024
U1505	C	18	H	3	80	82	164.02	164.04	163.8	163.819	163.81	8786	1C.wuellerstorfi+3C.mundulus	0.584	2.281	Liu et al., 2024
U1505	C	18	H	3	100	102	164.22	164.24	163.989	164.008	163.999	8796.03	C.wuellerstorfi	0.7545	2.267	Liu et al., 2024
U1505	C	18	H	3	120	122	164.42	164.44	164.178	164.196	164.187	8806.03	C.wuellerstorfi	0.515	2.184	Liu et al., 2024
U1505	C	18	H	3	140	142	164.62	164.64	164.366	164.385	164.375	8816.03	1C.wuellerstorfi+1C.mundulus	0.4625	2.482	Liu et al., 2024
U1505	C	18	H	4	10	12	164.83	164.85	164.564	164.583	164.573	8829.53	C.mundulus	0.495667	1.978	Liu et al., 2024
U1505	C	18	H	4	50	52	165.23	165.25	164.941	164.96	164.951	8855.22	C.mundulus	0.709	2.301	Liu et al., 2024
U1505	C	18	H	4	70	72	165.43	165.45	165.129	165.148	165.138	8868.02	1C.wuellerstorfi+1C.mundulus	0.7385	2.202	Liu et al., 2024
U1505	C	18	H	4	110	112	165.83	165.85	165.506	165.525	165.516	8884.42	C.mundulus	0.801	2.44	Liu et al., 2024
U1505	C	18	H	4	130	132	166.03	166.05	165.695	165.713	165.704	8892.62	C.mundulus	0.68875	2.49025	Liu et al., 2024
U1505	C	18	H	5	20	22	166.43	166.45	166.071	166.09	166.081	8909	C.mundulus	0.5965	2.512	Liu et al., 2024
U1505	C	18	H	5	40	42	166.63	166.65	166.26	166.279	166.269	8917.22	C.wuellerstorfi	0.78775	2.21225	Liu et al., 2024
U1505	C	18	H	5	100	102	167.23	167.25	166.825	166.844	166.834	8941.8	C.wuellerstorfi	0.7515	2.266	Liu et al., 2024
U1505	C	18	H	5	140	142	167.63	167.65	167.202	167.221	167.212	8958.2	C.mundulus	0.55575	2.40725	Liu et al., 2024
U1505	C	18	H	6	10	12	167.84	167.86	167.4	167.419	167.41	8966.82	C.mundulus	0.41775	2.65825	Liu et al., 2024
U1505	C	18	H	6	50	52	168.24	168.26	167.777	167.796	167.786	8988.58	C.mundulus	0.60875	2.28625	Liu et al., 2024
U1505	C	18	H	6	70	72	168.44	168.46	167.966	167.985	167.976	8999.49	C.wuellerstorfi	-0.322	2.1575	Liu et al., 2024
U1505	C	18	H	6	90	92	168.64	168.66	168.154	168.173	168.163	9010.36	C.mundulus	0.602	2.4575	Liu et al., 2024
U1505	C	18	H	6	110	112	168.84	168.86	168.343	168.362	168.352	9024.49	C.wuellerstorfi	0.121	2.0415	Liu et al., 2024
U1505	C	18	H	6	130	132	169.04	169.06	168.532	168.55	168.541	9038.58	C.mundulus	0.477	2.0255	Liu et al., 2024
U1505	C	18	H	7	40	42	169.64	169.66	169.097	169.116	169.107	9080.85	C.wuellerstorfi	0.536	2.287	Liu et al., 2024
U1505	C	18	H	7	60	62	169.84	169.86	169.286	169.305	169.296	9094.98	C.mundulus	0.458667	2.28867	Liu et al., 2024
U1505	C	18	H	CC	10	12	170.04	170.06	169.474	169.493	169.483	9109.02	C.wuellerstorfi	0.34	1.976	Liu et al., 2024
U1505	C	19	H	1	0	2	169.7	169.72	169.7	169.719	169.709	9119.45	C.mundulus	0.342667	2.08667	Liu et al., 2024
U1505	C	19	H	1	20	22	169.9	169.92	169.889	169.908	169.899	9128.17	C.mundulus+C.wuellerstorfi	0.307	2.4495	Liu et al., 2024
U1505	C	19	H	1	40	42	170.1	170.12	170.078	170.097	170.088	9136.9	C.mundulus+C.wuellerstorfi	0.4265	2.469	Liu et al., 2024
U1505	C	19	H	1	80	82	170.5	170.52	170.456	170.475	170.465	9154.34	C.wuellerstorfi	-0.229333	2.01067	Liu et al., 2024
U1505	C	19	H	1	100	102	170.7	170.72	170.645	170.664	170.654	9163.06	C.wuellerstorfi	0.563	2.2	Liu et al., 2024
U1505	C	19	H	1	120	122	170.9	170.92	170.834	170.853	170.844	9171.78	C.mundulus	0.246667	2.36367	Liu et al., 2024
U1505	C	19	H	2	30	32	171.49	171.51	171.392	171.411	171.401	9197.53	C.mundulus	0.523667	2.35967	Liu et al., 2024
U1505	C	19	H	2	50	52	171.69	171.71	171.581	171.6	171.59	9206.26	C.mundulus	0.241	2.506	Liu et al., 2024
U1505	C	19	H	2	70	72	171.89	171.91	171.77	171.789	171.779	9214.98	C.mundulus	0.104	2.6225	Liu et al., 2024
U1505	C	19	H	2	90	92	172.09	172.11	171.959	171.978	171.969	9227.25	C.mundulus	0.395667	2.44567	Liu et al., 2024
U1505	C	19	H	2	130	132	172.49	172.51	172.337	172.356	172.346	9251.82	C.mundulus	0.277	2.268	Liu et al., 2024
U1505	C	19	H	3	1	3	172.69	172.71	172.526	172.545	172.536	9264.11	C.mundulus	-0.1715	2.736	Liu et al., 2024
U1505	C	19	H	3	40	42	173.08	173.1	172.895	172.914	172.904	9286.21	C.mundulus	0.312	2.512	Liu et al., 2024
U1505	C	19	H	3	60	62	173.28	173.3	173.084	173.103	173.094	9297.52	C.mundulus	0.451667	2.26567	Liu et al., 2024
U1505	C	19	H	3	80	82	173.48	173.5	173.273	173.292	173.282	9308.84	C.mundulus	0.43	2.123	Liu et al., 2024
U1505	C	19	H	3	100	102	173.68	173.7	173.462	173.481	173.471	9320.16	C.mundulus	0.230667	2.06667	Liu et al., 2024
U1505	C	19	H	3	120	122	173.88	173.9	173.651	173.67	173.661	9331.47	C.mundulus	0.011	2.373	Liu et al., 2024
U1505	C	19	H	3	140	142	174.08	174.1	173.84	173.859	173.85	9342.79	C.mundulus	0.413667	2.40667	Liu et al., 2024
U1505	C	19	H	4	10	12	174.27	174.29	174.02	174.038	174.029	9355.47	C.mundulus	0.387	2.182	Liu et al., 2024
U1505	C	19	H	4	30	32	174.47	174.49	174.209	174.228	174.219	9368.86	C.mundulus	0.418667	2.14867	Liu et al., 2024
U1505	C	19	H	4	50	52	174.67	174.69	174.398	174.417	174.407	9382.23	C.mundulus	0.197	2.4195	Liu et al., 2024
U1505	C	19	H	4	70	72	174.87	174.89	174.587	174.606	174.596	9401.01	C.mundulus	0.271	2.283	Liu et al., 2024
U1505	C	19	H	4	90	92	175.07	175.09	174.776	174.795	174.786	9419.79	C.mundulus	0.619667	2.17967	Liu et al., 2024
U1505	C	19	H	4	110	112	175.27	175.29	174.965	174.984	174.975	9438.58	C.mundulus	0.392	2.241	Liu et al., 2024
U1505	C	19	H	4	130	132	175.47	175.49	175.154	175.173	175.163	9457.36	C.wuellerstorfi	0.509667	2.39267	Liu et al., 2024
U1505	C	19	H	5	1	3	175.67	175.69	175.343	175.362	175.352	9476.14	C.wuellerstorfi	0.431	2.247	Liu et al., 2024
U1505	C	19	H	5	20	22	175.86	175.88	175.523	175.542	175.532	9494.03	C.mundulus	0.494667	2.21267	Liu et al., 2024
U1505	C	19	H	5	40	42	176.06	176.08	175.712	175.731	175.721	9512.81	C.mundulus	0.508	1.935	Liu et al., 2024
U1505	C	19	H	5	60	62	176.26	176.28	175.901	175.92	175.911	9531.59	C.wuellerstorfi	0.604667	2.44867	Liu et al., 2024
U1505	C	19	H	5	80	82	176.46	176.48	176.09	176.109	176.1	9546.11	C.mundulus	-0.054	2.333	Liu et al., 2024
U1505	C	19	H	5	100	102	176.66	176.68	176.279	176.298	176.288	9560.62	C.wuellerstorfi	0.521667	2.20867	Liu et al., 2024
U1505	C	19	H	5	120	122	176.86	176.88	176.468	176.487	176.477	9575.13	C.wuellerstorfi	0.506	1.832	Liu et al., 2024
U1505	C	19	H	5	140	142	177.06	177.08	176.657	176.676	176.666	9589.64	C.wuellerstorfi	0.667667	2.00767	Liu et al., 2024
U1505	C	19	H	6	10	12	177.25	177.27	176.837	176.855	176.846	9603.41	C.wuellerstorfi	0.424	2.153	Liu et al., 2024
U1505	C	19	H	6	30	32	177.45	177.47	177.026	177.045	177.036	9617.96	C.mundulus	0.295	2.37167	Liu et al., 2024
U1505	C	19	H	6	50	52	177.65	177.67	177.215	177.234	177.225	9637.7	C.mundulus	0.257	1.91333	Liu et al., 2024
U1505	C	19	H	6	70	72	177.85	177.87	177.404	177.423	177.413	9657.45	C.wuellerstorfi	0.732	2.12767	Liu et al., 2024
U1505	C	19	H	6	90	92	178.05	178.07	177.593	177.612	177.602	9677.2	C.wuellerstorfi	0.568	1.795	Liu et al., 2024
U1505	C	19	H	6	110	112	178.25	178.27	177.782	177.801	177.791	9696.95	C.mundulus	0.405	2.49467	Liu et al., 2024
U1505	C	19	H	6	130	132	178.45	178.47	177.971	177.99	177.981	9711.19	C.mundulus	0.574	2.33133	Liu et al., 2024
U1505	C	19	H	7	1	3	178.65	178.67	178.16	178.179	178.169	9725.42	C.wuellerstorfi	0.801	1.86067	Liu et al., 2024
U1505	C	19	H	7	20	22	178.84	178.86	178.34	178.359	178.35	9738.98	C.mundulus	0.562	2.29033	Liu et al., 2024
U1505	C	19	H	7	40	42	179.04	179.06	178.529	178.548	178.538	9753.21	C.wuellerstorfi	0.498	1.92967	Liu et al., 2024
U1505	C	19	H	7	60	62	179.24	179.26	178.718	178.737	178.727	9767.44	C.wuellerstorfi	0.241	2.09033	Liu et al., 2024
U1505	C	19	H	CC	10	12	179.47	179.49	178.935	178.954	178.945	9783.78	C.wuellerstorfi	0.446	2.13567	Liu et al., 2024
U1505	C	19	H	CC	30	32	179.67	179.69	179.124	179.143	179.133	9798.01	C.mundulus	0.401	2.2235	Liu et al., 2024
U1505	C	20	H	1	2	4	179.21	179.23	179.209	179.228	179.219	9804.41	C.wuellerstorfi	0.269	2.24567	Liu et al., 2024
U1505	C	20	H	1	20	22	179.4	179.42	179.389	179.408	179.399	9817.96	C.mundulus	0.333	2.56833	Liu et al., 2024
U1505	C	20	H	1	40	42	179.6	179.62	179.578	179.596	179.587	9839.62	C.wuellerstorfi	0.491	2.16467	Liu et al., 2024
U1505	C	20	H	1	60	62	179.8	179.82	179.766	179.785	179.775	9861.3	C.mundulus	0.422	2.33333	Liu et al., 2024
U1505	C	20	H	1	80	82	180	180.02	179.955	179.974	179.964	9883	C.wuellerstorfi	0.495	1.96667	Liu et al., 2024
U1505	C	20	H	1	100	102	180.2	180.22	180.144	180.163	180.154	9889.33	C.wuellerstorfi	0.357	2.11833	Liu et al., 2024
U1505	C	20	H	1	120	122	180.4	180.42	180.333	180.352	180.343	9895.67	C.mundulus	0.2	2.16067	Liu et al., 2024
U1505	C	20	H	1	140	142	180.6	180.62	180.522	180.54	180.531	9901.99	C.mundulus	0.401	2.26633	Liu et al., 2024
U1505	C	20	H	2	10	12	180.8	180.82	180.71	180.729	180.72	9908.31	C.wuellerstorfi	0.79	2.11767	Liu et al., 2024
U1505	C	20	H	2	30	32	181	181.02	180.899	180.918	180.909	9914.64	C.wuellerstorfi	0.69	2.10933	Liu et al., 2024
U1505	C	20	H	2	50	52	181.2	181.22	181.088	181.107	181.097	9920.98	C.mundulus	0.564	2.08367	Liu et al., 2024
U1505	C	20	H	2	70	72	181.4	181.42	181.277	181.296	181.286	9927.31	C.wuellerstorfi	0.616	2.12933	Liu et al., 2024
U1505	C	20	H	2	90	92	181.6	181.62	181.466	181.485	181.476	9933.65	C.wuellerstorfi	0.509	2.37367	Liu et al., 2024
U1505	C	20	H	2	110	112	181.8	181.82	181.655	181.674	181.665	9939.98	C.mundulus	0.557	2.45833	Liu et al., 2024
U1505	C	20	H	2	130	132	182	182.02	181.844	181.863	181.853	9947.97	C.mundulus	0.59	2.14567	Liu et al., 2024
U1505	C	20	H	3	1	3	182.22	182.24	182.051	182.07	182.06	9956.72	C.wuellerstorfi	0.718	1.97533	Liu et al., 2024
U1505	C	20	H	3	20	22	182.41	182.43	182.231	182.25	182.24	9964.34	C.wuellerstorfi	0.59	1.96867	Liu et al., 2024
U1505	C	20	H	3	40	42	182.61	182.63	182.42	182.439	182.429	9972.33	C.wuellerstorfi	0.544	2.06833	Liu et al., 2024
U1505	C	20	H	3	60	62	182.81	182.83	182.609	182.628	182.618	9980.32	C.wuellerstorfi	0.791	2.21767	Liu et al., 2024
U1505	C	20	H	3	80	82	183.01	183.03	182.798	182.816	182.807	9995.97	C.wuellerstorfi	0.714	1.98033	Liu et al., 2024
U1505	C	20	H	3	100	102	183.21	183.23	182.986	183.005	182.995	10011.6	C.wuellerstorfi	0.538	2.00767	Liu et al., 2024
U1505	C	20	H	3	120	122	183.41	183.43	183.175	183.194	183.185	10027.4	C.wuellerstorfi	0.632	2.27233	Liu et al., 2024
U1505	C	20	H	3	140	142	183.61	183.63	183.364	183.383	183.374	10039.5	C.wuellerstorfi	0.756	1.98967	Liu et al., 2024
U1505	C	20	H	4	10	12	183.82	183.84	183.562	183.581	183.572	10052.3	C.wuellerstorfi	0.787	1.992	Liu et al., 2024
U1505	C	20	H	4	30	32	184.02	184.04	183.751	183.77	183.761	10064.5	C.wuellerstorfi	0.734	2.01867	Liu et al., 2024
U1505	C	20	H	4	50	52	184.22	184.24	183.94	183.959	183.95	10076.7	C.wuellerstorfi	0.845	2.14033	Liu et al., 2024
U1505	C	20	H	4	70	72	184.42	184.44	184.129	184.148	184.138	10088.9	C.wuellerstorfi	0.518	1.86267	Liu et al., 2024
U1505	C	20	H	4	90	92	184.62	184.64	184.318	184.337	184.327	10101.1	C.wuellerstorfi	0.95	1.86533	Liu et al., 2024
U1505	C	20	H	4	110	112	184.82	184.84	184.507	184.526	184.517	10122.3	C.wuellerstorfi	0.516	2.12267	Liu et al., 2024
U1505	C	20	H	4	130	132	185.02	185.04	184.696	184.715	184.706	10143.5	C.wuellerstorfi	0.866	2.11633	Liu et al., 2024
U1505	C	20	H	5	1	3	185.24	185.26	184.903	184.922	184.912	10166.7	C.wuellerstorfi	0.581	1.816	Liu et al., 2024
U1505	C	20	H	5	20	22	185.43	185.45	185.083	185.102	185.093	10186.9	C.wuellerstorfi	0.745667	1.92667	Liu et al., 2024
U1505	C	20	H	5	40	42	185.63	185.65	185.272	185.291	185.281	10208	C.wuellerstorfi	0.79	2.218	Liu et al., 2024
U1505	C	20	H	5	60	62	185.83	185.85	185.461	185.48	185.471	10220.6	C.wuellerstorfi	0.735667	1.97867	Liu et al., 2024
U1505	C	20	H	5	80	82	186.03	186.05	185.65	185.668	185.659	10233.2	C.wuellerstorfi	0.761	2.011	Liu et al., 2024
U1505	C	20	H	5	100	102	186.23	186.25	185.838	185.857	185.847	10245.8	C.wuellerstorfi	0.845667	2.00367	Liu et al., 2024
U1505	C	20	H	5	120	122	186.43	186.45	186.027	186.046	186.036	10258.4	C.wuellerstorfi	0.89	2.173	Liu et al., 2024
U1505	C	20	H	5	140	142	186.63	186.65	186.216	186.235	186.226	10271	C.wuellerstorfi	0.856	2.037	Liu et al., 2024
U1505	C	20	H	6	10	12	186.84	186.86	186.414	186.433	186.423	10284.2	C.wuellerstorfi	0.946667	1.87667	Liu et al., 2024
U1505	C	20	H	6	30	32	187.04	187.06	186.603	186.622	186.613	10296.8	C.wuellerstorfi	0.6135	2.0865	Liu et al., 2024
U1505	C	20	H	6	50	52	187.24	187.26	186.792	186.811	186.802	10309.4	C.wuellerstorfi	0.795667	2.09567	Liu et al., 2024
U1505	C	20	H	6	70	72	187.44	187.46	186.981	187	186.99	10322	C.wuellerstorfi	0.811	1.832	Liu et al., 2024
U1505	C	20	H	6	90	92	187.64	187.66	187.17	187.188	187.179	10334.6	C.wuellerstorfi	0.812667	1.97567	Liu et al., 2024
U1505	C	20	H	6	110	112	187.84	187.86	187.358	187.377	187.368	10347.2	C.wuellerstorfi	0.631	1.94	Liu et al., 2024
U1505	C	20	H	6	130	132	188.04	188.06	187.547	187.566	187.556	10359.8	C.wuellerstorfi	0.856667	2.03067	Liu et al., 2024
U1505	C	20	H	7	0	2	188.24	188.26	187.736	187.755	187.745	10372.4	C.wuellerstorfi	0.526	1.97	Liu et al., 2024
U1505	C	20	H	7	20	22	188.44	188.46	187.925	187.944	187.935	10385	C.wuellerstorfi	0.969667	2.13167	Liu et al., 2024
U1505	C	20	H	7	40	42	188.64	188.66	188.114	188.133	188.124	10403.3	C.wuellerstorfi	0.823	2.043	Liu et al., 2024
U1505	C	20	H	7	60	62	188.84	188.86	188.303	188.322	188.312	10421.6	C.wuellerstorfi	0.925667	2.07567	Liu et al., 2024
U1505	C	20	H	CC	10	12	189.01	189.03	188.464	188.482	188.473	10437.2	C.wuellerstorfi	0.847	2.098	Liu et al., 2024
U1505	C	21	H	1	0	2	188.7	188.72	188.7	188.72	188.71	10460.2	C.wuellerstorfi	0.898667	1.88867	Liu et al., 2024
U1505	C	21	H	1	20	22	188.9	188.92	188.9	188.92	188.91	10467.6	C.wuellerstorfi	0.647	1.979	Liu et al., 2024
U1505	C	21	H	1	40	42	189.1	189.12	189.1	189.12	189.11	10475	C.wuellerstorfi	0.868667	2.04067	Liu et al., 2024
U1505	C	21	H	1	60	62	189.3	189.32	189.3	189.32	189.31	10482.3	C.wuellerstorfi	0.855	2.129	Liu et al., 2024
U1505	C	21	H	1	80	82	189.5	189.52	189.5	189.52	189.51	10489.7	C.wuellerstorfi	0.844667	2.12167	Liu et al., 2024
U1505	C	21	H	1	100	102	189.7	189.72	189.7	189.72	189.71	10497.1	C.wuellerstorfi	0.861	1.965	Liu et al., 2024
U1505	C	21	H	1	120	122	189.9	189.92	189.9	189.92	189.91	10504.5	C.wuellerstorfi	0.643667	1.91067	Liu et al., 2024
U1505	C	21	H	1	140	142	190.1	190.12	190.1	190.12	190.11	10511.9	C.wuellerstorfi	0.565	2.033	Liu et al., 2024
U1505	C	21	H	2	10	12	190.3	190.32	190.3	190.32	190.31	10519.2	C.wuellerstorfi	0.652667	2.03233	Liu et al., 2024
U1505	C	21	H	2	30	32	190.5	190.52	190.5	190.52	190.51	10526.6	C.wuellerstorfi	0.813333	1.954	Liu et al., 2024
U1505	C	21	H	2	50	52	190.7	190.72	190.7	190.72	190.71	10534	C.wuellerstorfi	0.656667	1.70133	Liu et al., 2024
U1505	C	21	H	2	70	72	190.9	190.92	190.9	190.92	190.91	10543.1	C.wuellerstorfi	0.947333	2.022	Liu et al., 2024
U1505	C	21	H	2	90	92	191.1	191.12	191.1	191.12	191.11	10552.3	C.wuellerstorfi	0.439667	2.06233	Liu et al., 2024
U1505	C	21	H	2	110	112	191.3	191.32	191.3	191.32	191.31	10561.4	C.wuellerstorfi	0.771333	2.089	Liu et al., 2024
U1505	C	21	H	2	130	132	191.5	191.52	191.5	191.52	191.51	10570.6	C.wuellerstorfi	0.738667	1.95733	Liu et al., 2024
U1505	C	21	H	3	0	2	191.7	191.72	191.7	191.72	191.71	10579.7	C.wuellerstorfi	0.505333	1.895	Liu et al., 2024
U1505	C	21	H	3	20	22	191.9	191.92	191.9	191.92	191.91	10588.9	C.wuellerstorfi	0.286667	2.01633	Liu et al., 2024
U1505	C	21	H	3	40	42	192.1	192.12	192.1	192.12	192.11	10598	C.wuellerstorfi	0.609333	2.244	Liu et al., 2024
U1505	C	21	H	3	60	62	192.3	192.32	192.3	192.32	192.31	10616	C.wuellerstorfi	0.489667	1.66833	Liu et al., 2024
U1505	C	21	H	3	80	82	192.5	192.52	192.5	192.52	192.51	10634	C.wuellerstorfi	0.579333	1.98	Liu et al., 2024
U1505	C	21	H	3	100	102	192.7	192.72	192.7	192.72	192.71	10652	C.wuellerstorfi	0.438667	2.00733	Liu et al., 2024
U1505	C	21	H	3	120	122	192.9	192.92	192.9	192.92	192.91	10670.1	C.wuellerstorfi	0.69	1.942	Liu et al., 2024
U1505	C	21	H	3	140	142	193.1	193.12	193.1	193.12	193.11	10688.1	C.wuellerstorfi	0.833667	1.91233	Liu et al., 2024
U1505	C	21	H	4	10	12	193.31	193.33	193.31	193.33	193.32	10707	C.wuellerstorfi	0.658333	2.288	Liu et al., 2024
U1505	C	21	H	4	30	32	193.51	193.53	193.51	193.53	193.52	10716.9	C.wuellerstorfi	0.111667	1.98833	Liu et al., 2024
U1505	C	21	H	4	50	52	193.71	193.73	193.71	193.73	193.72	10726.7	C.wuellerstorfi	0.601333	1.979	Liu et al., 2024
U1505	C	21	H	4	70	72	193.91	193.93	193.91	193.93	193.92	10736.6	C.wuellerstorfi	0.499667	1.92933	Liu et al., 2024
U1505	C	21	H	4	90	92	194.11	194.13	194.11	194.13	194.12	10746.4	C.wuellerstorfi	0.572333	1.968	Liu et al., 2024
U1505	C	21	H	4	110	112	194.31	194.33	194.31	194.33	194.32	10756.3	C.wuellerstorfi	0.385667	1.84133	Liu et al., 2024
U1505	C	21	H	4	130	132	194.51	194.53	194.51	194.53	194.52	10766.1	C.wuellerstorfi	0.632333	1.976	Liu et al., 2024
U1505	C	21	H	5	0	2	194.71	194.73	194.71	194.73	194.72	10776	C.wuellerstorfi	0.332	1.55633	Liu et al., 2024
U1505	C	21	H	5	20	22	194.91	194.93	194.91	194.93	194.92	10791.7	C.wuellerstorfi	0.513	2.302	Liu et al., 2024
U1505	C	21	H	5	40	42	195.11	195.13	195.11	195.13	195.12	10807.4	C.wuellerstorfi	0.3445	2.15	Liu et al., 2024
U1505	C	21	H	5	60	62	195.31	195.33	195.31	195.33	195.32	10823.1	C.wuellerstorfi	0.625	2.138	Liu et al., 2024
U1505	C	21	H	5	80	82	195.51	195.53	195.51	195.53	195.52	10838.8	C.wuellerstorfi	0.0835	2.26	Liu et al., 2024
U1505	C	21	H	5	100	102	195.71	195.73	195.71	195.73	195.72	10854.5	C.wuellerstorfi	0.641	2.067	Liu et al., 2024
U1505	C	21	H	6	10	12	195.89	195.91	195.89	195.91	195.9	10868.6	C.wuellerstorfi	0.6255	1.83	Liu et al., 2024
U1505	C	21	H	6	30	32	196.09	196.11	196.09	196.11	196.1	10884.3	C.wuellerstorfi	0.575	1.838	Liu et al., 2024
U1505	C	21	H	6	48	50	196.27	196.29	196.27	196.29	196.28	10898.4	C.wuellerstorfi	0.7415	1.928	Liu et al., 2024
U1505	C	21	H	CC	10	12	196.41	196.43	196.41	196.43	196.42	10909.4	C.wuellerstorfi	0.769	2.093	Liu et al., 2024
U1505	C	22	H	1	23	25	196.7	196.72	196.7	196.72	196.71	10932.2	C.wuellerstorfi	0.6375	2.38	Liu et al., 2024
U1505	C	22	H	1	30	32	196.9	196.92	196.9	196.92	196.91	10951.5	C.wuellerstorfi	0.931	1.852	Liu et al., 2024
U1505	C	22	H	1	40	42	197.1	197.12	197.1	197.12	197.11	10970.9	C.wuellerstorfi	0.9485	1.938	Liu et al., 2024
U1505	C	22	H	1	60	62	197.3	197.32	197.3	197.32	197.31	10990.2	C.wuellerstorfi	0.499	1.94	Liu et al., 2024
U1505	C	22	H	1	80	82	197.5	197.52	197.5	197.52	197.51	11009.5	C.wuellerstorfi	0.5525	2.233	Liu et al., 2024
U1505	C	22	H	2	10	12	197.66	197.68	197.66	197.68	197.67	11025	C.wuellerstorfi	0.709	2.043	Liu et al., 2024
U1505	C	22	H	2	30	32	197.86	197.88	197.86	197.88	197.87	11049.9	C.wuellerstorfi	0.7665	2.257	Liu et al., 2024
U1505	C	22	H	2	50	52	198.06	198.08	198.06	198.08	198.07	11074.8	C.wuellerstorfi	0.072	2.156	Liu et al., 2024
U1505	C	22	H	2	67	69	198.23	198.25	198.23	198.25	198.24	11096	C.wuellerstorfi	0.7575	2.229	Liu et al., 2024
U1505	C	22	H	3	10	12	198.46	198.48	198.46	198.48	198.47	11106.4	C.wuellerstorfi	0.676	2.124	Liu et al., 2024
U1505	C	22	H	3	30	32	198.66	198.68	198.66	198.68	198.67	11115.4	C.wuellerstorfi	0.7585	2.012	Liu et al., 2024
U1505	C	22	H	3	50	52	198.86	198.88	198.86	198.88	198.87	11124.4	C.wuellerstorfi	0.275	1.887	Liu et al., 2024
U1505	C	22	H	3	70	72	199.06	199.08	199.06	199.08	199.07	11133.4	C.wuellerstorfi	0.7745	2.15	Liu et al., 2024
U1505	C	22	H	3	90	92	199.26	199.28	199.26	199.28	199.27	11143.8	C.wuellerstorfi	1.042	1.683	Liu et al., 2024
U1505	C	22	H	3	110	112	199.46	199.48	199.46	199.48	199.47	11154.2	C.wuellerstorfi	0.6395	1.907	Liu et al., 2024
U1505	C	22	H	3	130	132	199.66	199.68	199.66	199.68	199.67	11164.6	C.wuellerstorfi	0.669	1.999	Liu et al., 2024
U1505	C	22	H	CC	10	12	199.86	199.88	199.86	199.88	199.87	11175	C.wuellerstorfi	0.693	2.25733	Liu et al., 2024
U1505	C	22	H	CC	20	22	199.96	199.98	199.96	199.98	199.97	11186.6	C.wuellerstorfi	0.83	1.978	Liu et al., 2024
U1505	C	23	H	1	0	2	203.1	203.12	203.1	203.12	203.11	11551.1	C.wuellerstorfi	0.7725	2.091	Liu et al., 2024
U1505	C	23	H	1	20	22	203.3	203.32	203.3	203.32	203.31	11574.3	C.wuellerstorfi	1.039	2.07833	Liu et al., 2024
U1505	C	23	H	1	40	42	203.5	203.52	203.5	203.52	203.51	11597.6	C.wuellerstorfi	1.116	1.994	Liu et al., 2024
U1505	C	23	H	1	60	62	203.7	203.72	203.7	203.72	203.71	11620.8	C.wuellerstorfi	0.966	2.23333	Liu et al., 2024
U1505	C	23	H	1	80	82	203.9	203.92	203.9	203.92	203.91	11644	C.wuellerstorfi	0.873	1.673	Liu et al., 2024
U1505	C	23	H	1	120	122	204.3	204.32	204.3	204.32	204.31	11689.7	C.mundulus	0.855	2.161	Liu et al., 2024
U1505	C	23	H	1	140	142	204.5	204.52	204.5	204.52	204.51	11712.5	C.mundulus	0.6275	2.036	Liu et al., 2024
U1505	C	23	H	2	10	12	204.69	204.71	204.69	204.71	204.7	11734.2	C.wuellerstorfi	0.632	2.22733	Liu et al., 2024
U1505	C	23	H	2	30	32	204.89	204.91	204.89	204.91	204.9	11756.1	C.mundulus	0.69	2.107	Liu et al., 2024
U1505	C	23	H	2	50	52	205.09	205.11	205.09	205.11	205.1	11778.1	C.wuellerstorfi	0.7	1.99733	Liu et al., 2024
U1505	C	23	H	2	70	72	205.29	205.31	205.29	205.31	205.3	11800	C.wuellerstorfi	0.333	1.809	Liu et al., 2024
U1505	C	23	H	2	90	92	205.49	205.51	205.49	205.51	205.5	11814.3	C.wuellerstorfi	0.833	1.92033	Liu et al., 2024
U1505	C	23	H	2	110	112	205.69	205.71	205.69	205.71	205.7	11828.7	C.wuellerstorfi	0.915	1.893	Liu et al., 2024
U1505	C	23	H	2	130	132	205.89	205.91	205.89	205.91	205.9	11843	C.wuellerstorfi	0.925	2.06033	Liu et al., 2024
U1505	C	23	H	3	0	2	206.1	206.12	206.1	206.12	206.11	11858.1	C.wuellerstorfi	0.977	2.081	Liu et al., 2024
U1505	C	23	H	3	20	22	206.3	206.32	206.3	206.32	206.31	11872.4	C.wuellerstorfi	0.907	2.05933	Liu et al., 2024
U1505	C	23	H	3	40	42	206.5	206.52	206.5	206.52	206.51	11886.8	C.wuellerstorfi	0.635	1.978	Liu et al., 2024
U1505	C	23	H	CC	10	12	206.73	206.75	206.73	206.75	206.74	11903.3	C.wuellerstorfi	1.068	1.83133	Liu et al., 2024
U1505	C	23	H	CC	30	32	206.93	206.95	206.93	206.95	206.94	11917.6	C.wuellerstorfi	0.562	2.032	Liu et al., 2024
U1505	C	24	F	1	0	2	207.1	207.12	207.1	207.119	207.109	11929.8	C.wuellerstorfi	0.911	2.17033	Liu et al., 2024
U1505	C	24	F	1	20	22	207.3	207.32	207.285	207.304	207.294	11943	C.wuellerstorfi	0.785	2.225	Liu et al., 2024
U1505	C	24	F	1	40	42	207.5	207.52	207.47	207.489	207.48	11956.2	C.wuellerstorfi	0.811	1.98633	Liu et al., 2024
U1505	C	24	F	1	60	62	207.7	207.72	207.655	207.674	207.665	11969.4	C.wuellerstorfi	0.865	2.082	Liu et al., 2024
U1505	C	24	F	1	80	82	207.9	207.92	207.84	207.859	207.85	11982.5	C.wuellerstorfi	0.739	2.16233	Liu et al., 2024
U1505	C	24	F	1	100	102	208.1	208.12	208.025	208.044	208.035	11995.7	C.mundulus	0.584	1.984	Liu et al., 2024
U1505	C	24	F	1	120	122	208.3	208.32	208.21	208.229	208.22	12008.8	C.wuellerstorfi	0.46	1.79433	Liu et al., 2024
U1505	C	24	F	1	140	142	208.5	208.52	208.395	208.414	208.404	12022	C.wuellerstorfi	0.612	1.9	Liu et al., 2024
U1505	C	24	F	2	10	12	208.7	208.72	208.581	208.599	208.59	12035.2	C.wuellerstorfi	0.795	1.74633	Liu et al., 2024
U1505	C	24	F	2	30	32	208.9	208.92	208.766	208.784	208.775	12048.4	C.wuellerstorfi	0.547	1.816	Liu et al., 2024
U1505	C	24	F	2	50	52	209.1	209.12	208.951	208.969	208.96	12061.5	C.wuellerstorfi	0.348	1.87933	Liu et al., 2024
U1505	C	24	F	2	70	72	209.3	209.32	209.136	209.154	209.145	12074.7	C.wuellerstorfi	0.543	1.851	Liu et al., 2024
U1505	C	24	F	2	90	92	209.5	209.52	209.321	209.339	209.33	12087.9	C.wuellerstorfi	-0.066	1.62033	Liu et al., 2024
U1505	C	24	F	2	110	112	209.7	209.72	209.506	209.524	209.515	12101	C.wuellerstorfi	0.1006	1.7996	Liu et al., 2024
U1505	C	24	F	2	130	132	209.9	209.92	209.691	209.709	209.7	12114.2	C.wuellerstorfi	0.648	1.8497	Liu et al., 2024
U1505	C	24	F	3	0	2	210.1	210.12	209.876	209.894	209.885	12127.3	C.wuellerstorfi	0.3948	1.9138	Liu et al., 2024
U1505	C	24	F	3	20	22	210.3	210.32	210.061	210.079	210.07	12140.5	C.wuellerstorfi	0.63	2.1666	Liu et al., 2024
U1505	C	24	F	3	40	42	210.5	210.52	210.246	210.264	210.255	12153.7	C.wuellerstorfi	0.738	2.065	Liu et al., 2024
U1505	C	24	F	3	60	62	210.7	210.72	210.431	210.45	210.44	12166.9	C.mundulus	0.433	1.9165	Liu et al., 2024
U1505	C	24	F	3	80	82	210.9	210.92	210.616	210.635	210.625	12180	C.wuellerstorfi	0.4912	2.3432	Liu et al., 2024
U1505	C	24	F	3	100	102	211.1	211.12	210.801	210.82	210.81	12189.3	C.mundulus	0.662	2.1434	Liu et al., 2024
U1505	C	24	F	3	120	122	211.3	211.32	210.986	211.005	210.995	12198.6	C.mundulus	0.4784	1.9264	Liu et al., 2024
U1505	C	24	F	4	10	12	211.44	211.46	211.115	211.134	211.125	12205.1	C.wuellerstorfi	0.417	2.0583	Liu et al., 2024
U1505	C	24	F	4	30	32	211.64	211.66	211.3	211.319	211.31	12214.4	C.wuellerstorfi	0.8596	1.9276	Liu et al., 2024
U1505	C	24	F	4	47	49	211.81	211.83	211.457	211.476	211.466	12222.2	C.wuellerstorfi	0.737	1.8692	Liu et al., 2024
U1505	C	24	F	CC	15	17	211.99	212.01	211.624	211.643	211.633	12230.6	C.wuellerstorfi	0.7568	2.0258	Liu et al., 2024
U1505	C	25	F	1	0	2	211.8	211.82	211.8	211.818	211.809	12239.4	C.wuellerstorfi	0.668	2.2481	Liu et al., 2024
U1505	C	25	F	1	40	42	212.2	212.22	212.167	212.186	212.177	12257.9	C.wuellerstorfi	0.754	1.808	Liu et al., 2024
U1505	C	25	F	1	60	62	212.4	212.42	212.351	212.369	212.36	12267.1	C.mundulus	0.509	2.1785	Liu et al., 2024
U1505	C	25	F	1	80	82	212.6	212.62	212.535	212.553	212.544	12276.3	C.wuellerstorfi	0.34	2.031	Liu et al., 2024
U1505	C	25	F	1	100	102	212.8	212.82	212.718	212.737	212.727	12285.6	C.wuellerstorfi	0.629	1.9785	Liu et al., 2024
U1505	C	25	F	1	120	122	213	213.02	212.902	212.92	212.911	12294.8	C.wuellerstorfi	0.867	1.976	Liu et al., 2024
U1505	C	25	F	1	140	142	213.2	213.22	213.085	213.104	213.095	12304	C.wuellerstorfi	0.671	1.6235	Liu et al., 2024
U1505	C	25	F	2	10	12	213.38	213.4	213.251	213.269	213.26	12317	C.wuellerstorfi	0.712	1.745	Liu et al., 2024
U1505	C	25	F	2	30	32	213.58	213.6	213.434	213.453	213.444	12331.4	C.wuellerstorfi	0.35	2.0155	Liu et al., 2024
U1505	C	25	F	2	49	51	213.78	213.8	213.618	213.636	213.627	12345.8	C.wuellerstorfi	0.753	2.011	Liu et al., 2024
U1505	C	25	F	2	70	72	213.98	214	213.802	213.82	213.811	12360.3	C.wuellerstorfi	0.208	1.7125	Liu et al., 2024
U1505	C	25	F	2	90	92	214.18	214.2	213.985	214.003	213.994	12374.7	C.wuellerstorfi	0.555	1.984	Liu et al., 2024
U1505	C	25	F	2	110	112	214.38	214.4	214.169	214.187	214.178	12389.1	C.wuellerstorfi	0.62	1.9325	Liu et al., 2024
U1505	C	25	F	2	130	132	214.58	214.6	214.352	214.371	214.362	12403.6	C.wuellerstorfi	0.653	2.123	Liu et al., 2024
U1505	C	25	F	3	0	2	214.79	214.81	214.545	214.563	214.554	12418.7	C.wuellerstorfi	0.623	1.8975	Liu et al., 2024
U1505	C	25	F	3	20	22	214.99	215.01	214.729	214.747	214.738	12433.2	C.wuellerstorfi	0.237	1.977	Liu et al., 2024
U1505	C	25	F	3	40	42	215.19	215.21	214.912	214.93	214.921	12447.5	C.mundulus	0.672	2.0395	Liu et al., 2024
U1505	C	25	F	3	60	62	215.39	215.41	215.096	215.114	215.105	12462	C.mundulus	0.684	2.201	Liu et al., 2024
U1505	C	25	F	3	80	82	215.59	215.61	215.279	215.297	215.288	12475.1	C.wuellerstorfi+C.mundulus	0.88	1.9105	Liu et al., 2024
U1505	C	25	F	3	100	102	215.79	215.81	215.463	215.481	215.472	12488.2	C.wuellerstorfi	0.491	1.91533	Liu et al., 2024
U1505	C	25	F	3	120	122	215.99	216.01	215.646	215.664	215.655	12501.3	C.wuellerstorfi	0.904333	1.967	Liu et al., 2024
U1505	C	25	F	4	9	11	216.13	216.15	215.775	215.793	215.784	12510.5	C.wuellerstorfi	0.899	2.02633	Liu et al., 2024
U1505	C	25	F	4	30	32	216.34	216.36	215.968	215.986	215.977	12524.3	C.wuellerstorfi	0.847333	1.949	Liu et al., 2024
U1505	C	25	F	4	47	49	216.51	216.53	216.124	216.143	216.133	12535.5	C.wuellerstorfi	0.957	2.09433	Liu et al., 2024
U1505	C	25	F	CC	20	22	216.75	216.77	216.344	216.363	216.353	12551.2	C.wuellerstorfi	0.974333	2.009	Liu et al., 2024
U1505	C	26	F	1	0	2	216.5	216.52	216.5	216.519	216.51	12562.4	C.mundulus	0.84	2.2215	Liu et al., 2024
U1505	C	26	F	1	40	42	216.9	216.92	216.873	216.892	216.882	12589	C.wuellerstorfi	0.931	2.06333	Liu et al., 2024
U1505	C	26	F	1	60	62	217.1	217.12	217.06	217.078	217.069	12606.5	C.wuellerstorfi+C.mundulus	0.805333	2.166	Liu et al., 2024
U1505	C	26	F	1	80	82	217.3	217.32	217.246	217.265	217.255	12624	C.wuellerstorfi	0.134	2.19233	Liu et al., 2024
U1505	C	26	F	1	100	102	217.5	217.52	217.433	217.451	217.442	12641.5	C.wuellerstorfi	0.331333	2.146	Liu et al., 2024
U1505	C	26	F	1	120	122	217.7	217.72	217.619	217.638	217.629	12659	C.wuellerstorfi	1.038	1.94033	Liu et al., 2024
U1505	C	26	F	1	140	142	217.9	217.92	217.806	217.824	217.815	12671.6	C.wuellerstorfi	0.809333	2.133	Liu et al., 2024
U1505	C	26	F	2	8	10	218.08	218.1	217.974	217.992	217.983	12682.9	C.wuellerstorfi+C.mundulus	0.793	2.14633	Liu et al., 2024
U1505	C	26	F	2	30	32	218.3	218.32	218.179	218.197	218.188	12696.8	C.wuellerstorfi	0.888333	1.991	Liu et al., 2024
U1505	C	26	F	2	50	52	218.5	218.52	218.365	218.384	218.375	12709.4	C.mundulus	0.92	2.17133	Liu et al., 2024
U1505	C	26	F	2	70	72	218.7	218.72	218.552	218.57	218.561	12722	C.wuellerstorfi	0.681333	2.023	Liu et al., 2024
U1505	C	26	F	2	90	92	218.9	218.92	218.738	218.757	218.748	12734.6	C.mundulus	0.628	2.18133	Liu et al., 2024
U1505	C	26	F	2	108	110	219.08	219.1	218.906	218.925	218.916	12746	C.wuellerstorfi	0.602333	1.832	Liu et al., 2024
U1505	C	26	F	2	130	132	219.3	219.32	219.111	219.13	219.12	12759.8	C.wuellerstorfi	0.885	2.11133	Liu et al., 2024
U1505	C	26	F	3	0	2	219.51	219.53	219.307	219.326	219.316	12773.1	C.wuellerstorfi	0.804333	1.782	Liu et al., 2024
U1505	C	26	F	3	18	20	219.69	219.71	219.475	219.493	219.484	12784.4	C.wuellerstorfi	0.873	1.97133	Liu et al., 2024
U1505	C	26	F	3	40	42	219.91	219.93	219.68	219.698	219.689	12798.2	C.mundulus	0.735333	2.128	Liu et al., 2024
U1505	C	26	F	3	60	62	220.11	220.13	219.866	219.885	219.875	12810.9	C.wuellerstorfi	0.703	2.06333	Liu et al., 2024
U1505	C	26	F	3	80	82	220.31	220.33	220.053	220.071	220.062	12823.5	C.mundulus	0.988333	1.857	Liu et al., 2024
U1505	C	26	F	3	100	102	220.51	220.53	220.239	220.258	220.249	12836.1	C.mundulus	0.608	1.90533	Liu et al., 2024
U1505	C	26	F	3	119	121	220.7	220.72	220.416	220.435	220.425	12848	C.mundulus	0.739333	2.045	Liu et al., 2024
U1505	C	26	F	4	10	12	220.83	220.85	220.537	220.556	220.547	12859.9	C.mundulus	0.881	1.82933	Liu et al., 2024
U1505	C	26	F	4	30	32	221.03	221.05	220.724	220.742	220.733	12878.3	C.mundulus	0.653333	2.229	Liu et al., 2024
U1505	C	27	F	1	0	2	221.2	221.22	221.2	221.218	221.209	12925	C.wuellerstorfi	0.817	2.08033	Liu et al., 2024
U1505	C	27	F	1	20	22	221.4	221.42	221.383	221.402	221.392	12943	2C.wuellerstorfi+1C.mundulus	0.839333	1.992	Liu et al., 2024
U1505	C	27	F	1	40	42	221.6	221.62	221.566	221.585	221.576	12961	C.wuellerstorfi	0.619	1.87533	Liu et al., 2024
U1505	C	27	F	1	60	62	221.8	221.82	221.75	221.768	221.759	12979	C.wuellerstorfi	0.837333	1.63	Liu et al., 2024
U1505	C	27	F	1	80	82	222	222.02	221.933	221.951	221.942	12997	C.wuellerstorfi	0.841	2.20733	Liu et al., 2024
U1505	C	27	F	1	100	102	222.2	222.22	222.116	222.134	222.125	13007.3	C.wuellerstorfi	0.81	2.02867	Liu et al., 2024
U1505	C	27	F	1	120	122	222.4	222.42	222.299	222.318	222.309	13017.6	C.wuellerstorfi	0.779667	1.97633	Liu et al., 2024
U1505	C	27	F	1	140	142	222.6	222.62	222.482	222.501	222.492	13027.9	C.wuellerstorfi	0.806	1.76567	Liu et al., 2024
U1505	C	27	F	2	10	12	222.8	222.82	222.666	222.684	222.675	13038.2	C.wuellerstorfi	0.740667	1.79733	Liu et al., 2024
U1505	C	27	F	2	30	32	223	223.02	222.849	222.867	222.858	13048.4	C.wuellerstorfi	0.882333	1.90167	Liu et al., 2024
U1505	C	27	F	2	50	52	223.2	223.22	223.032	223.051	223.041	13058.7	C.wuellerstorfi	0.566667	1.72433	Liu et al., 2024
U1505	C	27	F	2	70	72	223.4	223.42	223.216	223.234	223.225	13069.1	C.wuellerstorfi	0.937	1.98567	Liu et al., 2024
U1505	C	27	F	2	90	92	223.6	223.62	223.399	223.417	223.408	13079.3	C.wuellerstorfi	0.924667	1.88633	Liu et al., 2024
U1505	C	27	F	2	110	112	223.8	223.82	223.582	223.601	223.591	13089.6	C.wuellerstorfi	0.443	1.79767	Liu et al., 2024
U1505	C	27	F	2	130	132	224	224.02	223.766	223.784	223.775	13099.9	C.wuellerstorfi	0.776	1.708	Liu et al., 2024
U1505	C	27	F	3	0	2	224.21	224.23	223.958	223.976	223.967	13110.7	C.wuellerstorfi	0.667	1.56167	Liu et al., 2024
U1505	C	27	F	3	20	22	224.41	224.43	224.141	224.16	224.15	13121	C.wuellerstorfi	0.688667	1.59633	Liu et al., 2024
U1505	C	27	F	3	40	42	224.61	224.63	224.324	224.343	224.334	13131.3	C.wuellerstorfi	0.618	1.64167	Liu et al., 2024
U1505	C	27	F	3	60	62	224.81	224.83	224.508	224.526	224.517	13141.6	C.wuellerstorfi	0.815667	1.86933	Liu et al., 2024
U1505	C	27	F	3	80	82	225.01	225.03	224.691	224.709	224.7	13151.9	C.mundulus	0.713	1.65967	Liu et al., 2024
U1505	C	27	F	3	100	102	225.21	225.23	224.874	224.892	224.883	13162.2	C.wuellerstorfi	0.904667	1.81033	Liu et al., 2024
U1505	C	27	F	3	120	122	225.41	225.43	225.057	225.076	225.066	13172.5	C.wuellerstorfi	0.702	1.77767	Liu et al., 2024
U1505	C	27	F	4	10	12	225.55	225.57	225.186	225.204	225.195	13179.7	C.wuellerstorfi	1.11567	1.69033	Liu et al., 2024
U1505	C	27	F	4	30	32	225.75	225.77	225.369	225.387	225.378	13190	C.wuellerstorfi	0.753	1.51667	Liu et al., 2024
U1505	C	27	F	4	47	49	225.92	225.94	225.525	225.543	225.534	13198.7	C.wuellerstorfi	0.897667	1.68133	Liu et al., 2024
U1505	C	27	F	CC	20	22	226.15	226.17	225.735	225.753	225.744	13210.5	C.wuellerstorfi	0.876	1.69467	Liu et al., 2024
U1505	C	28	F	1	0	2	225.9	225.92	225.9	225.919	225.91	13219.8	C.wuellerstorfi	0.766667	1.64333	Liu et al., 2024
U1505	C	28	F	1	20	22	226.1	226.12	226.087	226.106	226.096	13230.3	C.wuellerstorfi	1.068	1.62467	Liu et al., 2024
U1505	C	28	F	1	40	42	226.3	226.32	226.274	226.292	226.283	13240.8	C.wuellerstorfi	0.886667	1.57333	Liu et al., 2024
U1505	C	28	F	1	60	62	226.5	226.52	226.461	226.479	226.47	13251.3	C.wuellerstorfi	0.905	1.53967	Liu et al., 2024
U1505	C	28	F	1	80	82	226.7	226.72	226.648	226.666	226.657	13265	C.mundulus	1.14967	1.97133	Liu et al., 2024
U1505	C	28	F	1	100	102	226.9	226.92	226.834	226.853	226.844	13278.6	C.mundulus	1.089	1.90367	Liu et al., 2024
U1505	C	28	F	1	120	122	227.1	227.12	227.021	227.04	227.03	13292.3	C.mundulus	1.11567	1.81733	Liu et al., 2024
U1505	C	28	F	1	140	142	227.3	227.32	227.208	227.227	227.218	13306	C.wuellerstorfi	1.127	1.99567	Liu et al., 2024
U1505	C	28	F	2	10	12	227.51	227.53	227.404	227.423	227.413	13323.2	C.mundulus	0.963667	1.84433	Liu et al., 2024
U1505	C	28	F	2	30	32	227.71	227.73	227.591	227.61	227.601	13339.6	C.wuellerstorfi	0.944	1.87567	Liu et al., 2024
U1505	C	28	F	2	50	52	227.91	227.93	227.778	227.797	227.787	13356	C.mundulus	1.01767	1.75633	Liu et al., 2024
U1505	C	28	F	2	70	72	228.11	228.13	227.965	227.984	227.975	13372.5	C.mundulus	0.852	1.63067	Liu et al., 2024
U1505	C	28	F	2	90	92	228.31	228.33	228.152	228.171	228.161	13388.9	C.mundulus	0.802667	1.62833	Liu et al., 2024
U1505	C	28	F	2	110	112	228.51	228.53	228.339	228.358	228.349	13405.3	C.mundulus	1.08	2.11867	Liu et al., 2024
U1505	C	28	F	2	130	132	228.71	228.73	228.526	228.545	228.536	13421.7	C.mundulus	0.920667	1.77533	Liu et al., 2024
U1505	C	28	F	3	0	2	228.91	228.93	228.713	228.732	228.722	13438.2	C.mundulus	0.897333	1.75667	Liu et al., 2024
U1505	C	28	F	3	18	20	229.09	229.11	228.881	228.9	228.891	13452.9	C.mundulus	0.784	1.386	Liu et al., 2024
U1505	C	28	F	3	40	42	229.31	229.33	229.087	229.105	229.096	13471	C.mundulus	1.05267	1.896	Liu et al., 2024
U1505	C	28	F	3	60	62	229.51	229.53	229.273	229.292	229.282	13487.3	C.mundulus	1.20533	1.68467	Liu et al., 2024
U1505	C	28	F	3	80	82	229.71	229.73	229.46	229.479	229.47	13503.8	C.mundulus	0.9555	1.899	Liu et al., 2024
U1505	C	28	F	3	100	102	229.91	229.93	229.647	229.666	229.656	13520.2	C.mundulus	1.21833	1.913	Liu et al., 2024
U1505	C	28	F	3	118	120	230.09	230.11	229.815	229.834	229.825	13535	C.mundulus	0.828	1.423	Liu et al., 2024
U1505	C	28	F	4	10	12	230.25	230.27	229.965	229.983	229.974	13541.7	C.mundulus	0.576333	1.542	Liu et al., 2024
U1505	C	28	F	4	30	32	230.45	230.47	230.152	230.17	230.161	13550	C.mundulus	0.749333	1.83467	Liu et al., 2024
U1505	C	28	F	4	47	49	230.62	230.64	230.311	230.329	230.32	13557.1	C.mundulus	0.704	1.888	Liu et al., 2024
U1505	C	28	F	CC	15	17	230.81	230.83	230.488	230.507	230.498	13565.1	C.mundulus	0.963333	1.70467	Liu et al., 2024
U1505	C	29	F	1	20	22	230.8	230.82	230.785	230.803	230.794	13578.3	C.mundulus	1.181	1.818	Liu et al., 2024
U1505	C	29	F	1	40	42	231	231.02	230.969	230.988	230.978	13586.6	C.mundulus	1.12167	1.891	Liu et al., 2024
U1505	C	29	F	1	60	62	231.2	231.22	231.154	231.172	231.163	13594.8	C.mundulus	0.952333	1.444	Liu et al., 2024
U1505	C	29	F	1	80	82	231.4	231.42	231.339	231.357	231.348	13603.1	C.mundulus	1.19233	1.81867	Liu et al., 2024
U1505	C	29	F	1	100	102	231.6	231.62	231.523	231.542	231.532	13611.3	C.mundulus	1.27233	1.464	Liu et al., 2024
U1505	C	29	F	1	120	122	231.8	231.82	231.708	231.726	231.717	13619.6	C.mundulus	1.20467	1.657	Liu et al., 2024
U1505	C	29	F	1	140	142	232	232.02	231.892	231.911	231.901	13627.8	C.wuellerstorfi+C.mundulus	1.06033	1.567	Liu et al., 2024
U1505	C	29	F	2	10	12	232.21	232.23	232.086	232.105	232.096	13636.5	C.wuellerstorfi	1.16767	1.385	Liu et al., 2024
U1505	C	29	F	2	30	32	232.41	232.43	232.271	232.29	232.28	13644.8	C.wuellerstorfi	0.986	1.387	Liu et al., 2024
U1505	C	29	F	2	50	52	232.61	232.63	232.456	232.474	232.465	13653	C.mundulus	1.431	2.0215	Liu et al., 2024
U1505	C	29	F	2	70	72	232.81	232.83	232.641	232.659	232.65	13662.3	C.mundulus	1.61167	1.907	Liu et al., 2024
U1505	C	29	F	2	90	92	233.01	233.03	232.825	232.844	232.834	13671.6	C.mundulus	1.50733	1.785	Liu et al., 2024
U1505	C	29	F	2	110	112	233.21	233.23	233.01	233.029	233.019	13680.9	C.mundulus	1.60767	1.785	Liu et al., 2024
U1505	C	29	F	2	130	132	233.41	233.43	233.195	233.213	233.204	13690.1	C.mundulus	1.49733	1.567	Liu et al., 2024
U1505	C	29	F	3	0	2	233.62	233.64	233.389	233.407	233.398	13699.9	C.mundulus	1.50167	1.341	Liu et al., 2024
U1505	C	29	F	3	20	22	233.82	233.84	233.574	233.592	233.583	13707.2	C.mundulus	1.78533	1.565	Liu et al., 2024
U1505	C	29	F	3	40	42	234.02	234.04	233.758	233.777	233.767	13714.5	C.mundulus	1.55767	1.565	Liu et al., 2024
U1505	C	29	F	3	60	62	234.22	234.24	233.943	233.962	233.952	13721.9	C.mundulus	1.27133	1.47	Liu et al., 2024
U1505	C	29	F	3	80	82	234.42	234.44	234.128	234.146	234.137	13729.1	C.mundulus	1.73633	1.78667	Liu et al., 2024
U1505	C	29	F	3	100	102	234.62	234.64	234.312	234.331	234.322	13736.4	C.mundulus	1.696	1.707	Liu et al., 2024
U1505	C	29	F	3	120	122	234.82	234.84	234.497	234.516	234.507	13743.8	C.mundulus	1.52333	1.95167	Liu et al., 2024
U1505	C	29	F	4	8	10	234.94	234.96	234.608	234.626	234.617	13748.1	1C.wuellerstorfi+2C.mundulus	1.508	1.841	Liu et al., 2024
U1505	C	29	F	4	30	32	235.16	235.18	234.811	234.83	234.821	13756.2	C.mundulus	1.59533	1.82967	Liu et al., 2024
U1505	C	29	F	4	47	49	235.33	235.35	234.968	234.987	234.977	13762.4	1C.wuellerstorfi+2C.mundulus	1.631	1.784	Liu et al., 2024
U1505	C	29	F	CC	7	9	235.44	235.46	235.07	235.088	235.079	13766.4	C.mundulus	1.38433	1.51067	Liu et al., 2024
U1505	C	30	F	1	2	4	235.3	235.32	235.3	235.319	235.31	13775.5	C.mundulus	1.531	1.578	Liu et al., 2024
U1505	C	30	F	1	20	22	235.5	235.52	235.487	235.506	235.496	13782.9	C.mundulus	1.42733	1.58367	Liu et al., 2024
U1505	C	30	F	1	40	42	235.7	235.72	235.674	235.693	235.684	13790.3	C.mundulus	1.234	1.852	Liu et al., 2024
U1505	C	30	F	1	60	62	235.9	235.92	235.862	235.88	235.871	13797.7	1C.wuellerstorfi+1C.mundulus	1.41033	1.79067	Liu et al., 2024
U1505	C	30	F	1	80	82	236.1	236.12	236.049	236.068	236.059	13805.1	C.mundulus	1.569	1.78	Liu et al., 2024
U1505	C	30	F	1	100	102	236.3	236.32	236.236	236.255	236.245	13812.5	C.mundulus	1.41933	1.87467	Liu et al., 2024
U1505	C	30	F	1	120	122	236.5	236.52	236.423	236.442	236.433	13819.9	C.wuellerstorfi	1.349	1.728	Liu et al., 2024
U1505	C	30	F	1	140	142	236.7	236.72	236.61	236.629	236.62	13827.3	C.mundulus	1.29633	1.87267	Liu et al., 2024
U1505	C	30	F	2	8	10	236.88	236.9	236.779	236.798	236.788	13834	C.mundulus	1.416	1.9295	Liu et al., 2024
U1505	C	30	F	2	30	32	237.1	237.12	236.985	237.004	236.995	13851.7	1C.wuellerstorfi+1C.mundulus	1.37333	1.31467	Liu et al., 2024
U1505	C	30	F	2	50	52	237.3	237.32	237.172	237.191	237.181	13867.8	C.wuellerstorfi	0.943	1.22	Liu et al., 2024
U1505	C	30	F	2	68	70	237.48	237.5	237.341	237.36	237.351	13882.3	C.mundulus	0.9675	1.447	Liu et al., 2024
U1505	C	30	F	2	90	92	237.7	237.72	237.547	237.566	237.556	13900	C.mundulus	0.943	1.0025	Liu et al., 2024
U1505	C	30	F	2	110	112	237.9	237.92	237.734	237.753	237.743	13912.3	C.mundulus	1.0705	1.387	Liu et al., 2024
U1505	C	30	F	2	130	132	238.1	238.12	237.922	237.94	237.931	13924.5	C.mundulus	0.868	1.3315	Liu et al., 2024
U1505	C	30	F	3	0	2	238.3	238.32	238.109	238.128	238.118	13936.8	C.wuellerstorfi	0.8165	1.171	Liu et al., 2024
U1505	C	30	F	3	20	22	238.5	238.52	238.296	238.315	238.305	13949	C.mundulus	0.707	1.0145	Liu et al., 2024
U1505	C	30	F	3	40	42	238.7	238.72	238.483	238.502	238.493	13964.3	C.mundulus+C.wuellerstorfi	1.0585	1.297	Liu et al., 2024
U1505	C	30	F	3	60	62	238.9	238.92	238.67	238.689	238.679	13979.7	C.mundulus	1.124	1.0685	Liu et al., 2024
U1505	C	30	F	3	80	82	239.1	239.12	238.858	238.876	238.867	13995	C.mundulus	0.7615	0.923	Liu et al., 2024
U1505	C	30	F	3	100	102	239.3	239.32	239.045	239.064	239.054	14008.1	C.mundulus	0.473	0.9815	Liu et al., 2024
U1505	C	30	F	3	117	119	239.47	239.49	239.204	239.223	239.214	14019.2	C.mundulus	1.0945	1.418	Liu et al., 2024
U1505	C	30	F	4	30	32	239.8	239.82	239.513	239.532	239.523	14040.8	C.mundulus	0.7745	1.347	Liu et al., 2024
U1505	C	30	F	4	47	49	239.97	239.99	239.673	239.691	239.682	14051.9	C.mundulus	1.0515	1.404	Liu et al., 2024
U1505	C	30	F	CC	10	12	240.13	240.15	239.822	239.841	239.832	14062.3	C.mundulus	0.942	1.4425	Liu et al., 2024
U1505	C	31	F	1	0	2	240	240.02	240	240.019	240.01	14074.8	C.wuellerstorfi	1.1625	1.113	Liu et al., 2024
U1505	C	31	F	1	20	22	240.2	240.22	240.187	240.206	240.197	14087.8	C.wuellerstorfi	1.324	1.0885	Liu et al., 2024
U1505	C	31	F	1	40	42	240.4	240.42	240.374	240.393	240.383	14100.9	C.mundulus	1.0865	1.017	Liu et al., 2024
U1505	C	31	F	1	60	62	240.6	240.62	240.562	240.58	240.571	14113.9	C.mundulus	0.992	1.02	Liu et al., 2024
U1505	C	31	F	1	80	82	240.8	240.82	240.749	240.768	240.758	14127	C.mundulus	1.33	1.713	Liu et al., 2024
U1505	C	31	F	1	100	102	241	241.02	240.936	240.955	240.946	14138.3	C.mundulus	1.176	1.428	Liu et al., 2024
U1505	C	31	F	1	120	122	241.2	241.22	241.123	241.142	241.132	14149.5	C.mundulus+C.wuellerstorfi	1.245	1.091	Liu et al., 2024
U1505	C	31	F	1	140	142	241.4	241.42	241.31	241.329	241.32	14160.8	C.mundulus	1.301	1.311	Liu et al., 2024
U1505	C	31	F	2	10	12	241.6	241.62	241.498	241.516	241.507	14172.1	C.wuellerstorfi	1.363	1.348	Liu et al., 2024
U1505	C	31	F	2	30	32	241.8	241.82	241.685	241.704	241.695	14183.3	C.mundulus	1.399	1.358	Liu et al., 2024
U1505	C	31	F	2	50	52	242	242.02	241.872	241.891	241.882	14194.6	C.mundulus+C.wuellerstorfi	1.381	1.09	Liu et al., 2024
U1505	C	31	F	2	70	72	242.2	242.22	242.06	242.078	242.069	14205.9	C.wuellerstorfi	1.21	1.25	Liu et al., 2024
U1505	C	31	F	2	90	92	242.4	242.42	242.247	242.266	242.257	14217.2	C.wuellerstorfi	1.27	1.359	Liu et al., 2024
U1505	C	31	F	2	110	112	242.6	242.62	242.434	242.453	242.444	14228.4	C.mundulus	1.212	1.568	Liu et al., 2024
U1505	C	31	F	2	130	132	242.8	242.82	242.622	242.64	242.631	14239.7	C.mundulus	1.212	1.421	Liu et al., 2024
U1505	C	31	F	3	0	2	243	243.02	242.809	242.828	242.819	14251	C.mundulus	1.228	1.167	Liu et al., 2024
U1505	C	31	F	3	20	22	243.2	243.22	242.996	243.015	243.005	14260.9	C.mundulus	1.057	1.38	Liu et al., 2024
U1505	C	31	F	3	40	42	243.4	243.42	243.183	243.202	243.192	14270.8	C.mundulus	1.249	1.508	Liu et al., 2024
U1505	C	31	F	3	60	62	243.6	243.62	243.37	243.389	243.38	14280.8	C.mundulus	1.34	1.524	Liu et al., 2024
U1505	C	31	F	3	80	82	243.8	243.82	243.558	243.576	243.567	14290.7	C.wuellerstorfi	1.338	1.364	Liu et al., 2024
U1505	C	31	F	3	100	102	244	244.02	243.745	243.764	243.755	14300.7	C.wuellerstorfi	1.25	1.422	Liu et al., 2024
U1505	C	31	F	3	117	119	244.17	244.19	243.904	243.923	243.913	14309.2	C.wuellerstorfi	1.321	1.432	Liu et al., 2024
U1505	C	31	F	4	10	12	244.3	244.32	244.026	244.044	244.035	14315.6	C.wuellerstorfi	1.315	1.355	Liu et al., 2024
U1505	C	31	F	4	30	32	244.5	244.52	244.213	244.232	244.222	14325.6	C.wuellerstorfi	1.389	1.511	Liu et al., 2024
U1505	C	31	F	4	47	49	244.67	244.69	244.372	244.391	244.382	14334	C.mundulus	1.06	1.588	Liu et al., 2024
U1505	C	31	F	CC	10	12	244.82	244.84	244.513	244.531	244.522	14343.2	C.wuellerstorfi	1.291	1.454	Liu et al., 2024
U1505	C	32	F	1	0	2	244.7	244.72	244.7	244.719	244.709	14355.4	C.mundulus	1.4445	1.039	Liu et al., 2024
U1505	C	32	F	1	20	22	244.9	244.92	244.887	244.905	244.896	14367.6	C.mundulus	0.8535	1.0655	Liu et al., 2024
U1505	C	32	F	1	40	42	245.1	245.12	245.073	245.092	245.083	14379.8	C.mundulus	1.1615	1.325	Liu et al., 2024
U1505	C	32	F	1	60	62	245.3	245.32	245.26	245.278	245.269	14392	C.mundulus	1.3595	1.4915	Liu et al., 2024
U1505	C	32	F	1	80	82	245.5	245.52	245.446	245.465	245.456	14404.1	C.mundulus	1.2075	0.98	Liu et al., 2024
U1505	C	32	F	1	100	102	245.7	245.72	245.633	245.651	245.642	14416.3	C.mundulus	1.3405	1.0905	Liu et al., 2024
U1505	C	32	F	1	120	122	245.9	245.92	245.819	245.838	245.828	14428.5	C.mundulus	0.9225	1.094	Liu et al., 2024
U1505	C	32	F	1	140	142	246.1	246.12	246.006	246.024	246.015	14440.7	C.mundulus	0.9575	1.0605	Liu et al., 2024
U1505	C	32	F	2	10	12	246.3	246.32	246.192	246.211	246.202	14452.8	C.mundulus	1.4185	1.211	Liu et al., 2024
U1505	C	32	F	2	30	32	246.5	246.52	246.379	246.397	246.388	14465	C.mundulus	1.115	0.7985	Liu et al., 2024
U1505	C	32	F	2	50	52	246.7	246.72	246.565	246.584	246.575	14476.4	C.mundulus	1.207	1.0245	Liu et al., 2024
U1505	C	32	F	2	70	72	246.9	246.92	246.752	246.771	246.762	14487.8	C.mundulus	0.705	1.0495	Liu et al., 2024
U1505	C	32	F	2	90	92	247.1	247.12	246.938	246.957	246.947	14499.2	C.mundulus	1.31	1.1115	Liu et al., 2024
U1505	C	32	F	2	110	112	247.3	247.32	247.125	247.144	247.135	14510.6	C.mundulus	1.26	1.0615	Liu et al., 2024
U1505	C	32	F	2	130	132	247.5	247.52	247.312	247.33	247.321	14522	C.mundulus	1.074	0.7075	Liu et al., 2024
U1505	C	32	F	3	0	2	247.7	247.72	247.498	247.517	247.507	14531.1	C.mundulus	1.044	1.0935	Liu et al., 2024
U1505	C	32	F	3	20	22	247.9	247.92	247.684	247.703	247.694	14540.2	C.mundulus	1.27	1.2925	Liu et al., 2024
U1505	C	32	F	3	40	42	248.1	248.12	247.871	247.89	247.88	14549.3	C.mundulus	1.494	1.6955	Liu et al., 2024
U1505	C	32	F	3	50	52	248.2	248.22	247.964	247.983	247.974	14553.9	C.mundulus	1.369	1.2235	Liu et al., 2024
U1505	C	32	F	3	80	82	248.5	248.52	248.244	248.263	248.254	14567.5	C.mundulus	1.22	1.4885	Liu et al., 2024
U1505	C	32	F	3	100	102	248.7	248.72	248.43	248.449	248.44	14576.6	C.mundulus	1.423	1.4785	Liu et al., 2024
U1505	C	32	F	3	117	119	248.87	248.89	248.589	248.608	248.599	14584.4	C.mundulus	1.453	1.5705	Liu et al., 2024
U1505	C	32	F	4	20	22	249.1	249.12	248.803	248.822	248.812	14594.8	C.mundulus	1.42	1.4335	Liu et al., 2024
U1505	C	32	F	4	40	42	249.3	249.32	248.989	249.008	248.999	14603.9	C.mundulus	1.507	1.7485	Liu et al., 2024
U1505	C	32	F	CC	10	12	249.55	249.57	249.222	249.241	249.232	14615.3	C.mundulus	1.421	1.4645	Liu et al., 2024
U1505	C	33	F	1	20	22	249.6	249.62	249.586	249.604	249.595	14633	C.mundulus	1.332	1.0325	Liu et al., 2024
U1505	C	33	F	1	40	42	249.8	249.82	249.771	249.79	249.78	14638.8	C.mundulus	1.429	1.2905	Liu et al., 2024
U1505	C	33	F	1	60	62	250	250.02	249.957	249.976	249.966	14644.7	C.mundulus	1.589	1.4705	Liu et al., 2024
U1505	C	33	F	1	80	82	250.2	250.22	250.143	250.162	250.153	14650.6	C.mundulus	1.585	1.3225	Liu et al., 2024
U1505	C	33	F	1	100	102	250.4	250.42	250.329	250.347	250.338	14656.4	C.mundulus	1.213	0.8345	Liu et al., 2024
U1505	C	33	F	1	120	122	250.6	250.62	250.514	250.533	250.524	14662.2	C.mundulus	1.192	0.7555	Liu et al., 2024
U1505	C	33	F	1	140	142	250.8	250.82	250.7	250.719	250.709	14668.1	C.mundulus+C.wuellerstorfi	1.316	0.7305	Liu et al., 2024
U1505	C	33	F	2	10	12	251	251.02	250.886	250.905	250.895	14674	C.mundulus	1.375	1.0805	Liu et al., 2024
U1505	C	33	F	2	30	32	251.2	251.22	251.072	251.09	251.081	14679.8	C.mundulus	1.14	0.7415	Liu et al., 2024
U1505	C	33	F	2	50	52	251.4	251.42	251.258	251.276	251.267	14685.7	C.mundulus	1.14	0.9005	Liu et al., 2024
U1505	C	33	F	2	70	72	251.6	251.62	251.444	251.462	251.453	14691.5	C.mundulus	1.162	0.8425	Liu et al., 2024
U1505	C	33	F	2	90	92	251.8	251.82	251.629	251.648	251.638	14697.4	C.mundulus	1.285	0.7845	Liu et al., 2024
U1505	C	33	F	2	110	112	252	252.02	251.815	251.834	251.825	14703.2	C.mundulus	1.306	0.8005	Liu et al., 2024
U1505	C	33	F	2	130	132	252.2	252.22	252.001	252.02	252.011	14709.1	C.mundulus	1.313	1.0385	Liu et al., 2024
U1505	C	33	F	3	0	2	252.4	252.42	252.187	252.206	252.197	14714.9	C.mundulus	1.254	1.0945	Liu et al., 2024
U1505	C	33	F	3	20	22	252.6	252.62	252.373	252.391	252.382	14720.8	C.mundulus	1.131	0.9765	Liu et al., 2024
U1505	C	33	F	3	40	42	252.8	252.82	252.558	252.577	252.567	14726.6	C.mundulus	1.26833	1.013	Liu et al., 2024
U1505	C	33	F	3	60	62	253	253.02	252.744	252.763	252.754	14732.5	C.mundulus	1.24667	1.09033	Liu et al., 2024
U1505	C	33	F	3	80	82	253.2	253.22	252.93	252.948	252.939	14738.3	C.mundulus	1.20933	1.099	Liu et al., 2024
U1505	C	33	F	3	100	102	253.4	253.42	253.115	253.134	253.125	14744.2	C.mundulus	1.18867	0.910333	Liu et al., 2024
U1505	C	33	F	3	117	119	253.57	253.59	253.273	253.292	253.282	14749.1	C.mundulus	1.35233	1.231	Liu et al., 2024
U1505	C	33	F	4	20	22	253.8	253.82	253.487	253.505	253.496	14755.9	C.mundulus	1.31467	1.00633	Liu et al., 2024
U1505	C	33	F	4	40	42	254	254.02	253.673	253.691	253.682	14761.7	C.mundulus	1.45733	1.268	Liu et al., 2024
U1505	C	33	F	CC	10	12	254.22	254.24	253.877	253.896	253.887	14768.2	C.mundulus	1.28467	1.03133	Liu et al., 2024
U1505	C	34	F	1	0	2	254.1	254.12	254.1	254.119	254.109	14775.2	C.mundulus	1.06933	1.1	Liu et al., 2024
U1505	C	34	F	1	20	22	254.3	254.32	254.285	254.304	254.294	14781	C.mundulus	1.22667	1.44833	Liu et al., 2024
U1505	C	34	F	1	40	42	254.5	254.52	254.471	254.489	254.48	14788.7	C.mundulus	1.02233	1.208	Liu et al., 2024
U1505	C	34	F	1	60	62	254.7	254.72	254.656	254.675	254.666	14796.5	C.mundulus	1.20867	1.16533	Liu et al., 2024
U1505	C	34	F	1	80	82	254.9	254.92	254.841	254.86	254.851	14804.2	C.mundulus	1.09733	1.007	Liu et al., 2024
U1505	C	34	F	1	100	102	255.1	255.12	255.027	255.045	255.036	14811.9	C.mundulus	0.740667	0.738333	Liu et al., 2024
U1505	C	34	F	1	120	122	255.3	255.32	255.212	255.231	255.221	14819.6	C.mundulus	0.746333	0.535	Liu et al., 2024
U1505	C	34	F	1	140	142	255.5	255.52	255.397	255.416	255.406	14827.3	C.mundulus	1.10067	1.02533	Liu et al., 2024
U1505	C	34	F	2	10	12	255.7	255.72	255.583	255.601	255.592	14835	C.mundulus	0.652333	0.361	Liu et al., 2024
U1505	C	34	F	2	30	32	255.9	255.92	255.768	255.787	255.778	14849.5	C.mundulus	1.10367	1.05233	Liu et al., 2024
U1505	C	34	F	2	50	52	256.1	256.12	255.954	255.972	255.963	14864	C.mundulus	1.01533	0.928	Liu et al., 2024
U1505	C	34	F	2	70	72	256.3	256.32	256.139	256.158	256.149	14878.5	C.mundulus	1.14267	1.33533	Liu et al., 2024
U1505	C	34	F	2	90	92	256.5	256.52	256.325	256.343	256.334	14893.1	C.mundulus	1.15833	1.135	Liu et al., 2024
U1505	C	34	F	2	110	112	256.7	256.72	256.51	256.529	256.519	14907.6	C.mundulus	1.31167	1.36333	Liu et al., 2024
U1505	C	34	F	2	130	132	256.9	256.92	256.695	256.714	256.704	14922	C.mundulus	0.490333	0.369	Liu et al., 2024
U1505	C	34	F	3	2	4	257.12	257.14	256.9	256.918	256.909	14932.7	C.mundulus	1.07467	0.993333	Liu et al., 2024
U1505	C	34	F	3	20	22	257.3	257.32	257.066	257.085	257.075	14941.4	C.mundulus	0.917333	1.006	Liu et al., 2024
U1505	C	34	F	3	40	42	257.5	257.52	257.252	257.27	257.261	14951.1	C.mundulus	1.11967	1.33633	Liu et al., 2024
U1505	C	34	F	3	50	52	257.6	257.62	257.344	257.363	257.353	14955.9	C.mundulus	1.04533	1.312	Liu et al., 2024
U1505	C	34	F	3	80	82	257.9	257.92	257.622	257.641	257.632	14970.4	C.mundulus	1.17867	1.32733	Liu et al., 2024
U1505	C	34	F	3	100	102	258.1	258.12	257.808	257.826	257.817	14980.1	C.mundulus	1.12133	1.355	Liu et al., 2024
U1505	C	34	F	3	117	119	258.27	258.29	257.965	257.984	257.974	14988.4	C.mundulus	1.21767	1.18633	Liu et al., 2024
U1505	C	34	F	4	10	12	258.4	258.42	258.086	258.104	258.095	14994.6	C.mundulus	0.981333	1.313	Liu et al., 2024
U1505	C	34	F	4	30	32	258.6	258.62	258.271	258.29	258.281	15004.3	C.mundulus	1.13367	1.20033	Liu et al., 2024
U1505	C	34	F	4	50	52	258.8	258.82	258.457	258.475	258.466	15014	C.mundulus	0.856333	1.373	Liu et al., 2024
U1505	C	34	F	CC	8	10	258.92	258.94	258.568	258.587	258.577	15019.8	C.mundulus	1.04667	1.20033	Liu et al., 2024
U1505	C	35	F	1	0	2	258.8	258.82	258.8	258.819	258.81	15032	C.mundulus	1.3485	1.2175	Liu et al., 2024
U1505	C	35	F	1	20	22	259	259.02	258.987	259.006	258.996	15041.7	C.mundulus	1.351	1.3025	Liu et al., 2024
U1505	C	35	F	1	40	42	259.2	259.22	259.174	259.192	259.183	15051.5	C.mundulus+C.wuellerstorfi	1.0255	1.0885	Liu et al., 2024
U1505	C	35	F	1	60	62	259.4	259.42	259.361	259.379	259.37	15061.2	C.mundulus	0.757	0.8885	Liu et al., 2024
U1505	C	35	F	1	80	82	259.6	259.62	259.548	259.566	259.557	15071	C.mundulus+C.wuellerstorfi	0.9025	0.8575	Liu et al., 2024
U1505	C	35	F	1	100	102	259.8	259.82	259.734	259.753	259.743	15079.9	C.mundulus	1.208	1.1585	Liu et al., 2024
U1505	C	35	F	1	120	122	260	260.02	259.921	259.94	259.93	15088.9	C.mundulus	1.1915	1.2365	Liu et al., 2024
U1505	C	35	F	1	140	142	260.2	260.22	260.108	260.127	260.118	15097.9	C.mundulus	1.204	1.2265	Liu et al., 2024
U1505	C	35	F	2	10	12	260.41	260.43	260.304	260.323	260.313	15107.3	C.mundulus	0.9595	1.2135	Liu et al., 2024
U1505	C	35	F	2	30	32	260.61	260.63	260.491	260.51	260.5	15116.3	C.mundulus	1.145	1.2165	Liu et al., 2024
U1505	C	35	F	2	50	52	260.81	260.83	260.678	260.697	260.688	15125.2	C.mundulus	0.96775	0.88325	Liu et al., 2024
U1505	C	35	F	2	70	72	261.01	261.03	260.865	260.884	260.875	15134.2	C.mundulus	0.989	1.1715	Liu et al., 2024
U1505	C	35	F	2	90	92	261.21	261.23	261.052	261.071	261.062	15143.2	C.mundulus	1.17667	0.793333	Liu et al., 2024
U1505	C	35	F	2	110	112	261.41	261.43	261.239	261.258	261.248	15152.2	C.mundulus	1.0395	0.7955	Liu et al., 2024
U1505	C	35	F	2	126	128	261.57	261.59	261.389	261.407	261.398	15159.3	C.mundulus	1.02067	0.902333	Liu et al., 2024
U1505	C	35	F	3	0	2	261.81	261.83	261.613	261.632	261.623	15170.1	C.mundulus	1.05867	0.787333	Liu et al., 2024
U1505	C	35	F	3	20	22	262.01	262.03	261.8	261.818	261.809	15179.1	C.mundulus	1.13467	0.743333	Liu et al., 2024
U1505	C	35	F	3	40	42	262.21	262.23	261.986	262.005	261.995	15188	C.mundulus+C.wuellerstorfi	0.828667	0.524333	Liu et al., 2024
U1505	C	35	F	3	60	62	262.41	262.43	262.173	262.192	262.183	15197	C.mundulus	0.811667	0.442333	Liu et al., 2024
U1505	C	35	F	3	80	82	262.61	262.63	262.36	262.379	262.37	15206.1	C.mundulus	0.986667	0.573333	Liu et al., 2024
U1505	C	35	F	3	100	102	262.81	262.83	262.547	262.565	262.556	15215.3	C.mundulus	1.10867	0.679333	Liu et al., 2024
U1505	C	35	F	4	20	22	263.05	263.07	262.771	262.79	262.781	15226.3	C.mundulus+C.wuellerstorfi	0.982667	0.448333	Liu et al., 2024
U1505	C	35	F	4	40	42	263.25	263.27	262.958	262.976	262.967	15235.4	C.mundulus	1.07067	1.02833	Liu et al., 2024
U1505	C	35	F	4	58	60	263.43	263.45	263.126	263.145	263.135	15243.7	C.mundulus	0.918667	0.800333	Liu et al., 2024
U1505	C	35	F	CC	15	17	263.67	263.69	263.35	263.369	263.36	15254.7	C.mundulus	1.03167	0.600333	Liu et al., 2024
U1505	C	36	F	1	0	2	263.5	263.52	263.5	263.519	263.51	15262.1	C.wuellerstorfi	1.40267	1.38833	Liu et al., 2024
U1505	C	36	F	1	20	22	263.7	263.72	263.687	263.706	263.697	15271.2	C.wuellerstorfi	1.40567	1.00633	Liu et al., 2024
U1505	C	36	F	1	40	42	263.9	263.92	263.874	263.893	263.884	15280.4	C.wuellerstorfi	1.68167	1.08033	Liu et al., 2024
U1505	C	36	F	1	60	62	264.1	264.12	264.061	264.08	264.07	15289.6	C.wuellerstorfi	1.31667	1.14233	Liu et al., 2024
U1505	C	36	F	1	80	82	264.3	264.32	264.248	264.266	264.257	15298.7	C.wuellerstorfi	1.31367	1.08833	Liu et al., 2024
U1505	C	36	F	1	100	102	264.5	264.52	264.435	264.453	264.444	15307.9	C.mundulus	1.11767	1.01833	Liu et al., 2024
U1505	C	36	F	1	120	122	264.7	264.72	264.622	264.64	264.631	15317.1	C.mundulus	1.22467	0.960333	Liu et al., 2024
U1505	C	36	F	1	140	142	264.9	264.92	264.809	264.827	264.818	15326.2	C.mundulus	1.31067	0.777333	Liu et al., 2024
U1505	C	36	F	2	10	12	265.1	265.12	264.995	265.014	265.005	15335.4	C.mundulus	0.924667	0.430333	Liu et al., 2024
U1505	C	36	F	2	30	32	265.3	265.32	265.182	265.201	265.192	15344.5	C.mundulus	0.919	0.7975	Liu et al., 2024
U1505	C	36	F	2	50	52	265.5	265.52	265.369	265.388	265.379	15353.7	C.mundulus	1.494	1.176	Liu et al., 2024
U1505	C	36	F	2	70	72	265.7	265.72	265.556	265.574	265.565	15362.9	C.mundulus	1.24667	0.897333	Liu et al., 2024
U1505	C	36	F	2	90	92	265.9	265.92	265.743	265.761	265.752	15372	C.mundulus	1.18167	1.20233	Liu et al., 2024
U1505	C	36	F	2	110	112	266.1	266.12	265.929	265.948	265.938	15381.2	C.mundulus	1.44167	1.54533	Liu et al., 2024
U1505	C	36	F	2	130	132	266.3	266.32	266.116	266.135	266.125	15390.3	C.mundulus	1.24567	1.44233	Liu et al., 2024
U1505	C	36	F	3	0	2	266.5	266.52	266.303	266.322	266.312	15399.5	C.mundulus	1.73167	1.61733	Liu et al., 2024
U1505	C	36	F	3	20	22	266.7	266.72	266.49	266.509	266.5	15408.7	C.mundulus	1.41633	1.327	Liu et al., 2024
U1505	C	36	F	3	40	42	266.9	266.92	266.677	266.696	266.687	15417.9	C.mundulus	1.324	1.38833	Liu et al., 2024
U1505	C	36	F	3	60	62	267.1	267.12	266.864	266.883	266.873	15427	C.mundulus	1.45633	1.613	Liu et al., 2024
U1505	C	36	F	3	80	82	267.3	267.32	267.051	267.07	267.06	15435.7	C.mundulus	1.43667	1.25933	Liu et al., 2024
U1505	C	36	F	3	100	102	267.5	267.52	267.238	267.256	267.247	15444.3	C.mundulus	1.41533	1.179	Liu et al., 2024
U1505	C	36	F	4	10	12	267.72	267.74	267.443	267.462	267.452	15453.8	C.mundulus+C.wuellerstorfi	1.16367	0.996333	Liu et al., 2024
U1505	C	36	F	4	23	25	267.85	267.87	267.565	267.583	267.574	15459.4	C.mundulus+C.wuellerstorfi	1.25233	1.035	Liu et al., 2024
U1505	C	36	F	4	50	52	268.12	268.14	267.817	267.836	267.827	15471	C.mundulus	1.19767	1.03233	Liu et al., 2024
U1505	C	36	F	CC	15	17	268.39	268.41	268.069	268.088	268.079	15482.7	C.mundulus	1.61533	1.213	Liu et al., 2024
U1505	C	37	F	1	5	7	268.25	268.27	268.249	268.268	268.259	15491	C.mundulus+C.wuellerstorfi	1.1695	0.7765	Liu et al., 2024
U1505	C	37	F	1	20	22	268.4	268.42	268.395	268.415	268.405	15497.7	C.wuellerstorfi	0.533333	0.208	Liu et al., 2024
U1505	C	37	F	1	40	42	268.6	268.62	268.591	268.61	268.601	15506.8	2C.mundulus+C.wuellerstorfi	0.605	0.32	Liu et al., 2024
U1505	C	37	F	1	60	62	268.8	268.82	268.786	268.806	268.796	15515.8	C.mundulus	1.4255	1.3895	Liu et al., 2024
U1505	C	37	F	1	80	82	269	269.02	268.982	269.001	268.991	15524.8	C.mundulus	1.39967	1.38333	Liu et al., 2024
U1505	C	37	F	1	100	102	269.2	269.22	269.177	269.197	269.187	15533.8	C.mundulus	1.414	1.512	Liu et al., 2024
U1505	C	37	F	1	120	122	269.4	269.42	269.373	269.392	269.382	15542.9	C.mundulus	1.40067	1.44733	Liu et al., 2024
U1505	C	37	F	1	140	142	269.6	269.62	269.568	269.588	269.578	15551.9	C.mundulus	1.4505	1.5655	Liu et al., 2024
U1505	C	37	F	2	10	12	269.8	269.82	269.764	269.783	269.774	15560.9	C.mundulus	1.172	1.235	Liu et al., 2024
U1505	C	37	F	2	30	32	270	270.02	269.959	269.979	269.969	15569.9	C.mundulus	1.40433	1.294	Liu et al., 2024
U1505	C	37	F	2	50	52	270.2	270.22	270.154	270.174	270.164	15579	C.mundulus	0.999667	0.894333	Liu et al., 2024
U1505	C	37	F	2	70	72	270.4	270.42	270.35	270.369	270.36	15588	C.mundulus	1.07833	0.961	Liu et al., 2024
U1505	C	37	F	2	110	112	270.8	270.82	270.74	270.76	270.75	15603.2	C.mundulus	0.965333	0.871	Liu et al., 2024
U1505	C	37	F	2	130	132	271	271.02	270.936	270.955	270.945	15610.8	C.mundulus	1.6225	1.2245	Liu et al., 2024
U1505	C	37	F	3	0	2	271.2	271.22	271.131	271.151	271.141	15618.4	C.mundulus	1.37833	1.238	Liu et al., 2024
U1505	C	37	F	3	20	22	271.4	271.42	271.326	271.346	271.336	15626	C.mundulus	1.55267	1.30533	Liu et al., 2024
U1505	C	37	F	3	40	42	271.6	271.62	271.522	271.541	271.531	15633.6	C.mundulus	1.778	1.41	Liu et al., 2024
U1505	C	37	F	3	60	62	271.8	271.82	271.717	271.737	271.727	15641.2	C.mundulus	1.6755	1.4895	Liu et al., 2024
U1505	C	37	F	3	80	82	272	272.02	271.913	271.932	271.923	15648.8	C.mundulus	1.493	1.364	Liu et al., 2024
U1505	C	37	F	3	100	102	272.2	272.22	272.108	272.128	272.118	15656.5	C.mundulus	1.50267	1.39333	Liu et al., 2024
U1505	C	37	F	3	120	122	272.4	272.42	272.304	272.323	272.313	15664.1	C.mundulus	1.62133	1.377	Liu et al., 2024
U1505	C	37	F	3	140	142	272.6	272.62	272.499	272.519	272.509	15671.7	C.mundulus	1.65967	1.49933	Liu et al., 2024
U1505	C	37	F	CC	15	17	272.85	272.87	272.744	272.763	272.754	15681.2	C.mundulus	1.60733	1.552	Liu et al., 2024
U1505	C	38	F	1	0	2	272.9	272.92	272.9	272.919	272.909	15687.3	C.mundulus	1.8225	1.4135	Liu et al., 2024
U1505	C	38	F	1	20	22	273.1	273.12	273.086	273.105	273.096	15694.5	C.mundulus	1.539	1.391	Liu et al., 2024
U1505	C	38	F	1	40	42	273.3	273.32	273.272	273.291	273.281	15701.8	C.mundulus	1.69167	1.51333	Liu et al., 2024
U1505	C	38	F	1	60	62	273.5	273.52	273.458	273.477	273.467	15709	C.mundulus	1.75033	1.18	Liu et al., 2024
U1505	C	38	F	1	80	82	273.7	273.72	273.645	273.663	273.654	15716.3	C.mundulus	1.3675	0.9685	Liu et al., 2024
U1505	C	38	F	1	100	102	273.9	273.92	273.831	273.849	273.84	15723.5	C.mundulus	1.8855	1.653	Liu et al., 2024
U1505	C	38	F	1	120	122	274.1	274.12	274.017	274.036	274.026	15730.8	C.mundulus	1.8595	1.5385	Liu et al., 2024
U1505	C	38	F	1	140	142	274.3	274.32	274.203	274.222	274.212	15738	C.mundulus	1.9285	1.731	Liu et al., 2024
U1505	C	38	F	2	10	12	274.46	274.48	274.352	274.371	274.361	15744.9	C.mundulus	1.8485	1.4295	Liu et al., 2024
U1505	C	38	F	2	30	32	274.66	274.68	274.538	274.557	274.548	15753.4	C.mundulus	1.6975	1.409	Liu et al., 2024
U1505	C	38	F	2	50	52	274.86	274.88	274.724	274.743	274.733	15762	C.mundulus+C.wuellerstorfi	1.4885	1.2665	Liu et al., 2024
U1505	C	38	F	2	70	72	275.06	275.08	274.91	274.929	274.919	15770.5	C.mundulus+C.wuellerstorfi	1.6215	1.1175	Liu et al., 2024
U1505	C	38	F	2	90	92	275.26	275.28	275.096	275.115	275.106	15779.1	C.mundulus	1.5205	1.0435	Liu et al., 2024
U1505	C	38	F	2	110	112	275.46	275.48	275.283	275.301	275.292	15787.7	C.wuellerstorfi	1.7155	1.238	Liu et al., 2024
U1505	C	38	F	2	124	126	275.6	275.62	275.413	275.431	275.422	15793.6	C.wuellerstorfi	1.342	0.5305	Liu et al., 2024
U1505	C	38	F	3	0	2	275.87	275.89	275.664	275.683	275.673	15805.2	C.mundulus	1.2875	0.6775	Liu et al., 2024
U1505	C	38	F	3	20	22	276.07	276.09	275.85	275.869	275.86	15813.8	C.mundulus	1.2125	0.9275	Liu et al., 2024
U1505	C	38	F	3	40	42	276.27	276.29	276.036	276.055	276.046	15822.3	C.mundulus	1.6825	1.3875	Liu et al., 2024
U1505	C	38	F	3	80	82	276.67	276.69	276.409	276.427	276.418	15839.5	C.mundulus	1.7725	1.5705	Liu et al., 2024
U1505	C	38	F	3	100	102	276.87	276.89	276.595	276.614	276.605	15848	C.mundulus	1.6075	1.4175	Liu et al., 2024
U1505	C	38	F	4	10	12	277.1	277.12	276.809	276.828	276.818	15857.9	C.mundulus	1.694	1.413	Liu et al., 2024
U1505	C	38	F	4	30	32	277.3	277.32	276.995	277.014	277.005	15866.4	C.mundulus	1.305	0.973	Liu et al., 2024
U1505	C	38	F	4	50	52	277.5	277.52	277.182	277.2	277.191	15875	C.mundulus	1.7935	1.7815	Liu et al., 2024
U1505	C	38	F	CC	15	17	277.79	277.81	277.451	277.47	277.461	15889.1	C.mundulus	1.7345	1.4985	Liu et al., 2024
U1505	C	39	F	1	5	7	277.65	277.67	277.65	277.67	277.66	15899.6	C.mundulus	1.74	1.5495	Liu et al., 2024
U1505	C	39	F	1	20	22	277.8	277.82	277.8	277.82	277.81	15907.5	C.mundulus	1.4115	1.1635	Liu et al., 2024
U1505	C	39	F	1	38	40	277.98	278	277.98	278	277.99	15916.9	C.mundulus	1.353	1.163	Liu et al., 2024
U1505	C	39	F	1	60	62	278.2	278.22	278.2	278.22	278.21	15928.5	C.mundulus	1.3125	0.9075	Liu et al., 2024
U1505	C	39	F	1	76	78	278.36	278.38	278.36	278.38	278.37	15936.9	C.mundulus	1.6185	1.4365	Liu et al., 2024
U1505	C	39	F	2	8	10	278.5	278.52	278.5	278.52	278.51	15944.2	C.mundulus	1.1495	1.2725	Liu et al., 2024
U1505	C	39	F	2	30	32	278.72	278.74	278.72	278.74	278.73	15955.8	C.mundulus	1.313	1.532	Liu et al., 2024
U1505	C	39	F	2	50	52	278.92	278.94	278.92	278.94	278.93	15966.2	C.mundulus	1.5	1.052	Liu et al., 2024
U1505	C	39	F	CC	4	6	279.03	279.05	279.03	279.05	279.04	15972	C.mundulus	1.3505	0.892	Liu et al., 2024
U1505	C	40	F	1	0	2	279.4	279.42	279.4	279.419	279.409	15991.4	C.mundulus	1.145	0.726	Liu et al., 2024
U1505	C	40	F	1	41	43	279.81	279.83	279.782	279.801	279.791	16011.5	C.mundulus	1.0605	0.63	Liu et al., 2024
U1505	C	40	F	1	80	82	280.2	280.22	280.146	280.165	280.156	16030.6	C.mundulus	1	0.567	Liu et al., 2024
U1505	C	40	F	1	100	102	280.4	280.42	280.333	280.351	280.342	16040.3	C.mundulus	1.6645	1.165	Liu et al., 2024
U1505	C	40	F	1	120	122	280.6	280.62	280.519	280.538	280.529	16050.1	C.mundulus	1.534	1.201	Liu et al., 2024
U1505	C	40	F	1	140	142	280.8	280.82	280.706	280.724	280.715	16059.9	C.wuellerstorfi	1.5465	1.136	Liu et al., 2024
U1505	C	40	F	2	10	12	281	281.02	280.892	280.911	280.901	16069.7	C.mundulus	1.431	1.144	Liu et al., 2024
U1505	C	40	F	2	29	31	281.19	281.21	281.069	281.088	281.079	16079	C.mundulus	1.4335	1.074	Liu et al., 2024
U1505	C	40	F	2	50	52	281.4	281.42	281.265	281.284	281.274	16089.3	C.mundulus	1.62267	1.19333	Liu et al., 2024
U1505	C	40	F	2	70	72	281.6	281.62	281.451	281.47	281.461	16099	C.mundulus	1.598	0.5875	Liu et al., 2024
U1505	C	40	F	2	90	92	281.8	281.82	281.638	281.656	281.647	16112.3	C.mundulus	1.2625	1.023	Liu et al., 2024
U1505	C	40	F	2	110	112	282	282.02	281.824	281.843	281.834	16125.5	C.mundulus	1.4525	1.337	Liu et al., 2024
U1505	C	40	F	2	130	132	282.2	282.22	282.011	282.029	282.02	16138.7	C.mundulus	1.539	1.366	Liu et al., 2024
U1505	C	40	F	3	1	3	282.41	282.43	282.206	282.225	282.216	16152.5	C.mundulus	1.4145	1.025	Liu et al., 2024
U1505	C	40	F	3	20	22	282.6	282.62	282.384	282.402	282.393	16165.1	C.mundulus	1.319	0.851	Liu et al., 2024
U1505	C	40	F	3	40	42	282.8	282.82	282.57	282.589	282.579	16178.3	C.mundulus	1.4015	1.09	Liu et al., 2024
U1505	C	40	F	3	60	62	283	283.02	282.757	282.776	282.767	16191.6	C.mundulus+C.wuellerstorfi	1.13533	0.759667	Liu et al., 2024
U1505	C	40	F	3	80	82	283.2	283.22	282.944	282.962	282.953	16204.8	C.mundulus	1.3665	0.92	Liu et al., 2024
U1505	C	40	F	3	100	102	283.4	283.42	283.13	283.149	283.139	16218	C.mundulus+C.wuellerstorfi	1.277	0.641	Liu et al., 2024
U1505	C	40	F	4	10	12	283.58	283.6	283.298	283.317	283.308	16227.3	C.mundulus	1.2735	0.82	Liu et al., 2024
U1505	C	40	F	4	30	32	283.78	283.8	283.485	283.503	283.494	16237.6	C.mundulus	1.111	0.486	Liu et al., 2024
U1505	C	40	F	4	50	52	283.98	284	283.671	283.69	283.68	16247.9	C.mundulus	1.3355	0.921	Liu et al., 2024
U1505	C	40	F	CC	15	17	284.28	284.3	283.951	283.969	283.96	16263.3	C.mundulus	1.359	0.487	Liu et al., 2024
U1505	C	41	F	1	0	2	284.1	284.12	284.1	284.119	284.11	16271.5	C.mundulus	1.0855	0.958	Liu et al., 2024
U1505	C	41	F	1	22	24	284.32	284.34	284.311	284.33	284.32	16283.2	C.mundulus	1.236	1.241	Liu et al., 2024
U1505	C	41	F	1	41	43	284.51	284.53	284.492	284.512	284.502	16293.2	C.mundulus	0.95	0.6405	Liu et al., 2024
U1505	C	41	F	1	60	62	284.7	284.72	284.674	284.693	284.683	16303.2	C.mundulus	1.0365	1.081	Liu et al., 2024
U1505	C	41	F	1	100	102	285.1	285.12	285.057	285.076	285.067	16324.3	C.mundulus	1.0585	0.995	Liu et al., 2024
U1505	C	41	F	1	120	122	285.3	285.32	285.248	285.268	285.258	16334.9	C.mundulus	0.765	0.832	Liu et al., 2024
U1505	C	41	F	1	140	142	285.5	285.52	285.44	285.459	285.45	16345.5	C.mundulus	0.8435	0.88	Liu et al., 2024
U1505	C	41	F	2	10	12	285.71	285.73	285.641	285.66	285.651	16356.5	C.mundulus	1.057	0.6815	Liu et al., 2024
U1505	C	41	F	2	28	30	285.89	285.91	285.813	285.832	285.822	16366	C.mundulus	0.8375	0.427	Liu et al., 2024
U1505	C	41	F	2	50	52	286.11	286.13	286.024	286.043	286.034	16374.2	C.mundulus	0.618333	0.705667	Liu et al., 2024
U1505	C	41	F	2	70	72	286.31	286.33	286.215	286.234	286.224	16381.6	C.mundulus	1.006	0.902333	Liu et al., 2024
U1505	C	41	F	2	90	92	286.51	286.53	286.406	286.426	286.416	16389	C.mundulus+C.wuellerstorfi	0.888667	0.851	Liu et al., 2024
U1505	C	41	F	2	110	112	286.71	286.73	286.598	286.617	286.608	16396.5	C.mundulus	1.22	0.942333	Liu et al., 2024
U1505	C	41	F	2	130	132	286.91	286.93	286.789	286.809	286.799	16403.9	C.mundulus	1.16567	0.989	Liu et al., 2024
U1505	C	41	F	3	1	3	287.14	287.16	287.01	287.029	287.019	16412.4	C.mundulus	1.23	1.16433	Liu et al., 2024
U1505	C	41	F	3	20	22	287.33	287.35	287.192	287.211	287.202	16419.5	C.mundulus	1.32	1.076	Liu et al., 2024
U1505	C	41	F	3	40	42	287.53	287.55	287.383	287.402	287.392	16426.9	C.mundulus	1.181	1.13633	Liu et al., 2024
U1505	C	41	F	3	60	62	287.73	287.75	287.575	287.594	287.584	16434.3	C.mundulus	1.22567	1.184	Liu et al., 2024
U1505	C	41	F	3	80	82	287.93	287.95	287.766	287.785	287.776	16441.7	C.mundulus	1.139	1.14333	Liu et al., 2024
U1505	C	41	F	3	100	102	288.13	288.15	287.957	287.977	287.967	16449.2	C.mundulus	1.33267	1.257	Liu et al., 2024
U1505	C	41	F	4	10	12	288.36	288.38	288.178	288.197	288.188	16457.7	C.mundulus	1.13	1.07933	Liu et al., 2024
U1505	C	41	F	4	30	32	288.56	288.58	288.369	288.389	288.379	16465.1	C.mundulus	1.18267	1.25	Liu et al., 2024
U1505	C	41	F	4	48	50	288.74	288.76	288.542	288.561	288.551	16471.8	C.mundulus	1.096	0.988333	Liu et al., 2024
U1505	C	41	F	CC	15	17	288.91	288.93	288.704	288.724	288.714	16478.1	C.mundulus	0.9635	0.846	Liu et al., 2024
U1505	C	42	F	1	5	7	288.85	288.87	288.847	288.865	288.856	16483.6	C.mundulus	1.25767	1.156	Liu et al., 2024
U1505	C	42	F	1	20	22	289	289.02	288.987	289.006	288.996	16489.1	C.mundulus	1.422	0.790333	Liu et al., 2024
U1505	C	42	F	1	40	42	289.2	289.22	289.174	289.192	289.183	16496.3	C.mundulus	1.11567	0.697	Liu et al., 2024
U1505	C	42	F	1	60	62	289.4	289.42	289.361	289.379	289.37	16503.5	C.mundulus	1.294	0.863333	Liu et al., 2024
U1505	C	42	F	1	80	82	289.6	289.62	289.548	289.566	289.557	16510.8	C.mundulus	1.05267	0.806	Liu et al., 2024
U1505	C	42	F	1	100	102	289.8	289.82	289.734	289.753	289.743	16518	C.mundulus	1.489	1.50033	Liu et al., 2024
U1505	C	42	F	1	120	122	290	290.02	289.921	289.94	289.93	16526.5	C.mundulus	1.48267	1.118	Liu et al., 2024
U1505	C	42	F	1	140	142	290.2	290.22	290.108	290.127	290.118	16535	C.mundulus	1.523	1.00133	Liu et al., 2024
U1505	C	42	F	2	10	12	290.41	290.43	290.304	290.323	290.313	16543.9	C.mundulus	1.44933	1.16267	Liu et al., 2024
U1505	C	42	F	2	30	32	290.61	290.63	290.491	290.51	290.5	16552.4	C.mundulus	0.97	0.825333	Liu et al., 2024
U1505	C	42	F	2	50	52	290.81	290.83	290.678	290.697	290.688	16560.8	C.mundulus	0.897667	1.028	Liu et al., 2024
U1505	C	42	F	2	70	72	291.01	291.03	290.865	290.884	290.875	16569.3	C.mundulus	1.185	1.24633	Liu et al., 2024
U1505	C	42	F	2	90	92	291.21	291.23	291.052	291.071	291.062	16577.8	C.mundulus	1.12967	1.186	Liu et al., 2024
U1505	C	42	F	2	110	112	291.41	291.43	291.239	291.258	291.248	16586.3	C.mundulus	0.836	0.529333	Liu et al., 2024
U1505	C	42	F	2	130	132	291.61	291.63	291.426	291.444	291.435	16594.7	C.mundulus	1.43667	1.126	Liu et al., 2024
U1505	C	42	F	3	1	3	291.83	291.85	291.631	291.65	291.64	16604.1	C.mundulus	1.034	0.7495	Liu et al., 2024
U1505	C	42	F	3	20	22	292.02	292.04	291.809	291.827	291.818	16612.1	C.mundulus	0.909667	1.218	Liu et al., 2024
U1505	C	42	F	3	40	42	292.22	292.24	291.996	292.014	292.005	16620.6	C.mundulus	0.516	0.548	Liu et al., 2024
U1505	C	42	F	3	60	62	292.42	292.44	292.182	292.201	292.192	16629.1	C.mundulus	0.697333	0.330667	Liu et al., 2024
U1505	C	42	F	3	80	82	292.62	292.64	292.369	292.388	292.379	16637.5	C.mundulus	0.859	0.748	Liu et al., 2024
U1505	C	42	F	3	100	102	292.82	292.84	292.556	292.575	292.565	16646	C.mundulus	0.707333	0.286667	Liu et al., 2024
U1505	C	42	F	4	1	3	293.01	293.03	292.733	292.752	292.743	16654	C.mundulus	0.758	0.425	Liu et al., 2024
U1505	C	42	F	4	20	22	293.2	293.22	292.911	292.93	292.921	16662.1	C.mundulus	0.716333	0.509667	Liu et al., 2024
U1505	C	42	F	4	40	42	293.4	293.42	293.098	293.117	293.108	16670.6	C.mundulus	0.667	0.442	Liu et al., 2024
U1505	C	42	F	CC	15	17	293.65	293.67	293.332	293.351	293.341	16681.2	C.mundulus	0.694333	0.663667	Liu et al., 2024
U1505	C	43	F	1	3	5	293.53	293.55	293.53	293.55	293.54	16690.2	C.mundulus	0.731	0.469	Liu et al., 2024
U1505	C	43	F	1	20	22	293.7	293.72	293.699	293.719	293.709	16697.9	C.mundulus	0.885333	1.05667	Liu et al., 2024
U1505	C	43	F	1	40	42	293.9	293.92	293.898	293.918	293.908	16706.9	C.mundulus	0.902	0.761	Liu et al., 2024
U1505	C	43	F	1	60	62	294.1	294.12	294.098	294.118	294.108	16716	C.mundulus	0.532333	0.878333	Liu et al., 2024
U1505	C	43	F	1	80	82	294.3	294.32	294.297	294.317	294.307	16725	C.mundulus	1.069	1.238	Liu et al., 2024
U1505	C	43	F	1	100	102	294.5	294.52	294.496	294.516	294.506	16734	C.mundulus	1.05533	1.18967	Liu et al., 2024
U1505	C	43	F	1	120	122	294.7	294.72	294.695	294.715	294.705	16742.9	C.mundulus	0.615	0.6265	Liu et al., 2024
U1505	C	43	F	1	140	142	294.9	294.92	294.894	294.914	294.904	16751.9	C.mundulus	0.8005	0.901	Liu et al., 2024
U1505	C	43	F	2	10	12	295.09	295.11	295.084	295.103	295.094	16760.4	C.mundulus+C.wuellerstorfi	0.454	0.563	Liu et al., 2024
U1505	C	43	F	2	30	32	295.29	295.31	295.283	295.302	295.293	16769.4	C.mundulus	0.808	1.0535	Liu et al., 2024
U1505	C	43	F	2	50	52	295.49	295.51	295.482	295.502	295.492	16778.3	C.mundulus	0.8605	0.995	Liu et al., 2024
U1505	C	43	F	2	70	72	295.69	295.71	295.681	295.701	295.691	16787.3	C.mundulus	0.652	0.4625	Liu et al., 2024
U1505	C	43	F	2	90	92	295.89	295.91	295.88	295.9	295.89	16796.3	C.mundulus	0.930333	0.754667	Liu et al., 2024
U1505	C	43	F	2	110	112	296.09	296.11	296.079	296.099	296.089	16805.2	C.mundulus	1.0065	0.946	Liu et al., 2024
U1505	C	43	F	2	130	132	296.29	296.31	296.278	296.298	296.288	16814.2	C.mundulus	0.637333	1.10067	Liu et al., 2024
U1505	C	43	F	2	148	150	296.47	296.49	296.457	296.477	296.467	16822.2	C.mundulus	0.86	1.275	Liu et al., 2024
U1505	C	43	F	3	10	12	296.59	296.61	296.577	296.597	296.587	16827.6	C.mundulus	0.732333	0.838667	Liu et al., 2024
U1505	C	43	F	3	30	32	296.79	296.81	296.776	296.796	296.786	16836.6	C.mundulus	0.511	0.744	Liu et al., 2024
U1505	C	43	F	3	50	52	296.99	297.01	296.975	296.995	296.985	16845.6	C.mundulus	0.776333	0.954667	Liu et al., 2024
U1505	C	43	F	3	70	72	297.19	297.21	297.174	297.194	297.184	16854.5	C.mundulus	0.739	0.9145	Liu et al., 2024
U1505	C	43	F	3	90	92	297.39	297.41	297.373	297.393	297.383	16863.5	C.mundulus	0.939	1.274	Liu et al., 2024
U1505	C	43	F	3	110	112	297.59	297.61	297.572	297.592	297.582	16872.4	C.mundulus	0.585333	0.638667	Liu et al., 2024
U1505	C	43	F	3	130	132	297.79	297.81	297.772	297.792	297.782	16881.4	C.mundulus	0.682	0.694	Liu et al., 2024
U1505	C	43	F	3	143	145	297.92	297.94	297.901	297.921	297.911	16887.2	C.mundulus	0.499333	0.715667	Liu et al., 2024
U1505	C	43	F	CC	10	12	298.06	298.08	298.041	298.061	298.051	16893.5	C.mundulus	0.524	0.695	Liu et al., 2024
U1505	C	44	F	1	0	2	298.2	298.22	298.2	298.219	298.209	16900.7	C.mundulus	0.895667	0.796	Liu et al., 2024
U1505	C	44	F	1	20	22	298.4	298.42	298.388	298.406	298.397	16909.1	C.mundulus	1.092	1.132	Liu et al., 2024
U1505	C	44	F	1	40	42	298.6	298.62	298.575	298.594	298.584	16917.6	C.mundulus	0.996667	1.293	Liu et al., 2024
U1505	C	44	F	1	60	62	298.8	298.82	298.763	298.782	298.772	16926	C.mundulus	0.956	1.329	Liu et al., 2024
U1505	C	44	F	1	80	82	299	299.02	298.95	298.969	298.959	16943.4	C.mundulus	0.987667	1.275	Liu et al., 2024
U1505	C	44	F	1	100	102	299.2	299.22	299.138	299.157	299.147	16960.8	C.mundulus	1.005	1.032	Liu et al., 2024
U1505	C	44	F	1	120	122	299.4	299.42	299.326	299.344	299.335	16978.2	C.mundulus	1.05333	1.21833	Liu et al., 2024
U1505	C	44	F	1	140	142	299.6	299.62	299.513	299.532	299.522	16995.6	C.mundulus	0.65	0.953	Liu et al., 2024
U1505	C	44	F	2	10	12	299.77	299.79	299.673	299.692	299.683	17010.4	C.mundulus	0.955667	1.312	Liu et al., 2024
U1505	C	44	F	2	30	32	299.97	299.99	299.86	299.879	299.87	17027.8	C.mundulus	1.033	1.014	Liu et al., 2024
U1505	C	44	F	2	50	52	300.17	300.19	300.048	300.067	300.058	17045.2	C.mundulus	0.929667	1.219	Liu et al., 2024
U1505	C	44	F	2	70	72	300.37	300.39	300.236	300.254	300.245	17062.6	C.mundulus	0.821	1.289	Liu et al., 2024
U1505	C	44	F	2	90	92	300.57	300.59	300.423	300.442	300.433	17080	C.mundulus	0.879667	1.167	Liu et al., 2024
U1505	C	44	F	2	110	112	300.77	300.79	300.611	300.63	300.62	17097.4	C.mundulus	1.147	1.152	Liu et al., 2024
U1505	C	44	F	2	130	132	300.97	300.99	300.798	300.817	300.808	17114.7	C.mundulus	1.00067	1.267	Liu et al., 2024
U1505	C	44	F	3	10	12	301.27	301.29	301.08	301.099	301.089	17140.9	C.mundulus	0.847	1.571	Liu et al., 2024
U1505	C	44	F	3	30	32	301.47	301.49	301.267	301.286	301.276	17158.2	C.mundulus	0.741667	1.303	Liu et al., 2024
U1505	C	44	F	3	50	52	301.67	301.69	301.455	301.474	301.464	17175.6	C.mundulus	0.662	1.168	Liu et al., 2024
U1505	C	44	F	3	70	72	301.87	301.89	301.643	301.661	301.652	17193	C.mundulus	0.888667	1.308	Liu et al., 2024
U1505	C	44	F	3	90	92	302.07	302.09	301.83	301.849	301.839	17210.4	C.mundulus	1.109	1.142	Liu et al., 2024
U1505	C	44	F	3	110	112	302.27	302.29	302.018	302.037	302.027	17227.9	C.mundulus	0.975667	1.253	Liu et al., 2024
U1505	C	44	F	4	10	12	302.48	302.5	302.215	302.234	302.224	17246.1	C.mundulus	0.759	1.324	Liu et al., 2024
U1505	C	44	F	4	30	32	302.68	302.7	302.403	302.421	302.412	17263.5	C.mundulus	0.666667	0.966	Liu et al., 2024
U1505	C	44	F	CC	4	6	302.94	302.96	302.647	302.665	302.656	17286.1	C.mundulus	0.823	1.227	Liu et al., 2024
U1505	C	45	F	1	0	2	302.9	302.92	302.9	302.919	302.909	17309.6	C.mundulus	0.624667	1.25033	Liu et al., 2024
U1505	C	45	F	1	20	22	303.1	303.12	303.087	303.106	303.096	17327	C.mundulus	0.682667	1.373	Liu et al., 2024
U1505	C	45	F	1	40	42	303.3	303.32	303.275	303.293	303.284	17344.4	C.mundulus	0.854	1.377	Liu et al., 2024
U1505	C	45	F	1	60	62	303.5	303.52	303.462	303.481	303.471	17361.8	C.mundulus	0.764	1.408	Liu et al., 2024
U1505	C	45	F	1	80	82	303.7	303.72	303.649	303.668	303.659	17388.5	C.mundulus	0.695333	1.23133	Liu et al., 2024
U1505	C	45	F	1	100	102	303.9	303.92	303.836	303.855	303.846	17415.2	C.mundulus	0.945	1.339	Liu et al., 2024
U1505	C	45	F	1	120	122	304.1	304.12	304.024	304.042	304.033	17442	C.mundulus	0.689333	1.20633	Liu et al., 2024
U1505	C	45	F	1	140	142	304.3	304.32	304.211	304.23	304.221	17468.8	C.mundulus	0.692	1.361	Liu et al., 2024
U1505	C	45	F	2	11	13	304.52	304.54	304.417	304.436	304.426	17498.3	C.mundulus	0.789333	1.31533	Liu et al., 2024
U1505	C	45	F	2	30	32	304.71	304.73	304.595	304.614	304.605	17523.7	C.mundulus	0.958	1.102	Liu et al., 2024
U1505	C	45	F	2	50	52	304.91	304.93	304.782	304.801	304.791	17550.4	C.mundulus	0.875333	1.11333	Liu et al., 2024
U1505	C	45	F	2	70	72	305.11	305.13	304.969	304.988	304.978	17577.1	C.mundulus	0.663	0.916	Liu et al., 2024
U1505	C	45	F	2	90	92	305.31	305.33	305.157	305.175	305.166	17603.9	C.mundulus	1.06	1.518	Liu et al., 2024
U1505	C	45	F	2	111	113	305.52	305.54	305.353	305.372	305.363	17623.7	C.mundulus	0.581667	1.17467	Liu et al., 2024
U1505	C	45	F	2	130	132	305.71	305.73	305.531	305.55	305.541	17641.7	C.mundulus	1.063	1.351	Liu et al., 2024
U1505	C	45	F	3	10	12	306.02	306.04	305.822	305.84	305.831	17671	C.mundulus	0.740667	1.14367	Liu et al., 2024
U1505	C	45	F	3	50	52	306.42	306.44	306.196	306.215	306.206	17708.7	C.mundulus	0.561	1.198	Liu et al., 2024
U1505	C	45	F	3	90	92	306.82	306.84	306.57	306.589	306.579	17746.4	C.mundulus	0.675667	1.24167	Liu et al., 2024
U1505	C	45	F	4	10	12	307.24	307.26	306.964	306.982	306.973	17786.1	C.mundulus	0.735	1.014	Liu et al., 2024
U1505	C	45	F	4	45	47	307.59	307.61	307.291	307.31	307.3	17819.2	C.mundulus	0.663667	1.23567	Liu et al., 2024
U1505	C	46	F	1	0	2	307.6	307.62	307.6	307.62	307.61	17850.4	C.mundulus	1.056	1.441	Liu et al., 2024
U1505	C	46	F	1	23	25	307.83	307.85	307.83	307.85	307.84	17873.6	C.mundulus+C.wuellerstorfi	1.08767	1.25467	Liu et al., 2024
U1505	C	46	F	1	40	42	308	308.02	308	308.02	308.01	17890.7	C.mundulus	0.904	1.654	Liu et al., 2024
U1505	C	46	F	1	60	62	308.2	308.22	308.2	308.22	308.21	17906.6	C.mundulus	0.746667	1.383	Liu et al., 2024
U1505	C	46	F	1	80	82	308.4	308.42	308.4	308.42	308.41	17922.5	C.mundulus	0.826333	1.25833	Liu et al., 2024
U1505	C	46	F	1	100	102	308.6	308.62	308.6	308.62	308.61	17938.4	C.mundulus	0.822667	1.223	Liu et al., 2024
U1505	C	46	F	1	120	122	308.8	308.82	308.8	308.82	308.81	17954.3	C.mundulus	0.853333	1.50733	Liu et al., 2024
U1505	C	46	F	2	0	2	309.1	309.12	309.1	309.12	309.11	17978.1	C.mundulus	0.853667	1.573	Liu et al., 2024
U1505	C	46	F	2	20	22	309.3	309.32	309.3	309.32	309.31	17994	C.mundulus	0.749333	1.30733	Liu et al., 2024
U1505	C	46	F	2	40	42	309.5	309.52	309.5	309.52	309.51	18009.9	C.mundulus	0.806667	1.296	Liu et al., 2024
U1505	C	46	F	2	60	62	309.7	309.72	309.7	309.72	309.71	18025.8	C.mundulus	0.538	1.252	Liu et al., 2024
U1505	C	46	F	2	80	82	309.9	309.92	309.9	309.92	309.91	18041.7	C.mundulus	0.427667	0.939	Liu et al., 2024
U1505	C	46	F	2	99	101	310.09	310.11	310.09	310.11	310.1	18056.8	C.mundulus	0.677333	1.23133	Liu et al., 2024
U1505	C	46	F	2	130	132	310.4	310.42	310.4	310.42	310.41	18081.4	C.mundulus	0.805667	1.376	Liu et al., 2024
U1505	C	47	F	1	2	4	312.32	312.34	312.32	312.34	312.33	18234	C.mundulus	0.339333	0.9885	Liu et al., 2024
U1505	C	47	F	1	23	25	312.53	312.55	312.53	312.55	312.54	18250.7	C.mundulus	0.749	1.179	Liu et al., 2024
U1505	C	47	F	1	40	42	312.7	312.72	312.7	312.72	312.71	18264.2	C.mundulus	0.499	1.137	Liu et al., 2024
U1505	C	47	F	1	60	62	312.9	312.92	312.9	312.92	312.91	18280.1	C.mundulus	0.576	1.326	Liu et al., 2024
U1505	C	47	F	1	80	82	313.1	313.12	313.1	313.12	313.11	18300.4	C.mundulus	0.348333	1.178	Liu et al., 2024
U1505	C	47	F	1	100	102	313.3	313.32	313.3	313.32	313.31	18320.6	C.mundulus	0.602	1.112	Liu et al., 2024
U1505	C	47	F	1	120	122	313.5	313.52	313.5	313.52	313.51	18340.9	C.mundulus	0.300333	1.1665	Liu et al., 2024
U1505	C	47	F	1	140	142	313.7	313.72	313.7	313.72	313.71	18361.1	C.mundulus	0.258	0.872	Liu et al., 2024
U1505	C	47	F	2	8	10	313.89	313.91	313.89	313.91	313.9	18380.4	C.mundulus	0.194333	0.9275	Liu et al., 2024
U1505	C	47	F	2	30	32	314.11	314.13	314.11	314.13	314.12	18402.7	C.mundulus	0.542	1.399	Liu et al., 2024
U1505	C	47	F	2	60	62	314.41	314.43	314.41	314.43	314.42	18433.1	C.mundulus	0.685	1.36333	Liu et al., 2024
U1505	C	47	F	CC	6	8	314.7	314.72	314.7	314.72	314.71	18462.4	C.mundulus	0.373667	0.891333	Liu et al., 2024
U1505	C	48	X	1	10	12	317.1	317.12	317.099	317.118	317.108	18705.4	C.mundulus	0.848	1.481	Liu et al., 2024
U1505	C	48	X	1	28	30	317.28	317.3	317.276	317.296	317.286	18723.4	C.mundulus	0.498333	1.2855	Liu et al., 2024
U1505	C	48	X	1	49	51	317.49	317.51	317.484	317.503	317.493	18744.4	C.mundulus	0.679	1.016	Liu et al., 2024
U1505	C	48	X	1	69	71	317.69	317.71	317.681	317.701	317.691	18764.4	C.mundulus	0.197333	1.0965	Liu et al., 2024
U1505	C	48	X	1	90	92	317.9	317.92	317.888	317.908	317.898	18785.4	C.mundulus	0.495	0.893	Liu et al., 2024
U1505	C	48	X	1	110	112	318.1	318.12	318.085	318.105	318.095	18805.3	C.mundulus	0.625	1.072	Liu et al., 2024
U1505	C	48	X	1	131	133	318.31	318.33	318.293	318.312	318.303	18826.3	C.mundulus+C.wuellerstorfi	0.525	0.917	Liu et al., 2024
U1505	C	48	X	1	148	150	318.48	318.5	318.46	318.48	318.47	18844.6	C.mundulus	0.352333	1.235	Liu et al., 2024
U1505	C	48	X	2	20	22	318.71	318.73	318.687	318.707	318.697	18869.3	C.mundulus	0.733	0.743333	Liu et al., 2024
U1505	C	48	X	2	59	61	319.1	319.12	319.073	319.092	319.082	18911.2	C.mundulus	0.744333	1.058	Liu et al., 2024
U1505	C	48	X	2	82	84	319.33	319.35	319.3	319.319	319.31	18935.9	C.mundulus	0.678333	1.7345	Liu et al., 2024
U1505	C	48	X	2	99	101	319.5	319.52	319.467	319.487	319.477	18954.1	C.mundulus	0.929	1.44433	Liu et al., 2024
U1505	C	48	X	2	120	122	319.71	319.73	319.675	319.695	319.685	18976.7	C.mundulus	0.816333	0.986	Liu et al., 2024
U1505	C	48	X	2	140	142	319.91	319.93	319.872	319.892	319.882	18998.1	C.mundulus	0.691	1.54433	Liu et al., 2024
U1505	C	48	X	3	10	12	320.11	320.13	320.07	320.089	320.079	19019.6	C.mundulus	0.719333	1.6765	Liu et al., 2024
U1505	C	48	X	3	32	34	320.33	320.35	320.287	320.306	320.296	19043.2	C.mundulus	0.801333	1.318	Liu et al., 2024
U1505	C	48	X	3	49	51	320.5	320.52	320.454	320.474	320.464	19061.4	C.mundulus	0.818333	1.1535	Liu et al., 2024
U1505	C	48	X	3	70	72	320.71	320.73	320.662	320.681	320.671	19084	C.mundulus	0.572	0.9455	Liu et al., 2024
U1505	C	48	X	3	89	91	320.9	320.92	320.849	320.869	320.859	19104.4	C.mundulus	0.6345	1.669	Liu et al., 2024
U1505	C	48	X	3	110	112	321.11	321.13	321.056	321.076	321.066	19126.9	C.mundulus	0.871	0.9095	Liu et al., 2024
U1505	C	48	X	3	132	134	321.33	321.35	321.273	321.293	321.283	19150.5	C.mundulus	0.7895	1.292	Liu et al., 2024
U1505	C	48	X	4	1	3	321.52	321.54	321.461	321.481	321.471	19171	C.mundulus	0.786	1.28633	Liu et al., 2024
U1505	C	48	X	4	18	20	321.69	321.71	321.629	321.648	321.639	19189.2	C.mundulus	0.6245	1.551	Liu et al., 2024
U1505	C	48	X	4	41	43	321.92	321.94	321.856	321.875	321.865	19213.9	C.mundulus	0.671	1.5275	Liu et al., 2024
U1505	C	48	X	4	58	60	322.1	322.12	322.033	322.053	322.043	19233.2	C.mundulus	0.7955	0.819	Liu et al., 2024
U1505	C	48	X	4	81	83	322.32	322.34	322.25	322.27	322.26	19256.8	C.mundulus	0.376667	1.33133	Liu et al., 2024
U1505	C	48	X	4	100	102	322.51	322.53	322.438	322.457	322.447	19277.2	C.mundulus	0.397	1.56433	Liu et al., 2024
U1505	C	48	X	4	120	122	322.71	322.73	322.635	322.655	322.645	19298.6	C.mundulus	0.6065	1.516	Liu et al., 2024
U1505	C	48	X	5	2	4	323.03	323.05	322.951	322.97	322.961	19333	C.mundulus	0.73	1.2015	Liu et al., 2024
U1505	C	48	X	5	20	22	323.21	323.23	323.128	323.148	323.138	19352.3	C.mundulus	0.5845	1.186	Liu et al., 2024
U1505	C	48	X	5	41	43	323.42	323.44	323.336	323.355	323.346	19374.8	C.wuellerstorfi	0.237	1.0575	Liu et al., 2024
U1505	C	48	X	5	60	62	323.61	323.63	323.523	323.543	323.533	19395.2	C.mundulus	0.7985	1.126	Liu et al., 2024
U1505	C	48	X	5	80	82	323.81	323.83	323.72	323.74	323.73	19416.6	C.mundulus	0.87	1.0085	Liu et al., 2024
U1505	C	48	X	5	100	102	324.01	324.03	323.918	323.938	323.928	19438.2	C.mundulus	0.808	1.292	Liu et al., 2024
U1505	C	48	X	5	120	122	324.21	324.23	324.115	324.135	324.125	19459.6	C.mundulus	0.828	0.9305	Liu et al., 2024
U1505	C	48	X	5	138	140	324.39	324.41	324.293	324.313	324.303	19479	C.mundulus	0.78	0.8935	Liu et al., 2024
U1505	C	48	X	6	2	4	324.54	324.56	324.441	324.46	324.45	19495	C.mundulus	0.878	1.2655	Liu et al., 2024
U1505	C	48	X	6	21	23	324.73	324.75	324.628	324.648	324.638	19515.4	C.mundulus	0.881333	1.593	Liu et al., 2024
U1505	C	48	X	6	40	42	324.92	324.94	324.816	324.836	324.826	19530.6	C.mundulus	0.791	1.3265	Liu et al., 2024
U1505	C	48	X	6	58	60	325.1	325.12	324.994	325.013	325.004	19544.9	C.mundulus+C.wuellerstorfi	0.9635	0.62	Liu et al., 2024
U1505	C	48	X	6	78	80	325.3	325.32	325.191	325.211	325.201	19560.9	C.mundulus	0.831	1.0775	Liu et al., 2024
U1505	C	48	X	6	104	106	325.56	325.58	325.448	325.467	325.457	19581.6	C.mundulus	0.9005	0.892	Liu et al., 2024
U1505	C	48	X	6	124	126	325.76	325.78	325.645	325.665	325.655	19597.6	C.mundulus	0.851	0.7495	Liu et al., 2024
U1505	C	48	X	6	140	142	325.92	325.94	325.803	325.823	325.813	19610.4	C.mundulus	0.8055	1.331	Liu et al., 2024
U1505	C	48	X	7	10	12	326.11	326.13	325.991	326.01	326	19625.5	C.mundulus	0.86	1.5125	Liu et al., 2024
U1505	C	48	X	7	30	32	326.31	326.33	326.188	326.208	326.198	19641.5	C.mundulus	0.9705	0.908	Liu et al., 2024
U1505	C	48	X	7	47	49	326.48	326.5	326.356	326.375	326.365	19655	C.mundulus	0.983333	1.075	Liu et al., 2024
U1505	C	48	X	CC	10	12	326.62	326.64	326.494	326.514	326.504	19666.2	C.mundulus	0.897	1.044	Liu et al., 2024
U1505	C	48	X	CC	30	32	326.82	326.84	326.691	326.711	326.701	19682.1	C.mundulus	0.869333	1.519	Liu et al., 2024
U1505	C	49	X	1	20	22	327	327.02	326.996	327.016	327.006	19706.8	C.mundulus	0.865	0.745	Liu et al., 2024
U1505	C	49	X	1	41	43	327.21	327.23	327.202	327.221	327.212	19723.4	C.mundulus	0.284333	0.858	Liu et al., 2024
U1505	C	49	X	1	60	62	327.4	327.42	327.388	327.408	327.398	19738.5	C.mundulus	0.777	1.303	Liu et al., 2024
U1505	C	49	X	1	80	82	327.6	327.62	327.584	327.604	327.594	19754.3	C.mundulus	0.785333	1.215	Liu et al., 2024
U1505	C	49	X	1	100	102	327.8	327.82	327.78	327.8	327.79	19770.2	C.mundulus	0.663667	1.34733	Liu et al., 2024
U1505	C	49	X	1	120	122	328	328.02	327.976	327.996	327.986	19786	C.mundulus	0.786333	1.129	Liu et al., 2024
U1505	C	49	X	1	140	142	328.2	328.22	328.172	328.192	328.182	19801.8	C.mundulus	0.77	1.299	Liu et al., 2024
U1505	C	49	X	2	10	12	328.4	328.42	328.368	328.388	328.378	19817.7	C.mundulus	0.838333	1.591	Liu et al., 2024
U1505	C	49	X	2	28	30	328.58	328.6	328.544	328.564	328.554	19831.9	C.mundulus	0.857	1.641	Liu et al., 2024
U1505	C	49	X	2	52	54	328.82	328.84	328.779	328.799	328.789	19851.1	C.mundulus	0.646333	1.231	Liu et al., 2024
U1505	C	49	X	2	71	73	329.01	329.03	328.965	328.985	328.975	19866.3	C.mundulus	0.636	1.233	Liu et al., 2024
U1505	C	49	X	2	92	94	329.22	329.24	329.171	329.191	329.181	19883.1	C.mundulus	0.279333	0.62	Liu et al., 2024
U1505	C	49	X	2	111	113	329.41	329.43	329.357	329.377	329.367	19898.3	2C.mundulus+C.wuellerstorfi	0.168	0.805	Liu et al., 2024
U1505	C	49	X	2	130	132	329.6	329.62	329.543	329.563	329.553	19913.5	C.mundulus	0.298333	0.886	Liu et al., 2024
U1505	C	49	X	3	10	12	329.8	329.82	329.739	329.759	329.749	19929.5	C.mundulus	0.354	0.947	Liu et al., 2024
U1505	C	49	X	3	20	22	330	330.02	329.935	329.955	329.945	19945.5	C.mundulus	0.305333	0.8345	Liu et al., 2024
U1505	C	49	X	3	35	37	330.2	330.22	330.131	330.151	330.141	19961.5	C.mundulus	0.312	0.888	Liu et al., 2024
U1505	C	49	X	3	61	63	330.4	330.42	330.327	330.347	330.337	19977.5	C.mundulus+C.wuellerstorfi	0.665333	1.053	Liu et al., 2024
U1505	C	49	X	3	71	73	330.6	330.62	330.523	330.543	330.533	19993.6	C.mundulus	0.614	1.101	Liu et al., 2024
U1505	C	49	X	3	90	92	330.8	330.82	330.719	330.739	330.729	20009.6	C.mundulus	0.428333	0.959	Liu et al., 2024
U1505	C	49	X	3	130	132	331	331.02	330.915	330.935	330.925	20025.6	C.mundulus	0.983	1.52	Liu et al., 2024
U1505	C	49	X	3	140	142	331.2	331.22	331.111	331.131	331.121	20041.6	C.mundulus	0.432333	0.809	Liu et al., 2024
U1505	C	49	X	4	10	12	331.4	331.42	331.307	331.327	331.317	20057.6	C.wuellerstorfi	0.212	0.550333	Liu et al., 2024
U1505	C	49	X	4	30	32	331.6	331.62	331.503	331.523	331.513	20073.6	C.mundulus	0.162	1.112	Liu et al., 2024
U1505	C	49	X	4	52	54	331.82	331.84	331.719	331.738	331.728	20091.2	C.mundulus	0.653	1.42733	Liu et al., 2024
U1505	C	49	X	4	71	73	332.01	332.03	331.905	331.924	331.914	20106.4	C.mundulus	0.804	1.215	Liu et al., 2024
U1505	C	49	X	4	90	92	332.2	332.22	332.091	332.111	332.101	20121.6	C.mundulus	0.768	1.13933	Liu et al., 2024
U1505	C	49	X	4	108	110	332.38	332.4	332.268	332.287	332.277	20136.1	C.mundulus	0.387	0.943	Liu et al., 2024
U1505	C	49	X	4	130	132	332.6	332.62	332.483	332.503	332.493	20153.7	C.wuellerstorfi	0.548	0.240333	Liu et al., 2024
U1505	C	49	X	5	10	12	332.91	332.93	332.787	332.807	332.797	20178.5	C.mundulus	0.399	0.99	Liu et al., 2024
U1505	C	49	X	5	30	32	333.11	333.13	332.983	333.002	332.993	20194.5	C.mundulus	0.455	1.11533	Liu et al., 2024
U1505	C	49	X	5	51	53	333.32	333.34	333.188	333.208	333.198	20208.8	C.mundulus	0.369667	0.849333	Liu et al., 2024
U1505	C	49	X	5	89	91	333.7	333.72	333.561	333.58	333.57	20234.7	C.mundulus	0.795	0.795333	Liu et al., 2024
U1505	C	49	X	5	107	109	333.88	333.9	333.737	333.756	333.746	20247	C.wuellerstorfi	0.799	0.878	Liu et al., 2024
U1505	C	49	X	5	129	131	334.1	334.12	333.952	333.972	333.962	20262	C.wuellerstorfi	0.923	1.29833	Liu et al., 2024
U1505	C	49	X	5	147	149	334.28	334.3	334.129	334.148	334.139	20274.3	C.mundulus	0.5625	1.214	Liu et al., 2024
U1505	C	49	X	6	20	22	334.51	334.53	334.354	334.374	334.364	20290	C.mundulus	0.556	1.5	Liu et al., 2024
U1505	C	49	X	6	41	43	334.72	334.74	334.56	334.579	334.57	20304.3	C.mundulus	0.4655	1.382	Liu et al., 2024
U1505	C	49	X	6	62	64	334.93	334.95	334.766	334.785	334.776	20318.6	C.mundulus	0.473	1.53933	Liu et al., 2024
U1505	C	49	X	6	82	84	335.13	335.15	334.962	334.981	334.971	20332.3	C.mundulus	0.5315	1.579	Liu et al., 2024
U1505	C	49	X	6	99	101	335.3	335.32	335.128	335.148	335.138	20343.9	C.mundulus	0.536	1.31333	Liu et al., 2024
U1505	C	49	X	6	120	122	335.51	335.53	335.334	335.353	335.344	20358.2	C.mundulus	0.533667	1.20833	Liu et al., 2024
U1505	C	49	X	6	140	142	335.71	335.73	335.53	335.549	335.539	20371.8	C.mundulus+C.wuellerstorfi	0.692	1.03233	Liu et al., 2024
U1505	C	49	X	7	10	12	335.9	335.92	335.716	335.736	335.726	20384.8	C.mundulus	0.3995	1.214	Liu et al., 2024
U1505	C	49	X	7	30	32	336.1	336.12	335.912	335.932	335.922	20398.5	C.mundulus	0.541	1.36233	Liu et al., 2024
U1505	C	49	X	CC	19	21	336.5	336.52	336.304	336.324	336.314	20425.8	C.wuellerstorfi	0.2245	0.434	Liu et al., 2024
U1505	C	50	X	1	5	7	336.55	336.57	336.55	336.57	336.56	20442.9	C.mundulus	0.397	0.932333	Liu et al., 2024
U1505	C	50	X	1	31	33	336.81	336.83	336.809	336.829	336.819	20460.9	C.mundulus	0.2815	1.255	Liu et al., 2024
U1505	C	50	X	1	51	53	337.01	337.03	337.009	337.029	337.019	20474.9	C.mundulus	0.497	1.32333	Liu et al., 2024
U1505	C	50	X	1	71	73	337.21	337.23	337.209	337.229	337.219	20488.8	C.mundulus	0.457	0.812333	Liu et al., 2024
U1505	C	50	X	1	91	93	337.41	337.43	337.408	337.428	337.418	20502.7	C.mundulus+C.wuellerstorfi	0.588	0.881333	Liu et al., 2024
U1505	C	50	X	1	115	117	337.65	337.67	337.648	337.668	337.658	20519.4	C.mundulus+C.wuellerstorfi	0.7375	1.181	Liu et al., 2024
U1505	C	50	X	1	139	141	337.89	337.91	337.887	337.907	337.897	20536	C.mundulus	0.47	1.41833	Liu et al., 2024
U1505	C	50	X	2	10	12	338.1	338.12	338.097	338.117	338.107	20550.6	C.mundulus	0.518667	1.36733	Liu et al., 2024
U1505	C	50	X	2	30	32	338.3	338.32	338.296	338.316	338.306	20564.5	C.mundulus	0.513	1.60033	Liu et al., 2024
U1505	C	50	X	2	50	52	338.5	338.52	338.496	338.516	338.506	20580.4	C.mundulus	0.564	1.46633	Liu et al., 2024
U1505	C	50	X	2	70	72	338.7	338.72	338.696	338.716	338.706	20596.2	C.mundulus	0.301667	1.00933	Liu et al., 2024
U1505	C	50	X	2	90	92	338.9	338.92	338.895	338.915	338.905	20612	C.mundulus+C.wuellerstorfi	0.6405	0.957	Liu et al., 2024
U1505	C	50	X	2	112	114	339.1	339.12	339.095	339.115	339.105	20627.9	C.mundulus	0.297	1.21833	Liu et al., 2024
U1505	C	50	X	2	130	132	339.3	339.32	339.294	339.314	339.304	20643.7	C.mundulus	0.5455	1.239	Liu et al., 2024
U1505	C	50	X	3	2	4	339.52	339.54	339.514	339.534	339.524	20661.2	C.mundulus	0.526	1.22733	Liu et al., 2024
U1505	C	50	X	3	20	22	339.7	339.72	339.694	339.714	339.704	20675.4	C.mundulus	0.1315	0.942	Liu et al., 2024
U1505	C	50	X	3	40	42	339.9	339.92	339.893	339.913	339.903	20691.2	C.mundulus	0.299	0.783333	Liu et al., 2024
U1505	C	50	X	3	60	62	340.1	340.12	340.093	340.113	340.103	20707.1	C.mundulus	0.7285	1.276	Liu et al., 2024
U1505	C	50	X	3	86	88	340.36	340.38	340.352	340.372	340.362	20727.7	C.mundulus	0.719	1.35633	Liu et al., 2024
U1505	C	50	X	3	111	113	340.61	340.63	340.602	340.622	340.612	20747.5	C.mundulus	0.8805	1.469	Liu et al., 2024
U1505	C	50	X	3	131	133	340.81	340.83	340.801	340.821	340.811	20755.8	C.mundulus	0.596	1.28333	Liu et al., 2024
U1505	C	50	X	4	3	5	341.03	341.05	341.021	341.041	341.031	20765	C.mundulus	0.3245	0.978	Liu et al., 2024
U1505	C	50	X	4	22	24	341.22	341.24	341.21	341.23	341.22	20772.9	C.mundulus	0.559	1.01033	Liu et al., 2024
U1505	C	50	X	4	39	41	341.39	341.41	341.38	341.4	341.39	20780	C.mundulus	0.5405	1.078	Liu et al., 2024
U1505	C	50	X	4	64	66	341.64	341.66	341.629	341.649	341.639	20790.4	C.mundulus	0.627	0.679333	Liu et al., 2024
U1505	C	50	X	4	86	88	341.86	341.88	341.849	341.869	341.859	20799.6	C.mundulus	0.6035	1.115	Liu et al., 2024
U1505	C	50	X	4	100	102	342	342.02	341.988	342.008	341.998	20805.4	C.mundulus	0.509	1.5935	Liu et al., 2024
U1505	C	50	X	4	118	120	342.18	342.2	342.168	342.188	342.178	20812.9	C.mundulus	0.6345	1.5075	Liu et al., 2024
U1505	C	50	X	5	12	14	342.5	342.52	342.487	342.507	342.497	20826.2	C.mundulus	0.634	1.6505	Liu et al., 2024
U1505	C	50	X	5	20	22	342.7	342.72	342.687	342.707	342.697	20834.6	C.mundulus	0.639	0.724333	Liu et al., 2024
U1505	C	50	X	5	37	39	342.87	342.89	342.856	342.876	342.866	20841.6	C.mundulus	0.7925	1.0385	Liu et al., 2024
U1505	C	50	X	5	62	64	343.12	343.14	343.106	343.126	343.116	20852	C.mundulus	0.741667	1.51833	Liu et al., 2024
U1505	C	50	X	5	80	82	343.3	343.32	343.285	343.305	343.295	20859.5	C.mundulus	0.915	0.731333	Liu et al., 2024
U1505	C	50	X	5	100	102	343.5	343.52	343.485	343.505	343.495	20867.9	C.mundulus	0.772	1.6445	Liu et al., 2024
U1505	C	50	X	5	120	122	343.7	343.72	343.685	343.705	343.695	20876.2	C.mundulus	0.8485	1.2725	Liu et al., 2024
U1505	C	50	X	5	138	140	343.88	343.9	343.864	343.884	343.874	20883.7	C.mundulus	0.949	0.8645	Liu et al., 2024
U1505	C	50	X	6	2	4	344.02	344.04	344.004	344.024	344.014	20889.5	C.mundulus	0.809667	0.906333	Liu et al., 2024
U1505	C	50	X	6	22	24	344.22	344.24	344.204	344.224	344.214	20897.9	C.mundulus	1.005	1.4895	Liu et al., 2024
U1505	C	50	X	6	39	41	344.39	344.41	344.373	344.393	344.383	20904.9	C.mundulus	0.751	1.33733	Liu et al., 2024
U1505	C	50	X	6	60	62	344.6	344.62	344.583	344.603	344.593	20914.6	C.mundulus	0.695	0.8675	Liu et al., 2024
U1505	C	50	X	6	80	82	344.8	344.82	344.783	344.803	344.793	20933.2	C.mundulus+C.wuellerstorfi	0.6675	1.2065	Liu et al., 2024
U1505	C	50	X	6	100	102	345	345.02	344.982	345.002	344.992	20951.8	C.mundulus	0.832	1.5655	Liu et al., 2024
U1505	C	50	X	7	2	4	345.12	345.14	345.102	345.122	345.112	20963	C.mundulus	0.8045	1.3495	Liu et al., 2024
U1505	C	50	X	7	20	22	345.3	345.32	345.282	345.302	345.292	20979.8	C.mundulus	0.919	1.3915	Liu et al., 2024
U1505	C	50	X	7	40	42	345.5	345.52	345.481	345.501	345.491	20998.3	C.mundulus	0.8415	1.5035	Liu et al., 2024
U1505	C	50	X	CC	2	4	345.7	345.72	345.681	345.701	345.691	21017	C.mundulus	0.862	1.5185	This study
U1505	C	50	X	CC	36	38	346.04	346.06	346.02	346.04	346.03	21048.6	C.mundulus	0.899667	1.41333	This study
U1505	C	51	X	1	11	13	346.21	346.23	346.206	346.225	346.216	21064.3	C.mundulus	0.629	1.4645	This study
U1505	C	51	X	1	30	32	346.4	346.42	346.389	346.408	346.399	21078.2	C.mundulus	0.3775	1.3255	This study
U1505	C	51	X	1	52	53	346.62	346.63	346.601	346.61	346.606	21093.9	C.mundulus	0.581	1.3435	This study
U1505	C	51	X	1	72	74	346.82	346.84	346.793	346.812	346.803	21108.9	C.mundulus	0.2165	1.3235	This study
U1505	C	51	X	1	89	91	346.99	347.01	346.957	346.976	346.966	21121.4	C.mundulus	0.503	1.5745	This study
U1505	C	51	X	1	111	113	347.21	347.23	347.169	347.188	347.178	21137.5	C.mundulus	0.5475	1.3785	This study
U1505	C	51	X	1	129	131	347.39	347.41	347.342	347.361	347.351	21150.7	C.mundulus	0.312	1.0435	This study
U1505	C	51	X	2	0	2	347.61	347.63	347.554	347.573	347.563	21166.8	C.mundulus	0.3895	1.1175	This study
U1505	C	51	X	2	18	20	347.78	347.8	347.717	347.737	347.727	21179.2	C.mundulus	0.4335	0.9935	This study
U1505	C	51	X	2	39	41	347.99	348.01	347.919	347.939	347.929	21194.6	C.mundulus	0.3165	0.9065	This study
U1505	C	51	X	2	62	64	348.22	348.24	348.141	348.16	348.151	21211.4	C.mundulus	0.378	1.2155	This study
U1505	C	51	X	2	82	84	348.42	348.44	348.333	348.353	348.343	21226.1	C.mundulus	0.4455	1.2605	This study
U1505	C	51	X	2	103	105	348.63	348.65	348.536	348.555	348.546	21241.5	C.mundulus	0.62	1.0775	This study
U1505	C	51	X	2	124	126	348.84	348.86	348.738	348.757	348.748	21256.9	C.mundulus	0.5535	1.3115	This study
U1505	C	51	X	2	142	144	349.02	349.04	348.911	348.93	348.921	21270	C.mundulus	0.6615	1.2485	This study
U1505	C	51	X	3	13	15	349.23	349.25	349.113	349.132	349.123	21285.4	C.mundulus	0.6875	1.1915	This study
U1505	C	51	X	3	33	35	349.43	349.45	349.305	349.325	349.315	21300	C.mundulus	0.634	0.7215	This study
U1505	C	51	X	3	53	55	349.63	349.65	349.498	349.517	349.507	21314.7	C.mundulus	0.4795	0.2315	This study
U1505	C	51	X	3	70	72	349.8	349.82	349.661	349.681	349.671	21327.1	C.mundulus	0.6715	1.1525	This study
U1505	C	51	X	3	88	90	349.98	350	349.835	349.854	349.844	21340.3	C.mundulus	0.348	0.912	This study
U1505	C	51	X	3	114	116	350.24	350.26	350.085	350.104	350.094	21359.3	C.mundulus	0.5865	0.2575	This study
U1505	C	51	X	3	133	135	350.43	350.45	350.267	350.287	350.277	21373.2	C.mundulus	0.661	0.206	This study
U1505	C	51	X	4	1	3	350.61	350.63	350.441	350.46	350.45	21386.4	C.mundulus	0.595	1.13	This study
U1505	C	51	X	4	20	22	350.8	350.82	350.624	350.643	350.634	21400.3	C.mundulus	0.4985	1.1985	This study
U1505	C	51	X	4	40	42	351	351.02	350.816	350.835	350.825	21414.9	C.mundulus	0.4435	1.1995	This study
U1505	C	51	X	4	60	62	351.2	351.22	351.009	351.028	351.019	21429.3	C.mundulus	0.5755	1.4395	This study
U1505	C	51	X	4	82	84	351.42	351.44	351.22	351.24	351.23	21444.7	C.mundulus	0.4955	1.3625	This study
U1505	C	51	X	4	100	102	351.6	351.62	351.394	351.413	351.404	21457.4	C.mundulus	0.6245	1.5225	This study
U1505	C	51	X	4	117	119	351.77	351.79	351.557	351.577	351.567	21469.3	C.mundulus	0.5535	1.3655	This study
U1505	C	51	X	5	2	4	352.12	352.14	351.894	351.914	351.904	21493.8	C.mundulus	0.511	0.897	This study
U1505	C	51	X	5	22	24	352.32	352.34	352.087	352.106	352.096	21507.8	C.mundulus	0.442	0.764	This study
U1505	C	51	X	5	41	43	352.51	352.53	352.27	352.289	352.279	21521.1	C.mundulus	0.3785	0.8815	This study
U1505	C	51	X	5	63	65	352.73	352.75	352.482	352.501	352.491	21536.5	C.mundulus	0.316	0.115333	This study
U1505	C	51	X	5	82	84	352.92	352.94	352.664	352.684	352.674	21549.8	C.mundulus	0.218	0.252	This study
U1505	C	51	X	5	103	105	353.13	353.15	352.867	352.886	352.877	21564.5	C.mundulus	0.2365	1.0765	This study
U1505	C	51	X	5	120	122	353.3	353.32	353.03	353.049	353.039	21576.4	C.mundulus	0.5095	0.8905	This study
U1505	C	51	X	5	140	142	353.5	353.52	353.223	353.242	353.233	21590.4	C.mundulus+C.wuellerstorfi	0.4605	1.1965	This study
U1505	C	51	X	6	1	3	353.61	353.63	353.329	353.348	353.339	21598.2	C.wuellerstorfi	0.5485	0.9285	This study
U1505	C	51	X	6	20	22	353.8	353.82	353.511	353.531	353.521	21611.4	C.wuellerstorfi	0.584	0.117	This study
U1505	C	51	X	6	40	42	354	354.02	353.704	353.723	353.714	21625.4	C.mundulus+C.wuellerstorfi	0.4015	0.9075	This study
U1505	C	51	X	6	60	62	354.2	354.22	353.896	353.916	353.906	21639.5	C.mundulus	0.3055	0.8255	This study
U1505	C	51	X	6	81	83	354.41	354.43	354.098	354.118	354.108	21654.2	C.mundulus	0.38	0.748	This study
U1505	C	51	X	6	100	102	354.6	354.62	354.281	354.301	354.291	21667.5	C.mundulus	0.4545	0.9205	This study
U1505	C	51	X	6	121	123	354.81	354.83	354.483	354.503	354.493	21682.2	C.mundulus	0.306	0.754	This study
U1505	C	51	X	7	0	2	354.9	354.92	354.57	354.589	354.579	21688.5	C.mundulus	0.307	0.609	This study
U1505	C	51	X	7	20	22	355.1	355.12	354.762	354.782	354.772	21702.5	C.mundulus+C.wuellerstorfi	0.4565	0.5455	This study
U1505	C	51	X	7	40	42	355.3	355.32	354.955	354.974	354.964	21716.5	C.mundulus	0.0785	0.5825	This study
U1505	C	51	X	7	60	62	355.5	355.52	355.147	355.166	355.156	21730.4	C.mundulus	-0.439	0.505	This study
U1505	C	51	X	CC	15	17	355.68	355.7	355.321	355.34	355.331	21743.1	C.mundulus	0.202	-0.149	This study
U1505	C	51	X	CC	34	36	355.87	355.89	355.504	355.523	355.514	21757.6	C.mundulus	0.1495	-0.17	This study
U1505	C	52	X	1	13	15	355.73	355.75	355.73	355.75	355.74	21776.1	C.mundulus+C.wuellerstorfi	0.4575	0.2465	This study
U1505	C	52	X	1	32	34	355.92	355.94	355.92	355.94	355.93	21791.7	C.mundulus+C.wuellerstorfi	0.8575	1.088	This study
U1505	C	52	X	1	50	52	356.1	356.12	356.1	356.12	356.11	21806.4	C.mundulus	1.078	1.034	This study
U1505	C	52	X	1	70	72	356.3	356.32	356.3	356.32	356.31	21822.7	C.mundulus	0.873	1.207	This study
U1505	C	52	X	1	90	92	356.5	356.52	356.5	356.52	356.51	21839.1	C.mundulus+C.wuellerstorfi	0.745	0.611	This study
U1505	C	52	X	1	110	112	356.7	356.72	356.7	356.72	356.71	21855.5	C.mundulus+C.wuellerstorfi	1.1055	0.8025	This study
U1505	C	52	X	1	128	130	356.89	356.91	356.89	356.91	356.9	21871	C.mundulus	1.004	1.028	This study
U1505	C	52	X	2	1	3	357.11	357.13	357.11	357.13	357.12	21889	C.mundulus	1.0015	1.101	This study
U1505	C	52	X	2	22	24	357.32	357.34	357.32	357.34	357.33	21906.2	C.mundulus	0.655	0.164	This study
U1505	C	52	X	2	40	42	357.5	357.52	357.5	357.52	357.51	21920.9	C.mundulus+C.wuellerstorfi	0.663667	-0.011	This study
U1505	C	52	X	2	59	61	357.69	357.71	357.69	357.71	357.7	21936.4	C.mundulus	0.686	0.32	This study
U1505	C	52	X	2	78	80	357.88	357.9	357.88	357.9	357.89	21952	2C.mundulus+C.wuellerstorfi	1.07467	0.866	This study
U1505	C	52	X	2	98	100	358.08	358.1	358.08	358.1	358.09	21968.3	C.mundulus	0.945	1.113	This study
U1505	C	52	X	2	118	120	358.28	358.3	358.28	358.3	358.29	21982.1	C.mundulus	0.493667	0.686	This study
U1505	C	52	X	2	139	141	358.49	358.51	358.49	358.51	358.5	21996.7	C.mundulus	0.5	0.191	This study
U1505	C	52	X	3	10	12	358.7	358.72	358.7	358.72	358.71	22011.2	C.mundulus	0.687667	-0.028	This study
U1505	C	52	X	3	32	34	358.92	358.94	358.92	358.94	358.93	22026.5	C.mundulus	0.473667	0.186333	This study
U1505	C	52	X	3	50	52	359.1	359.12	359.1	359.12	359.11	22039	C.mundulus	0.492667	0.187	This study
U1505	C	52	X	3	70	72	359.3	359.32	359.3	359.32	359.31	22052.8	C.mundulus	1.137	1.129	This study
U1505	C	52	X	3	90	92	359.5	359.52	359.5	359.52	359.51	22066.7	C.mundulus	0.823667	1.269	This study
U1505	C	52	X	3	110	112	359.7	359.72	359.7	359.72	359.71	22080.5	C.mundulus	0.894	0.666	This study
U1505	C	52	X	3	130	132	359.9	359.92	359.9	359.92	359.91	22094.4	2C.mundulus+C.wuellerstorfi	0.863667	0.56	This study
U1505	C	52	X	4	0	2	360.1	360.12	360.1	360.12	360.11	22108.3	C.mundulus	1.067	0.949	This study
U1505	C	52	X	4	18	20	360.28	360.3	360.28	360.3	360.29	22120.7	C.mundulus	0.832667	0.883	This study
U1505	C	52	X	4	38	40	360.48	360.5	360.48	360.5	360.49	22134.6	C.mundulus	0.496	0.269667	This study
U1505	C	52	X	4	62	64	360.72	360.74	360.72	360.74	360.73	22151.2	C.wuellerstorfi	1.14067	1.33	This study
U1505	C	52	X	4	80	82	360.9	360.92	360.9	360.92	360.91	22163.7	C.mundulus	0.5325	0.642	This study
U1505	C	52	X	4	98	100	361.08	361.1	361.08	361.1	361.09	22176.2	C.mundulus	1.20967	1.322	This study
U1505	C	52	X	4	120	122	361.3	361.32	361.3	361.32	361.31	22191.7	C.mundulus+C.wuellerstorfi	1.213	1.005	This study
U1505	C	52	X	5	2	4	361.62	361.64	361.62	361.64	361.63	22214.7	C.wuellerstorfi	0.842667	0.056	This study
U1505	C	52	X	5	20	22	361.8	361.82	361.8	361.82	361.81	22227.6	C.mundulus	1.025	1.012	This study
U1505	C	52	X	5	41	43	362.01	362.03	362.01	362.03	362.02	22242.6	C.mundulus	0.814667	0.749	This study
U1505	C	52	X	5	60	62	362.2	362.22	362.2	362.22	362.21	22256.3	C.mundulus+C.wuellerstorfi	1.116	0.782	This study
U1505	C	52	X	5	81	83	362.41	362.43	362.41	362.43	362.42	22271.3	C.mundulus	1.01367	1.145	This study
U1505	C	52	X	5	98	100	362.58	362.6	362.58	362.6	362.59	22283.5	C.mundulus	0.67	1.15	This study
U1505	C	52	X	5	120	122	362.8	362.82	362.8	362.82	362.81	22299.3	C.mundulus	1.01267	1.281	This study
U1505	C	52	X	5	140	142	363	363.02	363	363.02	363.01	22313.6	C.mundulus	0.7	0.658	This study
U1505	C	52	X	6	10	12	363.2	363.22	363.2	363.22	363.21	22327.9	C.mundulus	0.696667	0.877	This study
U1505	C	52	X	6	32	34	363.42	363.44	363.42	363.44	363.43	22343.7	C.mundulus	0.936	1.217	This study
U1505	C	52	X	6	50	52	363.6	363.62	363.6	363.62	363.61	22355.2	C.mundulus	0.946667	1.255	This study
U1505	C	52	X	6	66	68	363.76	363.78	363.76	363.78	363.77	22364.8	C.mundulus	0.979	1.054	This study
U1505	C	52	X	6	90	92	364	364.02	364	364.02	364.01	22379.2	C.mundulus	0.576667	0.121	This study
U1505	C	52	X	7	0	2	364.11	364.13	364.11	364.13	364.12	22385.8	C.mundulus	0.854	0.267	This study
U1505	C	52	X	7	20	22	364.31	364.33	364.31	364.33	364.32	22397.8	C.mundulus	0.561667	0.319	This study
U1505	C	52	X	7	40	42	364.51	364.53	364.51	364.53	364.52	22409.8	C.mundulus	0.828	0.727	This study
U1505	C	52	X	7	57	59	364.68	364.7	364.68	364.7	364.69	22420	C.mundulus	0.841667	0.948	This study
U1505	C	52	X	CC	10	12	364.81	364.83	364.81	364.83	364.82	22427.8	C.mundulus	1.067	1.176	This study
U1505	C	53	X	1	13	15	365.33	365.35	365.33	365.35	365.34	22459	C.mundulus	0.968667	1.318	This study
U1505	C	53	X	1	31	33	365.51	365.53	365.51	365.53	365.52	22469.8	C.mundulus	1.197	1.356	This study
U1505	C	53	X	1	50	52	365.7	365.72	365.7	365.72	365.71	22481.2	C.mundulus	1.04967	1.179	This study
U1505	C	53	X	1	70	72	365.9	365.92	365.9	365.92	365.91	22493.2	C.mundulus	0.833	0.435	This study
U1505	C	53	X	1	90	92	366.1	366.12	366.1	366.12	366.11	22505.2	C.mundulus	0.748667	1.088	This study
U1505	C	53	X	1	110	112	366.3	366.32	366.3	366.32	366.31	22517.2	C.wuellerstorfi	1.181	1.181	This study
U1505	C	53	X	1	130	132	366.5	366.52	366.5	366.52	366.51	22529.2	C.wuellerstorfi	0.68	0.00566667	This study
U1505	C	53	X	1	145	147	366.65	366.67	366.65	366.67	366.66	22538.2	C.mundulus	0.48	0.36	This study
U1505	C	53	X	2	10	12	366.8	366.82	366.8	366.82	366.81	22547.2	C.mundulus	0.633	0.800667	This study
U1505	C	53	X	2	30	32	367	367.02	367	367.02	367.01	22559.2	C.mundulus	0.7	1.13	This study
U1505	C	53	X	2	50	52	367.2	367.22	367.2	367.22	367.21	22570.4	C.mundulus	1.121	1.51967	This study
U1505	C	53	X	2	70	72	367.4	367.42	367.4	367.42	367.41	22579.6	C.wuellerstorfi	0.6805	0.697	This study
U1505	C	53	X	2	90	92	367.6	367.62	367.6	367.62	367.61	22588.7	C.wuellerstorfi	0.63	0.03	This study
U1505	C	53	X	2	110	112	367.8	367.82	367.8	367.82	367.81	22597.8	C.wuellerstorfi	1.4105	1.253	This study
U1505	C	53	X	2	130	132	368	368.02	368	368.02	368.01	22606.9	C.wuellerstorfi	0.779	0.318667	This study
U1505	C	53	X	3	2	4	368.22	368.24	368.22	368.24	368.23	22617	C.wuellerstorfi	1.0945	0.768	This study
U1505	C	53	X	3	20	22	368.4	368.42	368.4	368.42	368.41	22625.2	C.mundulus	0.636	1.32467	This study
U1505	C	53	X	3	40	42	368.6	368.62	368.6	368.62	368.61	22634.3	C.mundulus	0.9635	1.077	This study
U1505	C	53	X	3	62	64	368.82	368.84	368.82	368.84	368.83	22644.4	C.mundulus	0.658	0.892667	This study
U1505	C	53	X	3	80	82	369	369.02	369	369.02	369.01	22652.6	C.mundulus+C.wuellerstorfi	0.49	0.27	This study
U1505	C	53	X	3	102	104	369.22	369.24	369.22	369.24	369.23	22662.7	C.mundulus	0.817	0.970667	This study
U1505	C	53	X	3	120	122	369.4	369.42	369.4	369.42	369.41	22670.9	C.mundulus	0.9975	1.366	This study
U1505	C	53	X	3	140	142	369.6	369.62	369.6	369.62	369.61	22680	C.mundulus	0.727	1.38667	This study
U1505	C	53	X	4	3	5	369.75	369.77	369.75	369.77	369.76	22686.9	C.mundulus	0.9485	1.47	This study
U1505	C	53	X	4	19	21	369.91	369.93	369.91	369.93	369.92	22694.2	C.mundulus	1.0195	1.286	This study
U1505	C	53	X	4	40	42	370.12	370.14	370.12	370.14	370.13	22703.7	C.mundulus	0.8535	0.885	This study
U1505	C	53	X	4	60	62	370.32	370.34	370.32	370.34	370.33	22712	C.mundulus	0.9135	0.9765	This study
U1505	C	53	X	4	102	104	370.74	370.76	370.74	370.76	370.75	22726.7	C.mundulus	0.8905	1.221	This study
U1505	C	53	X	4	117	119	370.89	370.91	370.89	370.91	370.9	22732	C.mundulus	0.857	1.40267	This study
U1505	C	53	X	5	1	3	371.23	371.25	371.23	371.25	371.24	22743.9	C.mundulus	0.7265	1.423	This study
U1505	C	53	X	5	19	21	371.41	371.43	371.41	371.43	371.42	22750.3	C.mundulus	0.559	1.07567	This study
U1505	C	53	X	5	38	40	371.6	371.62	371.6	371.62	371.61	22756.9	C.mundulus	0.7225	0.897	This study
U1505	C	53	X	5	61	63	371.83	371.85	371.83	371.85	371.84	22765	C.mundulus	0.661	0.471667	This study
U1505	C	53	X	5	78	80	372	372.02	372	372.02	372.01	22771	C.mundulus	0.5815	0.518	This study
U1505	C	53	X	5	100	102	372.22	372.24	372.22	372.24	372.23	22778.7	2C.mundulus+C.wuellerstorfi	0.8	0.648667	This study
U1505	C	53	X	5	117	119	372.39	372.41	372.39	372.41	372.4	22784.7	C.mundulus	0.5115	0.633	This study
U1505	C	53	X	5	140	142	372.62	372.64	372.62	372.64	372.63	22792.8	C.mundulus	0.496	0.563667	This study
U1505	C	53	X	6	2	4	372.74	372.76	372.74	372.76	372.75	22797	C.mundulus	0.6455	0.929	This study
U1505	C	53	X	6	19	21	372.91	372.93	372.91	372.93	372.92	22802.9	C.mundulus	0.509	0.189667	This study
U1505	C	53	X	6	40	42	373.12	373.14	373.12	373.14	373.13	22810.3	C.mundulus	0.7595	0.678	This study
U1505	C	53	X	6	62	64	373.34	373.36	373.34	373.36	373.35	22818	C.mundulus	1.051	0.975667	This study
U1505	C	53	X	6	82	84	373.54	373.56	373.54	373.56	373.55	22825.1	C.mundulus	0.7955	0.593	This study
U1505	C	53	X	6	100	102	373.72	373.74	373.72	373.74	373.73	22831.4	C.mundulus	0.343	0.107667	This study
U1505	C	53	X	6	117	119	373.89	373.91	373.89	373.91	373.9	22837.4	C.mundulus	1.27	0.99	This study
U1505	C	53	X	CC	1	3	374.08	374.1	374.08	374.1	374.09	22844	C.mundulus	0.67	0.750667	This study
U1505	C	53	X	CC	20	22	374.27	374.29	374.27	374.29	374.28	22850.7	C.mundulus	1.1925	1.354	This study
U1505	C	53	X	CC	40	42	374.47	374.49	374.47	374.49	374.48	22857.7	C.mundulus	0.565	0.253667	This study
U1505	C	54	X	1	12	14	374.82	374.84	374.82	374.84	374.83	22870	C.mundulus	0.7385	0.978	This study
U1505	C	54	X	1	30	32	375	375.02	375	375.02	375.01	22876.3	C.mundulus	0.87	1.2305	This study
U1505	C	54	X	1	50	52	375.2	375.22	375.2	375.22	375.21	22883.4	C.mundulus	0.7675	0.893	This study
U1505	C	54	X	1	72	74	375.42	375.44	375.42	375.44	375.43	22891.1	C.mundulus	0.642	0.688	This study
U1505	C	54	X	1	92	94	375.62	375.64	375.62	375.64	375.63	22898.1	C.mundulus	0.3665	0.265	This study
U1505	C	54	X	1	110	112	375.8	375.82	375.8	375.82	375.81	22904.4	C.mundulus	0.653	0.7935	This study
U1505	C	54	X	1	130	132	376	376.02	376	376.02	376.01	22911.5	C.mundulus	0.6725	1.187	This study
U1505	C	54	X	2	2	4	376.22	376.24	376.22	376.24	376.23	22919.2	C.mundulus	0.518	1.09467	This study
U1505	C	54	X	2	18	20	376.38	376.4	376.38	376.4	376.39	22924.8	C.mundulus	0.4975	0.508	This study
U1505	C	54	X	2	40	42	376.6	376.62	376.6	376.62	376.61	22932.5	C.mundulus	0.5	0.7055	This study
U1505	C	54	X	2	60	62	376.8	376.82	376.8	376.82	376.81	22939.5	C.mundulus	0.4815	0.63	This study
U1505	C	54	X	2	80	82	377	377.02	377	377.02	377.01	22946.6	C.mundulus	0.3	0.931	This study
U1505	C	54	X	2	98	100	377.18	377.2	377.18	377.2	377.19	22952.9	C.mundulus	0.3695	1.258	This study
U1505	C	54	X	2	120	122	377.4	377.42	377.4	377.42	377.41	22964.1	C.mundulus	0.484	0.8905	This study
U1505	C	54	X	2	140	142	377.6	377.62	377.6	377.62	377.61	22974.4	C.mundulus	0.799	1.109	This study
U1505	C	54	X	3	10	12	377.82	377.84	377.82	377.84	377.83	22985.7	C.mundulus+C.wuellerstorfi	1.052	0.5695	This study
U1505	C	54	X	3	31	33	378.03	378.05	378.03	378.05	378.04	22996.4	C.mundulus	0.635	1.198	This study
U1505	C	54	X	3	52	54	378.24	378.26	378.24	378.26	378.25	23007.2	C.mundulus	0.538	0.6215	This study
U1505	C	54	X	3	70	72	378.42	378.44	378.42	378.44	378.43	23016.5	C.mundulus	0.663	0.939	This study
U1505	C	54	X	3	92	94	378.64	378.66	378.64	378.66	378.65	23027.7	C.mundulus	0.643	0.9735	This study
U1505	C	54	X	3	108	110	378.8	378.82	378.8	378.82	378.81	23035.9	C.mundulus	0.613	0.941	This study
U1505	C	54	X	3	133	135	379.05	379.07	379.05	379.07	379.06	23048.8	C.mundulus	0.673	1.1625	This study
U1505	C	54	X	4	2	4	379.24	379.26	379.24	379.26	379.25	23056.4	C.mundulus	0.222	0.897	This study
U1505	C	54	X	4	20	22	379.42	379.44	379.42	379.44	379.43	23062.7	C.mundulus	0.366	0.848333	This study
U1505	C	54	X	4	40	42	379.62	379.64	379.62	379.64	379.63	23069.7	C.mundulus	0.678	1.027	This study
U1505	C	54	X	4	60	62	379.82	379.84	379.82	379.84	379.83	23076.7	C.mundulus	0.575	0.9745	This study
U1505	C	54	X	4	79	81	380.01	380.03	380.01	380.03	380.02	23083.4	C.mundulus	0.582667	0.654333	This study
U1505	C	54	X	4	120	122	380.42	380.44	380.42	380.44	380.43	23097.8	C.mundulus	0.715	0.94	This study
U1505	C	54	X	5	3	5	380.75	380.77	380.75	380.77	380.76	23109.3	C.mundulus	0.3475	1.3665	This study
U1505	C	54	X	5	20	22	380.92	380.94	380.92	380.94	380.93	23115.3	C.mundulus	0.529	0.8445	This study
U1505	C	54	X	5	38	40	381.1	381.12	381.1	381.12	381.11	23121.6	C.mundulus	0.4535	0.9315	This study
U1505	C	54	X	5	61	63	381.33	381.35	381.33	381.35	381.34	23129.6	C.mundulus	0.206	0.139	This study
U1505	C	54	X	5	79	81	381.51	381.53	381.51	381.53	381.52	23135.9	C.mundulus	0.7605	1.4205	This study
U1505	C	54	X	5	98	100	381.7	381.72	381.7	381.72	381.71	23142.6	C.mundulus	0.532	0.388	This study
U1505	C	54	X	5	121	123	381.93	381.95	381.93	381.95	381.94	23150.6	C.mundulus	-0.1305	0.3245	This study
U1505	C	54	X	5	143	145	382.15	382.17	382.15	382.17	382.16	23158.3	C.wuellerstorfi	0.448	0.422	This study
U1505	C	54	X	6	10	12	382.32	382.34	382.32	382.34	382.33	23164.3	C.mundulus	0.0805	0.138	This study
U1505	C	54	X	6	30	32	382.52	382.54	382.52	382.54	382.53	23171.3	C.mundulus	0.4905	0.809	This study
U1505	C	54	X	6	50	52	382.72	382.74	382.72	382.74	382.73	23178.3	C.mundulus	0.152	0.4905	This study
U1505	C	54	X	6	72	74	382.94	382.96	382.94	382.96	382.95	23186	C.mundulus	-0.129	0.314	This study
U1505	C	54	X	6	88	90	383.1	383.12	383.1	383.12	383.11	23191.6	C.mundulus	0.1375	0.5115	This study
U1505	C	54	X	6	110	112	383.32	383.34	383.32	383.34	383.33	23199.3	C.mundulus	-0.057	0.905	This study
U1505	C	54	X	6	129	131	383.51	383.53	383.51	383.53	383.52	23205.9	C.mundulus	-0.0015	0.626	This study
U1505	C	54	X	CC	10	12	383.65	383.67	383.65	383.67	383.66	23210.8	C.mundulus	0.562	1.42	This study
U1505	C	54	X	CC	30	32	383.85	383.87	383.85	383.87	383.86	23217.8	C.mundulus+2C.wuellerstorfi	0.4465	0.7955	This study
U1505	C	55	X	1	12	14	384.42	384.44	384.417	384.437	384.427	23237.7	C.mundulus	0.112	0.524	This study
U1505	C	55	X	1	33	35	384.63	384.65	384.623	384.643	384.633	23244.9	C.mundulus+C.wuellerstorfi	0.437	0.397667	This study
U1505	C	55	X	1	51	53	384.81	384.83	384.799	384.819	384.809	23251	C.mundulus	-0.147333	0.21	This study
U1505	C	55	X	1	70	72	385	385.02	384.985	385.005	384.995	23257.6	C.mundulus	0.056	0.3535	This study
U1505	C	55	X	1	90	92	385.2	385.22	385.181	385.2	385.19	23264.4	C.mundulus	0.5715	-0.302	This study
U1505	C	55	X	1	110	112	385.4	385.42	385.377	385.396	385.387	23271.3	C.wuellerstorfi	0.2085	0.027	This study
U1505	C	55	X	1	130	132	385.6	385.62	385.572	385.592	385.582	23278.1	C.mundulus	0.077	0.294667	This study
U1505	C	55	X	2	1	3	385.81	385.83	385.778	385.797	385.788	23285.3	C.mundulus+C.wuellerstorfi	-0.1335	-0.087	This study
U1505	C	55	X	2	20	22	386	386.02	385.964	385.983	385.974	23291.8	C.mundulus	-0.248	-0.272333	This study
U1505	C	55	X	2	39	41	386.19	386.21	386.149	386.169	386.159	23298.3	C.mundulus	0.266	-0.3505	This study
U1505	C	55	X	2	58	60	386.38	386.4	386.335	386.355	386.345	23304.8	C.mundulus	-0.1945	0.054	This study
U1505	C	55	X	2	79	81	386.59	386.61	386.541	386.56	386.55	23312	C.mundulus	0.002	0.2065	This study
U1505	C	55	X	2	100	102	386.8	386.82	386.746	386.766	386.756	23319.2	C.wuellerstorfi	0.711	0.469667	This study
U1505	C	55	X	2	120	122	387	387.02	386.942	386.961	386.952	23326	C.mundulus	0.495	1.1245	This study
U1505	C	55	X	2	142	144	387.22	387.24	387.157	387.177	387.167	23336	C.mundulus+C.wuellerstorfi	0.571	0.613667	This study
U1505	C	55	X	3	14	16	387.41	387.43	387.343	387.363	387.353	23346	C.mundulus	0.399	0.2195	This study
U1505	C	55	X	3	31	33	387.58	387.6	387.509	387.529	387.519	23354.9	C.mundulus+C.wuellerstorfi	0.2615	-0.512	This study
U1505	C	55	X	3	50	52	387.77	387.79	387.695	387.715	387.705	23364.8	C.mundulus	0.264	-0.0065	This study
U1505	C	55	X	3	70	72	387.97	387.99	387.891	387.911	387.901	23375.3	C.mundulus	0.348	0.382667	This study
U1505	C	55	X	3	90	92	388.17	388.19	388.087	388.106	388.096	23385.8	C.mundulus	0.348	0.6325	This study
U1505	C	55	X	3	111	113	388.38	388.4	388.292	388.312	388.302	23396.8	2C.mundulus+C.wuellerstorfi	0.794	0.833667	This study
U1505	C	55	X	3	132	134	388.59	388.61	388.498	388.517	388.507	23407.8	C.mundulus+C.wuellerstorfi	0.768	0.6015	This study
U1505	C	55	X	4	2	4	388.79	388.81	388.694	388.713	388.704	23418.3	C.mundulus	0.641	0.266667	This study
U1505	C	55	X	4	20	22	388.97	388.99	388.87	388.889	388.88	23427.7	C.mundulus+C.wuellerstorfi	0.734	0.8255	This study
U1505	C	55	X	4	42	44	389.19	389.21	389.085	389.105	389.095	23439.2	C.mundulus	0.632	0.979667	This study
U1505	C	55	X	4	60	62	389.37	389.39	389.261	389.281	389.271	23448.7	C.mundulus	0.887	1.0195	This study
U1505	C	55	X	4	81	83	389.58	389.6	389.467	389.486	389.476	23459.7	C.mundulus	0.412	0.888667	This study
U1505	C	55	X	4	98	100	389.75	389.77	389.633	389.653	389.643	23468.6	C.mundulus+C.wuellerstorfi	0.418	0.00133333	This study
U1505	C	55	X	4	122	124	389.99	390.01	389.868	389.888	389.878	23481.2	C.mundulus	0.289	0.484667	This study
U1505	C	55	X	5	1	3	390.3	390.32	390.172	390.191	390.182	23497.4	C.mundulus	0.316	-0.0015	This study
U1505	C	55	X	5	21	23	390.5	390.52	390.368	390.387	390.377	23507.9	C.mundulus	0.589667	0.796	This study
U1505	C	55	X	5	44	46	390.73	390.75	390.593	390.612	390.603	23518.7	C.mundulus	0.808	1.45433	This study
U1505	C	55	X	5	61	63	390.9	390.92	390.759	390.779	390.769	23525.5	C.mundulus	0.253667	0.37	This study
U1505	C	55	X	5	80	82	391.09	391.11	390.945	390.965	390.955	23533	C.mundulus	0.464	0.342333	This study
U1505	C	55	X	5	102	104	391.31	391.33	391.16	391.18	391.17	23541.7	C.mundulus+C.wuellerstorfi	0.304667	-0.005	This study
U1505	C	55	X	5	120	122	391.49	391.51	391.336	391.356	391.346	23548.8	C.mundulus	0.491	1.17233	This study
U1505	C	55	X	5	139	141	391.68	391.7	391.522	391.542	391.532	23556.3	C.mundulus	0.478667	0.549	This study
U1505	C	55	X	6	10	12	391.89	391.91	391.728	391.747	391.738	23564.6	C.mundulus	0.304	0.966333	This study
U1505	C	55	X	6	33	35	392.12	392.14	391.953	391.972	391.962	23573.7	C.mundulus+2C.wuellerstorfi	0.2665	0.074	This study
U1505	C	55	X	6	50	52	392.29	392.31	392.119	392.139	392.129	23580.4	C.mundulus	0.187	0.717333	This study
U1505	C	55	X	6	72	74	392.51	392.53	392.334	392.354	392.344	23589.1	C.mundulus	0.0306667	0.168	This study
U1505	C	55	X	6	91	93	392.7	392.72	392.52	392.54	392.53	23596.6	C.mundulus+C.wuellerstorfi	0.357	0.721333	This study
U1505	C	55	X	6	110	112	392.89	392.91	392.706	392.726	392.716	23604.2	2C.mundulus+C.wuellerstorfi	-0.221333	0.04	This study
U1505	C	55	X	6	129	131	393.08	393.1	392.892	392.911	392.901	23611.7	C.mundulus	-0.229	0.209333	This study
U1505	C	55	X	7	8	10	393.2	393.22	393.009	393.029	393.019	23616.4	C.mundulus	0.1005	0.509	This study
U1505	C	55	X	7	28	30	393.4	393.42	393.205	393.225	393.215	23624.3	C.mundulus	-0.253333	0.38	This study
U1505	C	55	X	7	47	49	393.59	393.61	393.392	393.411	393.401	23631.9	C.mundulus	-0.259333	0.146	This study
U1505	C	55	X	CC	10	12	393.72	393.74	393.519	393.538	393.529	23637	C.mundulus	-0.183	0.233333	This study
U1505	C	55	X	CC	30	32	393.92	393.94	393.714	393.734	393.724	23644.9	C.mundulus	-0.269	0.417	This study
U1505	C	56	X	1	2	4	393.92	393.94	393.919	393.939	393.929	23653.2	1C.wuellerstorfi+2C.mundulus	0.427	0.448	This study
U1505	C	56	X	1	20	22	394.1	394.12	394.093	394.112	394.103	23660.2	C.mundulus	-0.238333	-0.139	This study
U1505	C	56	X	1	47	49	394.37	394.39	394.354	394.373	394.363	23670.7	C.mundulus	-0.443	-0.272	This study
U1505	C	56	X	1	68	70	394.58	394.6	394.557	394.576	394.567	23684.1	C.mundulus	0.118667	0.71	This study
U1505	C	56	X	1	85	87	394.75	394.77	394.721	394.74	394.731	23695	C.mundulus	-0.199	-0.0366667	This study
U1505	C	56	X	1	100	102	394.9	394.92	394.866	394.885	394.875	23704.6	C.mundulus	-0.202333	0.098	This study
U1505	C	56	X	1	123	125	395.13	395.15	395.088	395.107	395.098	23719.4	C.mundulus	-0.08	-0.464	This study
U1505	C	56	X	1	139	141	395.29	395.31	395.242	395.261	395.252	23729.6	C.mundulus	-0.0843333	0.455	This study
U1505	C	56	X	2	2	4	395.43	395.45	395.377	395.397	395.387	23738.6	C.mundulus	0.047	0.4565	This study
U1505	C	56	X	2	21	23	395.62	395.64	395.561	395.58	395.57	23750.8	C.mundulus	-0.227667	-0.0576667	This study
U1505	C	56	X	2	43	45	395.84	395.86	395.773	395.793	395.783	23765	C.mundulus	-0.369	-0.4725	This study
U1505	C	56	X	2	59	61	396	396.02	395.928	395.947	395.938	23775.2	C.mundulus	-0.369667	-0.0386667	This study
U1505	C	56	X	2	81	83	396.23	396.25	396.15	396.17	396.16	23790	C.mundulus	0.054	0.2175	This study
U1505	C	56	X	2	99	101	396.4	396.42	396.315	396.334	396.325	23801	1C.wuellerstorfi+2C.mundulus	-0.0786667	0.660333	This study
U1505	C	56	X	2	120	122	396.61	396.63	396.517	396.537	396.527	23814.4	C.mundulus	-0.056	0.5305	This study
U1505	C	56	X	2	140	142	396.81	396.83	396.711	396.73	396.721	23827.3	C.mundulus	-0.129667	0.374333	This study
U1505	C	56	X	3	2	4	396.94	396.96	396.836	396.856	396.846	23835.6	C.mundulus	0.269	0.6825	This study
U1505	C	56	X	3	19	21	397.11	397.13	397	397.02	397.01	23846.5	C.mundulus	-0.131667	-0.102667	This study
U1505	C	56	X	3	38	40	397.3	397.32	397.184	397.203	397.193	23858.7	C.mundulus	0.187	0.6705	This study
U1505	C	56	X	3	57	59	397.49	397.51	397.367	397.387	397.377	23870.9	C.mundulus	-0.144667	0.125333	This study
U1505	C	56	X	3	82	84	397.74	397.76	397.609	397.628	397.618	23887	C.mundulus	-0.002	0.6605	This study
U1505	C	56	X	3	103	105	397.95	397.97	397.812	397.831	397.822	23900.5	C.mundulus	0.126333	0.719333	This study
U1505	C	56	X	3	121	123	398.13	398.15	397.985	398.005	397.995	23910.4	C.mundulus	-0.122	0.4835	This study
U1505	C	56	X	3	138	140	398.3	398.32	398.15	398.169	398.159	23919.6	C.mundulus	-0.0336667	0.416333	This study
U1505	C	56	X	4	4	6	398.47	398.49	398.314	398.333	398.324	23928.7	C.mundulus	0.052	0.9155	This study
U1505	C	56	X	4	22	24	398.65	398.67	398.488	398.507	398.498	23938.4	C.mundulus	-0.625667	0.186333	This study
U1505	C	56	X	4	40	42	398.83	398.85	398.661	398.681	398.671	23948.1	C.mundulus	-1.148	0.1935	This study
U1505	C	56	X	4	61	63	399.04	399.06	398.864	398.884	398.874	23959.4	C.mundulus	-0.853667	-0.0826667	This study
U1505	C	56	X	4	75	77	399.18	399.2	398.999	399.019	399.009	23966.9	C.mundulus	-0.301	-0.1205	This study
U1505	C	56	X	4	97	99	399.4	399.42	399.212	399.231	399.221	23978.7	C.mundulus	-0.591667	-0.438667	This study
U1505	C	56	X	4	117	119	399.6	399.62	399.405	399.425	399.415	23989.5	C.mundulus	-0.142	0.4285	This study
U1505	C	56	X	5	1	3	399.94	399.96	399.734	399.753	399.743	24007.8	C.mundulus	-0.154667	0.240333	This study
U1505	C	56	X	5	19	21	400.12	400.14	399.907	399.927	399.917	24017.5	C.mundulus	-0.387	0.5305	This study
U1505	C	56	X	5	40	42	400.33	400.35	400.11	400.13	400.12	24028.8	C.mundulus	-1.00067	-1.15867	This study
U1505	C	56	X	5	58	60	400.51	400.53	400.284	400.303	400.293	24038.5	C.mundulus	-0.784	-0.0785	This study
U1505	C	56	X	5	74	76	400.67	400.69	400.439	400.458	400.449	24047.1	C.mundulus	-0.473667	0.232333	This study
U1505	C	56	X	5	94	96	400.87	400.89	400.632	400.651	400.642	24057.8	C.mundulus	-0.522	0.0355	This study
U1505	C	56	X	5	112	114	401.05	401.07	400.805	400.825	400.815	24067.5	C.mundulus	-0.982667	-0.295667	This study
U1505	C	56	X	5	129	131	401.22	401.24	400.97	400.989	400.98	24076.7	C.mundulus	-0.966	-0.4995	This study
U1505	C	56	X	5	147	149	401.4	401.42	401.143	401.163	401.153	24086.3	C.mundulus	-1.23767	-0.861667	This study
U1505	C	56	X	6	6	8	401.5	401.52	401.24	401.259	401.25	24091.7	C.mundulus	-1.686	-1.1995	This study
U1505	C	56	X	6	29	31	401.73	401.75	401.462	401.481	401.471	24104.1	C.mundulus	-1.10267	-1.28867	This study
U1505	C	56	X	6	52	54	401.96	401.98	401.684	401.704	401.694	24124	C.mundulus	-1.287	-0.9495	This study
U1505	C	56	X	6	70	72	402.14	402.16	401.858	401.878	401.868	24139.6	C.mundulus	-0.598667	-0.231667	This study
U1505	C	56	X	6	88	90	402.32	402.34	402.032	402.051	402.041	24155.1	C.mundulus	-0.864	-0.7505	This study
U1505	C	56	X	6	102	104	402.46	402.48	402.167	402.187	402.177	24167.2	C.mundulus	-0.531667	-0.276667	This study
U1505	C	56	X	6	120	122	402.64	402.66	402.341	402.361	402.351	24182.8	C.mundulus	0.114667	0.964333	This study
U1505	C	56	X	6	143	145	402.87	402.89	402.563	402.583	402.573	24202.6	C.mundulus	-0.432	0.129	This study
U1505	C	56	X	7	12	14	403.03	403.05	402.718	402.737	402.728	24216.5	C.mundulus	-0.386333	0.0383333	This study
U1505	C	56	X	7	30	32	403.21	403.23	402.891	402.911	402.901	24232	C.mundulus	-0.894	0.331	This study
U1505	C	56	X	7	47	49	403.38	403.4	403.055	403.075	403.065	24246.6	C.mundulus	-0.314333	0.586333	This study
U1505	C	56	X	CC	4	5	403.46	403.47	403.133	403.142	403.137	24253.1	C.mundulus	-0.709	-0.204	This study
U1505	C	56	X	CC	8	9	403.5	403.51	403.171	403.181	403.176	24256.6	C.mundulus	-0.539333	-0.104667	This study
U1505	C	56	X	CC	12	13	403.54	403.55	403.21	403.22	403.215	24260	C.mundulus	-0.535	0.768	This study
U1505	C	56	X	CC	16	17	403.58	403.59	403.249	403.258	403.254	24263.5	C.mundulus	-0.553333	0.482333	This study
U1505	C	56	X	CC	20	21	403.62	403.63	403.287	403.297	403.292	24267	C.mundulus	-0.717	0.25	This study
U1505	C	56	X	CC	24	25	403.66	403.67	403.326	403.336	403.331	24270.5	C.mundulus	-0.793	-0.100333	This study
U1505	C	56	X	CC	28	29	403.7	403.71	403.365	403.374	403.37	24274	C.mundulus	-0.715	0.299	This study
U1505	C	56	X	CC	32	33	403.74	403.75	403.403	403.413	403.408	24277.5	C.mundulus	-0.901333	-0.377667	This study
U1505	C	56	X	CC	35	36	403.77	403.78	403.432	403.442	403.437	24281	C.mundulus	-0.526	0.282	This study
