# Supplementary material for: Eccentricity rhythms in the Oligocene-Miocene carbon cycle regulated by weathering and carbonate burial
Source: Sci Adv. 2026 Jan 30;12(5):eadx6682. doi: 10.1126/sciadv.adx6682 (PMC12857679; doi:10.1126/sciadv.adx6682)
Supplement: Supplementary file 2 — Data S1 to S4 [file sciadv.adx6682_data_s1_to_s4.zip › adx6682_data_s3.xlsx]

## Sheet: Instructions
Deep-sea carbonate ion saturation (∆[CO32-]) and phosphate concentration ([PO43-]) records from IODP Site U1505 over the intervals 24.3-20.9 Ma and 17.4-13.5 Ma.

## Sheet: Data
Sample	Depth CSF-A (m)	Depth CSF-B (m)	Age (ka)	Benthic Species	Sell Size (um)	B/Ca (umol/mol)	Corrected B/Ca (umol/mol)	Comment	Δ[CO32–] (umol/kg)	Corrected Δ[CO32–] (umol/kg)	Comment	Uncertainties (umol/kg, ±2 standard deviation)	Cd/Ca (umol/mol)	Corrected Cd/Ca (umol/mol)	Comment	[Cd]sw	Pacific [PO43-]	Uncertainties (umol/kg, ±2 standard deviation)
U1505C 28F-3W 18-20	229.1	228.891	13452.9	C.mundulus	550-850	104.021	108.078	Corrected to 250-550 um	-17.1329	-27.3605	Corrected by seawater [B]	5.31656	0.147736	0.191909	Corrected to 250-550 um	0.678123	2.4131	0.0484674
U1505C 28F-3W 40-42	229.32	229.096	13471.3	C.mundulus	550-850	106.397	110.546	Corrected to 250-550 um	-13.5563	-24.028	Corrected by seawater [B]	5.00388	0.0919349	0.119423	Corrected to 250-550 um	0.421991	1.92797	0.0613118
U1505C 28F-3W 60-62	229.52	229.282	13487.1	C.mundulus	550-850	103.569	107.608	Corrected to 250-550 um	-17.8139	-28.0161	Corrected by seawater [B]	5.46758	0.0973921	0.126512	Corrected to 250-550 um	0.44704	1.98099	0.0590698
U1505C 28F-3W 118-120	230.1	229.825	13534.6	C.mundulus	550-850	105.224	109.328	Corrected to 250-550 um	-15.3224	-25.7146	Corrected by seawater [B]	5.24304	0.125276	0.162734	Corrected to 250-550 um	0.575032	2.23126	0.0523428
U1505C 28F-4W 10-12	230.26	229.974	13541.5	C.mundulus	550-850	96.3102	100.066	Corrected to 250-550 um	-28.7445	-38.2599	Corrected by seawater [B]	6.10114	0.114732	0.149036	Corrected to 250-550 um	0.52663	2.14026	0.0537434
U1505C 28F-4W 47-49	230.63	230.32	13557.1	C.mundulus	550-850	103.492	107.528	Corrected to 250-550 um	-17.9307	-28.1643	Corrected by seawater [B]	5.3328	0.120424	0.15643	Corrected to 250-550 um	0.552757	2.18987	0.053009
U1505C 28F-CC 15-17	230.624	230.498	13565.2	C.mundulus	550-850	99.2947	103.167	Corrected to 250-550 um	-24.2504	-34.0734	Corrected by seawater [B]	5.87448	0.0798473	0.103722	Corrected to 250-550 um	0.366508	1.80462	0.0657406
U1505C 29F-1W 20-22	230.81	230.794	13578.1	C.mundulus	250-550	105.007	105.007		-21.5835	-31.5887	Corrected by seawater [B]	5.53484	0.162575	0.162575		0.574468	2.23022	0.0520576
U1505C 29F-2W 10-12	232.22	232.096	13636.7	C.mundulus	550-850	120.044	124.726	Corrected to 250-550 um	6.99382	-4.92805	Corrected by seawater [B]	4.97994	0.140565	0.182594	Corrected to 250-550 um	0.645209	2.35665	0.0494158
U1505C 29F-2W 30-32	232.42	232.28	13644.7	C.mundulus	550-850	110.007	114.297	Corrected to 250-550 um	-8.11958	-19.0494	Corrected by seawater [B]	5.02966	0.152111	0.197592	Corrected to 250-550 um	0.698206	2.44687	0.0465662
U1505C 29F-2W 70-72	232.82	232.65	13662.3	C.mundulus	550-850	116.588	121.135	Corrected to 250-550 um	1.79044	-9.80433	Corrected by seawater [B]	4.96438	0.104939	0.136316	Corrected to 250-550 um	0.481683	2.05192	0.0565738
U1505C 29F-2W 90-92	233.02	232.834	13671.3	C.mundulus	550-850	103.072	107.091	Corrected to 250-550 um	-18.5631	-28.8186	Corrected by seawater [B]	5.54294	0.152683	0.198335	Corrected to 250-550 um	0.700829	2.45125	0.0476514
U1505C 29F-3W 0-2	233.63	233.398	13700	C.mundulus	550-850	107.097	111.273	Corrected to 250-550 um	-12.5022	-23.1748	Corrected by seawater [B]	5.25244	0.0959298	0.124613	Corrected to 250-550 um	0.440328	1.96693	0.0610938
U1505C 29F-3W 20-22	233.83	233.583	13707.1	C.mundulus	550-850	111.853	116.216	Corrected to 250-550 um	-5.33983	-16.4907	Corrected by seawater [B]	5.01574	0.12358	0.160531	Corrected to 250-550 um	0.567247	2.21689	0.0526006
U1505C 29F-3W 40-42	234.03	233.767	13714.6	C.mundulus	250-550	105.806	105.806		-20.4261	-30.5823	Corrected by seawater [B]	5.70142	0.137095	0.137095		0.484436	2.05745	0.0579712
U1505C 29F-3W 60-62	234.23	233.952	13721.8	C.mundulus	550-850	109.392	113.659	Corrected to 250-550 um	-9.04536	-19.9595	Corrected by seawater [B]	5.03666	0.123315	0.160186	Corrected to 250-550 um	0.566029	2.21463	0.0527504
U1505C 29F-3W 80-82	234.43	234.137	13729.3	C.mundulus	550-850	112.868	117.27	Corrected to 250-550 um	-3.81154	-15.077	Corrected by seawater [B]	5.1653	0.137951	0.179198	Corrected to 250-550 um	0.633209	2.33571	0.049312
U1505C 29F-4W 8-10	234.95	234.617	13748.3	C.mundulus	550-850	110.129	114.424	Corrected to 250-550 um	-7.93678	-18.9401	Corrected by seawater [B]	5.03078	0.0892658	0.115956	Corrected to 250-550 um	0.409739	1.90147	0.0613222
U1505C 29F-4W 47-49	235.34	234.977	13762.5	C.mundulus	550-850	114.99	119.474	Corrected to 250-550 um	-0.617074	-12.1149	Corrected by seawater [B]	4.94334	0.11255	0.146202	Corrected to 250-550 um	0.516614	2.12091	0.05403
U1505C 30F-1W 2-4	235.31	235.31	13775.5	C.mundulus	250-550	101.442	101.442		-26.7502	-36.5195	Corrected by seawater [B]	5.93878	0.11204	0.11204		0.395903	1.87105	0.062842
U1505C 30F-1W 40-42	235.71	235.684	13790.2	C.mundulus	550-850	122.403	127.177	Corrected to 250-550 um	10.5463	-1.71104	Corrected by seawater [B]	5.07674	0.119909	0.155761	Corrected to 250-550 um	0.550393	2.18543	0.0536076
U1505C 30F-1W 80-82	236.11	236.059	13805.2	C.mundulus	550-850	117.388	121.966	Corrected to 250-550 um	2.99457	-8.77002	Corrected by seawater [B]	4.99086	0.0971851	0.126243	Corrected to 250-550 um	0.44609	1.97901	0.0580498
U1505C 30F-2W 8-10	236.89	236.788	13834.2	C.mundulus	550-850	120.297	124.988	Corrected to 250-550 um	7.37455	-4.70029	Corrected by seawater [B]	5.01766	0.0918808	0.119353	Corrected to 250-550 um	0.421742	1.92744	0.0599342
U1505C 30F-2W 50-52	237.31	237.181	13867.7	C.mundulus	550-850	88.1581	91.5963	Corrected to 250-550 um	-41.0198	-49.8846	Corrected by seawater [B]	6.90954	0.107836	0.140079	Corrected to 250-550 um	0.49498	2.07847	0.0569252
U1505C 30F-2W 90-92	237.71	237.556	13900.3	C.mundulus	550-850	105.492	109.606	Corrected to 250-550 um	-14.9182	-25.5445	Corrected by seawater [B]	5.34392	0.176034	0.228668	Corrected to 250-550 um	0.808013	2.62351	0.043879
U1505C 30F-2W 110-112	237.91	237.743	13912	C.mundulus	550-850	126.443	131.374	Corrected to 250-550 um	16.6296	3.88485	Corrected by seawater [B]	5.39462	0.0938029	0.12185	Corrected to 250-550 um	0.430565	1.94629	0.0593932
U1505C 30F-2W 130-132	238.11	237.931	13924.5	C.mundulus	550-850	115.58	120.088	Corrected to 250-550 um	0.272437	-11.3851	Corrected by seawater [B]	4.86502	0.0918565	0.119322	Corrected to 250-550 um	0.421631	1.9272	0.0584122
U1505C 30F-3W 0-2	238.31	238.118	13936.9	C.mundulus	550-850	115.651	120.161	Corrected to 250-550 um	0.378912	-11.2935	Corrected by seawater [B]	4.96978	0.10912	0.141747	Corrected to 250-550 um	0.500871	2.09012	0.0551058
U1505C 30F-3W 20-22	238.51	238.305	13949.4	C.mundulus	550-850	94.7846	98.4812	Corrected to 250-550 um	-31.0418	-40.6145	Corrected by seawater [B]	6.205	0.131993	0.171459	Corrected to 250-550 um	0.605861	2.28723	0.0499726
U1505C 30F-3W 60-62	238.91	238.679	13979.7	C.mundulus	550-850	109.836	114.119	Corrected to 250-550 um	-8.37784	-19.4885	Corrected by seawater [B]	5.0143	0.161413	0.209676	Corrected to 250-550 um	0.740903	2.5171	0.0457148
U1505C 30F-3W 117-119	239.48	239.214	14018.9	C.mundulus	250-550	108.34	108.34		-16.7533	-27.3231	Corrected by seawater [B]	5.44008	0.12578	0.12578		0.444452	1.97558	0.0595454
U1505C 30F-4W 47-49	239.98	239.682	14051.8	C.mundulus	550-850	104.325	108.394	Corrected to 250-550 um	-16.6758	-27.2687	Corrected by seawater [B]	5.2645	0.140356	0.182322	Corrected to 250-550 um	0.644247	2.35497	0.0502452
U1505C 30F-CC 10-12	240.019	239.832	14062.2	C.mundulus	550-850	96.8296	100.606	Corrected to 250-550 um	-27.9624	-37.7995	Corrected by seawater [B]	5.94546	0.124262	0.161417	Corrected to 250-550 um	0.570377	2.22268	0.0522086
U1505C 31F-1W 20-22	240.21	240.197	14088	C.mundulus	550-850	116.616	121.164	Corrected to 250-550 um	1.83198	-10.0311	Corrected by seawater [B]	4.96772	0.153666	0.199613	Corrected to 250-550 um	0.705345	2.45876	0.0472468
U1505C 31F-1W 60-62	240.61	240.571	14113.9	C.mundulus	550-850	115.209	119.703	Corrected to 250-550 um	-0.286198	-12.0218	Corrected by seawater [B]	4.99794	0.104077	0.135196	Corrected to 250-550 um	0.477723	2.04395	0.0552722
U1505C 31F-1W 80-82	240.81	240.758	14127.1	C.mundulus	550-850	117.139	121.707	Corrected to 250-550 um	2.61943	-9.32084	Corrected by seawater [B]	5.00778	0.115159	0.149592	Corrected to 250-550 um	0.528592	2.14402	0.0541844
U1505C 31F-1W 100-102	241.01	240.946	14138.6	C.mundulus	550-850	104.455	108.529	Corrected to 250-550 um	-16.4802	-27.1338	Corrected by seawater [B]	5.30798	0.144116	0.187207	Corrected to 250-550 um	0.661508	2.38478	0.048264
U1505C 31F-1W 120-122	241.21	241.132	14149.4	C.mundulus	550-850	113.846	118.286	Corrected to 250-550 um	-2.3396	-13.9574	Corrected by seawater [B]	4.85658	0.132763	0.17246	Corrected to 250-550 um	0.609398	2.29356	0.0499192
U1505C 31F-1W 140-142	241.41	241.32	14160.8	C.mundulus	550-850	115.566	120.074	Corrected to 250-550 um	0.251566	-11.5488	Corrected by seawater [B]	4.9595	0.0955668	0.124141	Corrected to 250-550 um	0.438662	1.96343	0.0601692
U1505C 31F-2W 10-12	241.61	241.507	14172.2	C.mundulus	550-850	103.459	107.494	Corrected to 250-550 um	-17.9802	-28.5504	Corrected by seawater [B]	5.37048	0.12167	0.158049	Corrected to 250-550 um	0.558478	2.20058	0.0526176
U1505C 31F-2W 50-52	242.01	241.882	14194.5	C.mundulus	550-850	106.972	111.144	Corrected to 250-550 um	-12.6893	-23.631	Corrected by seawater [B]	5.04418	0.147302	0.191345	Corrected to 250-550 um	0.676132	2.40972	0.048705
U1505C 31F-2W 90-92	242.41	242.257	14217.4	C.mundulus	550-850	113.411	117.834	Corrected to 250-550 um	-2.9938	-14.6077	Corrected by seawater [B]	4.91516	0.138044	0.179319	Corrected to 250-550 um	0.633637	2.33646	0.050441
U1505C 31F-2W 110-112	242.61	242.444	14228.2	C.mundulus	550-850	113.798	118.236	Corrected to 250-550 um	-2.41133	-14.0713	Corrected by seawater [B]	4.95206	0.136303	0.177058	Corrected to 250-550 um	0.625645	2.32241	0.0501852
U1505C 31F-2W 130-132	242.81	242.631	14239.6	C.mundulus	550-850	104.097	108.156	Corrected to 250-550 um	-17.0199	-27.692	Corrected by seawater [B]	5.36686	0.159502	0.207193	Corrected to 250-550 um	0.732131	2.50284	0.047219
U1505C 31F-3W 0-2	243.01	242.819	14251.1	C.mundulus	550-850	112.693	117.088	Corrected to 250-550 um	-4.07523	-15.6354	Corrected by seawater [B]	4.92424	0.110925	0.144091	Corrected to 250-550 um	0.509157	2.10638	0.0561434
U1505C 31F-3W 20-22	243.21	243.005	14261.1	C.mundulus	550-850	109.971	114.26	Corrected to 250-550 um	-8.1745	-19.4612	Corrected by seawater [B]	4.98742	0.0833035	0.108211	Corrected to 250-550 um	0.382372	1.84079	0.0637192
U1505C 31F-3W 40-42	243.41	243.192	14270.7	C.mundulus	550-850	99.4544	103.333	Corrected to 250-550 um	-24.0099	-34.2223	Corrected by seawater [B]	5.7209	0.110442	0.143464	Corrected to 250-550 um	0.506939	2.10204	0.0549226
U1505C 31F-3W 60-62	243.61	243.38	14280.8	C.mundulus	550-850	100.088	103.991	Corrected to 250-550 um	-23.0565	-33.3392	Corrected by seawater [B]	5.6615	0.14181	0.184212	Corrected to 250-550 um	0.650924	2.36655	0.0483744
U1505C 31F-3W 80-82	243.81	243.567	14290.9	C.mundulus	550-850	96.9268	100.707	Corrected to 250-550 um	-27.816	-37.779	Corrected by seawater [B]	5.96078	0.124315	0.161485	Corrected to 250-550 um	0.570617	2.22312	0.0534038
U1505C 31F-3W 100-102	244.01	243.755	14300.5	C.mundulus	550-850	106.564	110.72	Corrected to 250-550 um	-13.3048	-24.2637	Corrected by seawater [B]	5.1347	0.126095	0.163797	Corrected to 250-550 um	0.578789	2.23816	0.0533022
U1505C 31F-3W 117-119	244.18	243.913	14309	C.mundulus	550-850	106.004	110.138	Corrected to 250-550 um	-14.148	-25.0541	Corrected by seawater [B]	5.23268	0.107204	0.139258	Corrected to 250-550 um	0.492079	2.07271	0.0571696
U1505C 31F-4W 47-49	244.68	244.382	14333.9	C.mundulus	550-850	106.745	110.908	Corrected to 250-550 um	-13.0312	-24.0275	Corrected by seawater [B]	5.19632	0.104443	0.135672	Corrected to 250-550 um	0.479407	2.04734	0.056824
U1505C 31F-C C W 10-12	244.713	244.522	14343.1	C.mundulus	550-850	110.428	114.735	Corrected to 250-550 um	-7.48588	-18.8668	Corrected by seawater [B]	5.095	0.11942	0.155127	Corrected to 250-550 um	0.548152	2.18121	0.0539654
U1505C 32F-1W 0-2	244.71	244.709	14355.5	C.mundulus	550-850	108.234	112.455	Corrected to 250-550 um	-10.7895	-21.9514	Corrected by seawater [B]	5.02422	0.132041	0.171522	Corrected to 250-550 um	0.606084	2.28763	0.0527742
U1505C 32F-1W 40-42	245.11	245.083	14379.6	C.mundulus	550-850	106.894	111.063	Corrected to 250-550 um	-12.8078	-23.8449	Corrected by seawater [B]	5.14306	0.131302	0.170561	Corrected to 250-550 um	0.602688	2.28154	0.0501466
U1505C 32F-1W 60-62	245.31	245.269	14392	C.mundulus	550-850	108.393	112.621	Corrected to 250-550 um	-10.5499	-21.7489	Corrected by seawater [B]	5.10342	0.122293	0.158858	Corrected to 250-550 um	0.561337	2.20591	0.053744
U1505C 32F-1W 80-82	245.51	245.456	14404.4	C.mundulus	550-850	106.866	111.034	Corrected to 250-550 um	-12.8496	-23.8977	Corrected by seawater [B]	5.2393	0.129964	0.168823	Corrected to 250-550 um	0.596549	2.27048	0.0499152
U1505C 32F-1W 100-102	245.71	245.642	14416.2	C.mundulus	550-850	107.061	111.236	Corrected to 250-550 um	-12.5563	-23.6312	Corrected by seawater [B]	5.23572	0.151866	0.197274	Corrected to 250-550 um	0.69708	2.44499	0.0477148
U1505C 32F-1W 140-142	246.11	246.015	14441	C.mundulus	550-850	97.7336	101.545	Corrected to 250-550 um	-26.6011	-36.7238	Corrected by seawater [B]	5.92854	0.12149	0.157815	Corrected to 250-550 um	0.557651	2.19904	0.051984
U1505C 32F-2W 10-12	246.31	246.202	14452.7	C.mundulus	550-850	76.136	79.1053	Corrected to 250-550 um	-59.1228	-67.0132	Corrected by seawater [B]	8.22214	0.0932548	0.121138	Corrected to 250-550 um	0.428049	1.94094	0.0591844
U1505C 32F-2W 30-32	246.51	246.388	14465.1	C.mundulus	550-850	82.6793	85.9038	Corrected to 250-550 um	-49.2698	-57.8436	Corrected by seawater [B]	7.70364	0.182726	0.237362	Corrected to 250-550 um	0.838734	2.67074	0.0411654
U1505C 32F-2W 50-52	246.71	246.575	14476.1	C.mundulus	550-850	102.268	106.257	Corrected to 250-550 um	-19.7727	-30.3838	Corrected by seawater [B]	5.52924	0.131926	0.171372	Corrected to 250-550 um	0.605556	2.28669	0.0512594
U1505C 32F-2W 110-112	247.31	247.135	14510.3	C.mundulus	550-850	104.674	108.757	Corrected to 250-550 um	-16.1499	-27.0293	Corrected by seawater [B]	5.18884	0.130674	0.169746	Corrected to 250-550 um	0.599809	2.27636	0.0505168
U1505C 32F-2W 130-132	247.51	247.321	14521.9	C.mundulus	550-850	112.607	116.999	Corrected to 250-550 um	-4.20503	-15.9157	Corrected by seawater [B]	4.97688	0.174574	0.226771	Corrected to 250-550 um	0.801312	2.61309	0.0444218
U1505C 32F-3W 20-22	247.91	247.694	14540	C.mundulus	550-850	110.492	114.801	Corrected to 250-550 um	-7.38972	-18.8909	Corrected by seawater [B]	4.9706	0.142959	0.185704	Corrected to 250-550 um	0.656197	2.37565	0.0477406
U1505C 32F-3W 50-52	248.21	247.974	14553.7	C.mundulus	550-850	105.123	109.223	Corrected to 250-550 um	-15.4746	-26.4244	Corrected by seawater [B]	5.21454	0.117494	0.152624	Corrected to 250-550 um	0.539308	2.16448	0.0516434
U1505C 32F-3W 100-102	248.71	248.44	14576.6	C.mundulus	550-850	93.5625	97.2114	Corrected to 250-550 um	-32.882	-42.6389	Corrected by seawater [B]	6.27094	0.250189	0.324995	Corrected to 250-550 um	1.14839	3.10546	0.0358126
U1505C 32F-3W 117-119	248.88	248.599	14584.4	C.mundulus	550-850	106.281	110.426	Corrected to 250-550 um	-13.7299	-24.8175	Corrected by seawater [B]	5.25348	0.111121	0.144346	Corrected to 250-550 um	0.510055	2.10814	0.056145
U1505C 32F-4W 20-22	249.11	248.812	14594.7	C.mundulus	550-850	100.462	104.38	Corrected to 250-550 um	-22.4924	-32.9783	Corrected by seawater [B]	5.829	0.139846	0.18166	Corrected to 250-550 um	0.641907	2.3509	0.049149
U1505C 32F-4W 40-42	249.31	248.999	14604	C.mundulus	550-850	96.8688	100.647	Corrected to 250-550 um	-27.9034	-38.0189	Corrected by seawater [B]	5.87628	0.115705	0.1503	Corrected to 250-550 um	0.531097	2.14882	0.0543638
U1505C 32F-CC 10-12	249.431	249.232	14615.2	C.mundulus	550-850	107.825	112.03	Corrected to 250-550 um	-11.4054	-22.6713	Corrected by seawater [B]	4.99278	0.139041	0.180615	Corrected to 250-550 um	0.638214	2.34446	0.0495144
U1505C 33F-1W 40-42	249.81	249.78	14638.8	C.mundulus	550-850	102.865	106.877	Corrected to 250-550 um	-18.8744	-29.6347	Corrected by seawater [B]	5.43358	0.0880786	0.114414	Corrected to 250-550 um	0.40429	1.88955	0.060954
U1505C 33F-1W 60-62	250.01	249.966	14644.8	C.mundulus	550-850	92.485	96.0919	Corrected to 250-550 um	-34.5045	-44.1819	Corrected by seawater [B]	6.31288	0.212069	0.275477	Corrected to 250-550 um	0.973417	2.86827	0.0407442
U1505C 33F-1W 80-82	250.21	250.153	14650.5	C.mundulus	550-850	106.138	110.278	Corrected to 250-550 um	-13.9452	-25.0544	Corrected by seawater [B]	5.20204	0.13879	0.180289	Corrected to 250-550 um	0.637063	2.34245	0.0487778
U1505C 33F-1W 100-102	250.41	250.338	14656.5	C.mundulus	550-850	103.116	107.137	Corrected to 250-550 um	-18.4969	-29.2929	Corrected by seawater [B]	5.3326	0.182909	0.237598	Corrected to 250-550 um	0.83957	2.67201	0.0424676
U1505C 33F-1W 120-122	250.61	250.524	14662.1	C.mundulus	550-850	106.37	110.519	Corrected to 250-550 um	-13.5963	-24.7362	Corrected by seawater [B]	5.17346	0.171105	0.222265	Corrected to 250-550 um	0.78539	2.58815	0.042864
U1505C 33F-1W 140-142	250.81	250.709	14668.1	C.mundulus	250-550	105.065	105.065		-21.5001	-32.0934	Corrected by seawater [B]	5.47442	0.235357	0.235357		0.831651	2.65993	0.0443914
U1505C 33F-2W 10-12	251.01	250.895	14674.1	C.mundulus	550-850	110.637	114.952	Corrected to 250-550 um	-7.1705	-18.7642	Corrected by seawater [B]	5.08074	0.129098	0.167698	Corrected to 250-550 um	0.592573	2.26329	0.051656
U1505C 33F-2W 30-32	251.21	251.081	14679.8	C.mundulus	550-850	101.852	105.825	Corrected to 250-550 um	-20.399	-31.0751	Corrected by seawater [B]	5.646	0.107121	0.139151	Corrected to 250-550 um	0.491699	2.07195	0.0548772
U1505C 33F-2W 70-72	251.61	251.453	14691.4	C.mundulus	250-550	99.3644	99.3644		-29.7617	-39.7919	Corrected by seawater [B]	6.18268	0.188551	0.188551		0.666259	2.39291	0.0485834
U1505C 33F-2W 90-92	251.81	251.638	14697.4	C.mundulus	250-550	103.041	103.041		-24.4338	-34.8382	Corrected by seawater [B]	5.82618	0.251294	0.251294		0.887966	2.74467	0.0412734
U1505C 33F-2W 110-112	252.01	251.825	14703.1	C.mundulus	550-850	84.1214	87.4022	Corrected to 250-550 um	-47.0983	-55.9261	Corrected by seawater [B]	7.36918	0.146107	0.189793	Corrected to 250-550 um	0.670647	2.4004	0.0484968
U1505C 33F-2W 130-132	252.21	252.011	14709.1	C.mundulus	550-850	98.1676	101.996	Corrected to 250-550 um	-25.9476	-36.2525	Corrected by seawater [B]	5.90952	0.145143	0.188541	Corrected to 250-550 um	0.666223	2.39285	0.0480184
U1505C 33F-3W 0-2	252.41	252.197	14715	C.mundulus	550-850	100.309	104.221	Corrected to 250-550 um	-22.7233	-33.2561	Corrected by seawater [B]	5.59794	0.116016	0.150704	Corrected to 250-550 um	0.532524	2.15156	0.0531786
U1505C 33F-3W 40-42	252.81	252.567	14726.7	C.mundulus	550-850	90.257	93.777	Corrected to 250-550 um	-37.8594	-47.3422	Corrected by seawater [B]	6.6021	0.168605	0.219018	Corrected to 250-550 um	0.773915	2.57002	0.0448716
U1505C 33F-3W 60-62	253.01	252.754	14732.4	C.mundulus	550-850	102.15	106.134	Corrected to 250-550 um	-19.9506	-30.686	Corrected by seawater [B]	5.52668	0.137601	0.178744	Corrected to 250-550 um	0.631603	2.33289	0.050525
U1505C 33F-3W 100-102	253.41	253.125	14744	C.mundulus	550-850	105.176	109.278	Corrected to 250-550 um	-15.3947	-26.4545	Corrected by seawater [B]	5.42392	0.137161	0.178172	Corrected to 250-550 um	0.629584	2.32934	0.0487052
U1505C 33F-3W 117-119	253.58	253.282	14749.1	C.mundulus	550-850	100.966	104.904	Corrected to 250-550 um	-21.7338	-32.3535	Corrected by seawater [B]	5.51538	0.148384	0.19275	Corrected to 250-550 um	0.681096	2.41813	0.0473638
U1505C 33F-4W 20-22	253.81	253.496	14756	C.mundulus	250-550	107.174	107.174		-18.4437	-29.2969	Corrected by seawater [B]	5.41312	0.171033	0.171033		0.604356	2.28453	0.0508254
U1505C 33F-4W 40-42	254.01	253.682	14761.7	C.mundulus	550-850	92.7616	96.3793	Corrected to 250-550 um	-34.088	-43.8508	Corrected by seawater [B]	6.42304	0.142027	0.184493	Corrected to 250-550 um	0.65192	2.36827	0.0484476
U1505C 33F-CC 10-12	254.114	253.887	14768.3	C.mundulus	550-850	95.0004	98.7054	Corrected to 250-550 um	-30.7168	-40.7185	Corrected by seawater [B]	6.25858	0.12923	0.16787	Corrected to 250-550 um	0.593181	2.26439	0.0509502
U1505C 34F-1W 20-22	254.31	254.294	14780.9	C.mundulus	250-550	110.333	110.333		-13.8655	-25.0524	Corrected by seawater [B]	5.09354	0.162483	0.162483		0.574146	2.22963	0.0531962
U1505C 34F-1W 40-42	254.51	254.48	14788.7	C.mundulus	550-850	113.98	118.425	Corrected to 250-550 um	-2.13809	-14.1501	Corrected by seawater [B]	4.96006	0.136155	0.176866	Corrected to 250-550 um	0.624967	2.32121	0.049421
U1505C 34F-1W 60-62	254.71	254.666	14796.6	C.mundulus	550-850	105.572	109.689	Corrected to 250-550 um	-14.7986	-25.9289	Corrected by seawater [B]	5.2985	0.140854	0.18297	Corrected to 250-550 um	0.646537	2.35895	0.048419
U1505C 34F-1W 80-82	254.91	254.851	14804.1	C.mundulus	550-850	114.123	118.574	Corrected to 250-550 um	-1.92172	-13.9581	Corrected by seawater [B]	5.02692	0.0702035	0.0911943	Corrected to 250-550 um	0.322241	1.69934	0.069943
U1505C 34F-1W 100-102; U1505C 34F-1W 120-122	255.21	255.129	14815.8	C.mundulus	250-550	89.7582	89.7582		-43.6838	-52.8003	Corrected by seawater [B]	7.1347	0.192753	0.192753		0.681108	2.41815	0.0475262
U1505C 34F-1W 140-142	255.51	255.406	14827.4	C.mundulus	250-550	103.993	103.993		-23.0532	-33.6216	Corrected by seawater [B]	5.87052	0.24253	0.24253		0.856996	2.69841	0.0420464
U1505C 34F-2W 30-32	255.91	255.778	14849.7	C.mundulus	250-550	104.568	104.568		-22.2199	-32.8584	Corrected by seawater [B]	5.63162	0.146095	0.146095		0.516236	2.12017	0.0539404
U1505C 34F-2W 50-52	256.11	255.963	14863.8	C.mundulus	250-550	110.144	110.144		-14.1396	-25.3531	Corrected by seawater [B]	5.1115	0.135804	0.135804		0.479874	2.04828	0.057164
U1505C 34F-2W 70-72	256.31	256.149	14878.7	C.mundulus	550-850	113.458	117.883	Corrected to 250-550 um	-2.92372	-14.9339	Corrected by seawater [B]	5.05376	0.133346	0.173216	Corrected to 250-550 um	0.61207	2.29833	0.049095
U1505C 34F-2W 90-92	256.51	256.334	14892.7	C.mundulus	550-850	113.251	117.667	Corrected to 250-550 um	-3.23564	-15.2322	Corrected by seawater [B]	5.06902	0.121455	0.15777	Corrected to 250-550 um	0.557492	2.19874	0.0539426
U1505C 34F-2W 110-112	256.71	256.519	14907.6	C.mundulus	550-850	106.23	110.373	Corrected to 250-550 um	-13.8067	-25.0678	Corrected by seawater [B]	5.01946	0.136862	0.177784	Corrected to 250-550 um	0.628211	2.32693	0.0507234
U1505C 34F-2W 130-132	256.91	256.704	14921.7	C.mundulus	550-850	67.6279	70.2653	Corrected to 250-550 um	-71.9343	-79.1083	Corrected by seawater [B]	9.91742	0.104003	0.1351	Corrected to 250-550 um	0.477384	2.04326	0.0574724
U1505C 34F-3W 2-4	257.13	256.909	14932.8	C.mundulus	550-850	102.418	106.412	Corrected to 250-550 um	-19.5474	-30.4178	Corrected by seawater [B]	5.44042	0.115302	0.149777	Corrected to 250-550 um	0.529247	2.14528	0.054454
U1505C 34F-3W 20-22	257.31	257.075	14941.6	C.mundulus	250-550	105.67	105.67		-20.6227	-31.422	Corrected by seawater [B]	5.51874	0.134149	0.134149		0.474026	2.03647	0.0567096
U1505C 34F-3W 40-42	257.51	257.261	14951	C.mundulus	550-850	121.147	125.871	Corrected to 250-550 um	8.65414	-4.2156	Corrected by seawater [B]	4.96546	0.0903248	0.117332	Corrected to 250-550 um	0.414601	1.91203	0.0595926
U1505C 34F-3W 50-52	257.61	257.353	14955.7	C.mundulus	550-850	100.093	103.997	Corrected to 250-550 um	-23.0484	-33.684	Corrected by seawater [B]	5.69724	0.103716	0.134727	Corrected to 250-550 um	0.476066	2.0406	0.0562952
U1505C 34F-3W 80-82	257.91	257.632	14970.4	C.mundulus	250-550	108.093	108.093		-17.111	-28.1735	Corrected by seawater [B]	5.32622	0.137207	0.137207		0.48483	2.05824	0.0575944
U1505C 34F-3W 100-102	258.11	257.817	14980.3	C.mundulus	250-550	105.786	105.786		-20.4545	-31.2862	Corrected by seawater [B]	5.62506	0.123722	0.123722		0.437179	1.9603	0.0607768
U1505C 34F-3W 117-119	258.28	257.974	14988.1	C.mundulus	250-550	104.396	104.396		-22.4699	-33.1633	Corrected by seawater [B]	5.5176	0.128902	0.128902		0.455485	1.99853	0.0605378
U1505C 34F-4W 10-12	258.41	258.095	14994.9	C.mundulus	250-550	104.393	104.393		-22.4745	-33.1711	Corrected by seawater [B]	5.5572	0.132603	0.132603		0.468562	2.02537	0.0590848
U1505C 34F-4W 30-32	258.61	258.281	15004.3	C.mundulus	250-550	106.749	106.749		-19.0601	-30.0032	Corrected by seawater [B]	5.3701	0.114221	0.114221		0.403606	1.88805	0.0645314
U1505C 34F-4W 50-52	258.81	258.466	15014.2	C.mundulus	550-850	97.3177	101.113	Corrected to 250-550 um	-27.2274	-37.5979	Corrected by seawater [B]	5.93594	0.0865514	0.11243	Corrected to 250-550 um	0.39728	1.8741	0.0644192
U1505C 34F-CC 8-10	258.829	258.577	15020	C.mundulus	250-550	97.6193	97.6193		-32.2909	-42.3059	Corrected by seawater [B]	6.25936	0.135826	0.135826		0.479949	2.04844	0.0573722
U1505C 35F-1W 0-2	258.81	258.81	15032	C.mundulus	550-850	103.896	107.948	Corrected to 250-550 um	-17.3217	-28.4031	Corrected by seawater [B]	5.36884	0.110449	0.143474	Corrected to 250-550 um	0.506975	2.10211	0.0556144
U1505C 35F-1W 20-22	259.01	258.996	15041.9	C.mundulus	550-850	105.259	109.364	Corrected to 250-550 um	-15.269	-26.5013	Corrected by seawater [B]	5.2655	0.0981812	0.127537	Corrected to 250-550 um	0.450662	1.98853	0.057904
U1505C 35F-1W 40-42	259.21	259.183	15051.3	C.mundulus	550-850	91.5171	95.0863	Corrected to 250-550 um	-35.9619	-45.7323	Corrected by seawater [B]	6.72274	0.106428	0.13825	Corrected to 250-550 um	0.488515	2.06561	0.0547632
U1505C 35F-1W 60-62	259.41	259.37	15061.2	C.mundulus	550-850	100.544	104.465	Corrected to 250-550 um	-22.3695	-33.109	Corrected by seawater [B]	5.66716	0.0840167	0.109138	Corrected to 250-550 um	0.385646	1.84816	0.0651626
U1505C 35F-1W 80-82	259.61	259.557	15071.1	C.mundulus	550-850	98.2151	102.045	Corrected to 250-550 um	-25.8762	-36.3721	Corrected by seawater [B]	5.82636	0.138402	0.179784	Corrected to 250-550 um	0.63528	2.33933	0.0498104
U1505C 35F-1W 100-102	259.81	259.743	15079.8	C.mundulus	550-850	105.829	109.956	Corrected to 250-550 um	-14.4114	-25.7258	Corrected by seawater [B]	5.07646	0.173959	0.225973	Corrected to 250-550 um	0.798492	2.60869	0.0440202
U1505C 35F-2W 10-12	260.42	260.313	15107.1	C.mundulus	550-850	98.4268	102.265	Corrected to 250-550 um	-25.5574	-36.0948	Corrected by seawater [B]	5.83084	0.0819581	0.106464	Corrected to 250-550 um	0.376196	1.8268	0.0658304
U1505C 35F-2W 30-32	260.62	260.5	15116.2	C.mundulus	550-850	95.4844	99.2083	Corrected to 250-550 um	-29.988	-40.215	Corrected by seawater [B]	6.13206	0.123286	0.160149	Corrected to 250-550 um	0.565896	2.21438	0.05071
U1505C 35F-2W 50-52	260.82	260.688	15125.4	C.mundulus	550-850	88.1138	91.5503	Corrected to 250-550 um	-41.0865	-50.5284	Corrected by seawater [B]	6.7361	0.111542	0.144893	Corrected to 250-550 um	0.511991	2.11192	0.0563532
U1505C 35F-2W 70-72	261.02	260.875	15134	C.mundulus	550-850	94.0003	97.6663	Corrected to 250-550 um	-32.2228	-42.2998	Corrected by seawater [B]	6.3792	0.109877	0.14273	Corrected to 250-550 um	0.504348	2.09696	0.0555192
U1505C 35F-2W 90-92	261.22	261.062	15143.1	C.mundulus	250-550	81.4733	81.4733		-55.6909	-64.1009	Corrected by seawater [B]	8.21112	0.139607	0.139607		0.493311	2.07516	0.0558768
U1505C 35F-2W 110-112	261.42	261.248	15152.2	C.mundulus	550-850	87.4565	90.8673	Corrected to 250-550 um	-42.0764	-51.4603	Corrected by seawater [B]	6.98834	0.152237	0.197756	Corrected to 250-550 um	0.698786	2.44784	0.0474234
U1505C 35F-2W 126-128; U1505C 35F-3W 0-2	261.7	261.51	15164.7	C.mundulus	550-850	86.0817	89.4389	Corrected to 250-550 um	-44.1466	-53.3887	Corrected by seawater [B]	6.98284	0.179188	0.232765	Corrected to 250-550 um	0.82249	2.64588	0.0431392
U1505C 35F-3W 20-22	262.02	261.809	15179.1	C.mundulus	550-850	97.7151	101.526	Corrected to 250-550 um	-26.6289	-37.1276	Corrected by seawater [B]	5.92194	0.125567	0.163111	Corrected to 250-550 um	0.576364	2.23371	0.0512772
U1505C 35F-3W 60-62	262.42	262.183	15196.9	C.mundulus	550-850	97.6841	101.494	Corrected to 250-550 um	-26.6757	-37.1803	Corrected by seawater [B]	5.81994	0.122789	0.159503	Corrected to 250-550 um	0.563616	2.21015	0.053779
U1505C 35F-3W 80-82	262.62	262.37	15206.2	C.mundulus	550-850	103.673	107.716	Corrected to 250-550 um	-17.6574	-28.8111	Corrected by seawater [B]	5.30106	0.10771	0.139915	Corrected to 250-550 um	0.494399	2.07732	0.0554428
U1505C 35F-4W 20-22	263.06	262.781	15226.3	C.mundulus	550-850	81.2415	84.4099	Corrected to 250-550 um	-51.4349	-60.184	Corrected by seawater [B]	7.56766	0.109495	0.142234	Corrected to 250-550 um	0.502595	2.09351	0.056504
U1505C 35F-4W 40-42	263.26	262.967	15235.6	C.mundulus	550-850	73.2263	76.0821	Corrected to 250-550 um	-63.5042	-71.3938	Corrected by seawater [B]	8.84234	0.148532	0.192943	Corrected to 250-550 um	0.681778	2.41928	0.048999
U1505C 35F-4W 58-60	263.44	263.135	15243.9	C.mundulus	550-850	84.4516	87.7452	Corrected to 250-550 um	-46.6011	-55.7039	Corrected by seawater [B]	7.31102	0.139001	0.180563	Corrected to 250-550 um	0.638031	2.34414	0.0494818
U1505C 36F-1W 20-22	263.71	263.697	15271.4	C.mundulus	250-550	99.6668	99.6668		-29.3234	-39.677	Corrected by seawater [B]	6.0207	0.223364	0.223364		0.789272	2.59425	0.0435956
U1505C 36F-1W 40-42	263.91	263.884	15280.2	C.mundulus	250-550	103.6	103.6		-23.6234	-34.3902	Corrected by seawater [B]	5.47086	0.233225	0.233225		0.824118	2.64838	0.0427484
U1505C 36F-1W 60-62	264.11	264.07	15289.5	C.mundulus	250-550	108.509	108.509		-16.5092	-27.7913	Corrected by seawater [B]	5.3457	0.1233	0.1233		0.435691	1.95716	0.0592338
U1505C 36F-1W 80-82	264.31	264.257	15298.9	C.mundulus	250-550	98.7381	98.7381		-30.6695	-40.9404	Corrected by seawater [B]	6.49466	0.136412	0.136412		0.48202	2.0526	0.0574608
U1505C 36F-1W 100-102	264.51	264.444	15307.7	C.mundulus	550-850	104.904	108.996	Corrected to 250-550 um	-15.8034	-27.1463	Corrected by seawater [B]	5.43898	0.108527	0.140976	Corrected to 250-550 um	0.49815	2.08475	0.0569642
U1505C 36F-1W 120-122	264.71	264.631	15317	C.mundulus	550-850	95.6924	99.4244	Corrected to 250-550 um	-29.6748	-40.0263	Corrected by seawater [B]	5.96036	0.118397	0.153798	Corrected to 250-550 um	0.543456	2.17235	0.0525062
U1505C 36F-1W 140-142	264.91	264.818	15326.3	C.mundulus	550-850	90.2808	93.8018	Corrected to 250-550 um	-37.8235	-47.5942	Corrected by seawater [B]	6.5489	0.147567	0.19169	Corrected to 250-550 um	0.67735	2.41179	0.0476376
U1505C 36F-2W 10-12	265.11	265.005	15335.1	C.mundulus	550-850	105.108	109.207	Corrected to 250-550 um	-15.4965	-26.8768	Corrected by seawater [B]	5.2313	0.107022	0.139022	Corrected to 250-550 um	0.491243	2.07104	0.0551498
U1505C 36F-2W 90-92	265.91	265.752	15371.9	C.mundulus	550-850	118.954	123.594	Corrected to 250-550 um	5.35297	-7.54972	Corrected by seawater [B]	5.12372	0.127804	0.166018	Corrected to 250-550 um	0.586636	2.2525	0.051754
U1505C 36F-2W 110-112	266.11	265.938	15381.2	C.mundulus	250-550	102.728	102.728		-24.8875	-35.6168	Corrected by seawater [B]	5.51134	0.115927	0.115927		0.409637	1.90125	0.0610842
U1505C 36F-2W 130-132	266.31	266.125	15390.6	C.mundulus	250-550	123.317	123.317		4.95219	-7.93338	Corrected by seawater [B]	5.00902	0.170966	0.170966		0.604122	2.28411	0.0506764
U1505C 36F-3W 0-2	266.51	266.312	15399.4	C.mundulus	550-850	114.371	118.832	Corrected to 250-550 um	-1.5485	-13.9707	Corrected by seawater [B]	4.8429	0.105679	0.137277	Corrected to 250-550 um	0.485078	2.05874	0.057197
U1505C 36F-3W 20-22	266.71	266.5	15408.7	C.mundulus	550-850	110.408	114.714	Corrected to 250-550 um	-7.51549	-19.5128	Corrected by seawater [B]	5.02924	0.0732287	0.0951241	Corrected to 250-550 um	0.336128	1.7331	0.0688744
U1505C 36F-3W 60-62	267.11	266.873	15426.9	C.mundulus	250-550	106.712	106.712		-19.1134	-30.2837	Corrected by seawater [B]	5.55086	0.1417	0.1417		0.500707	2.08979	0.0550064
U1505C 36F-3W 80-82	267.31	267.06	15435.6	C.mundulus	550-850	105.87	109.999	Corrected to 250-550 um	-14.3487	-25.8681	Corrected by seawater [B]	5.1449	0.106253	0.138023	Corrected to 250-550 um	0.487712	2.06401	0.0579054
U1505C 36F-3W 100-102	267.51	267.247	15444.4	C.mundulus	550-850	95.12	98.8297	Corrected to 250-550 um	-30.5367	-40.8908	Corrected by seawater [B]	6.1717	0.112687	0.146381	Corrected to 250-550 um	0.517246	2.12214	0.055008
U1505C 36F-4W 10-12	267.73	267.452	15453.6	C.mundulus	550-850	94.7997	98.4969	Corrected to 250-550 um	-31.0189	-41.3428	Corrected by seawater [B]	6.10976	0.125546	0.163084	Corrected to 250-550 um	0.57627	2.23353	0.051139
U1505C 36F-4W 23-25; U1505C 36F-4W 50-52	267.995	267.7	15465.2	C.mundulus	250-550	105.679	105.679		-20.6108	-31.6937	Corrected by seawater [B]	5.56932	0.131099	0.131099		0.463247	2.0145	0.0562166
U1505C 36F-CC 15-17	268.218	268.079	15482.7	C.mundulus	550-850	100.375	104.289	Corrected to 250-550 um	-22.6243	-33.5708	Corrected by seawater [B]	5.56626	0.115342	0.14983	Corrected to 250-550 um	0.529433	2.14564	0.0535306
U1505C 37F-1W 5-7	268.26	268.259	15491	C.mundulus	550-850	106.248	110.392	Corrected to 250-550 um	-13.7801	-25.3719	Corrected by seawater [B]	5.24496	0.10984	0.142683	Corrected to 250-550 um	0.504179	2.09663	0.0566124
U1505C 37F-1W 40-42	268.61	268.601	15506.7	C.mundulus	550-850	87.4882	90.9002	Corrected to 250-550 um	-42.0287	-51.581	Corrected by seawater [B]	6.77476	0.161216	0.20942	Corrected to 250-550 um	0.74	2.51563	0.0451662
U1505C 37F-1W 80-82	269.01	268.991	15524.7	C.mundulus	550-850	90.3715	93.896	Corrected to 250-550 um	-37.687	-47.5628	Corrected by seawater [B]	6.78794	0.0834784	0.108438	Corrected to 250-550 um	0.383175	1.8426	0.062442
U1505C 37F-1W 100-102	269.21	269.187	15534	C.mundulus	550-850	108.987	113.238	Corrected to 250-550 um	-9.6557	-21.5711	Corrected by seawater [B]	5.12422	0.10379	0.134823	Corrected to 250-550 um	0.476406	2.04129	0.0585874
U1505C 37F-1W 140-142	269.61	269.578	15552	C.mundulus	550-850	95.5186	99.2438	Corrected to 250-550 um	-29.9365	-40.3885	Corrected by seawater [B]	6.17674	0.092064	0.119591	Corrected to 250-550 um	0.422583	1.92924	0.0614688
U1505C 37F-2W 10-12	269.81	269.774	15560.8	C.mundulus	550-850	97.4483	101.249	Corrected to 250-550 um	-27.0307	-37.6984	Corrected by seawater [B]	5.90256	0.0922187	0.119792	Corrected to 250-550 um	0.423294	1.93077	0.0582408
U1505C 37F-2W 50-52; U1505C 37F-2W 70-72	270.31	270.262	15583.4	C.mundulus	250-550	87.9463	87.9463		-46.3097	-55.586	Corrected by seawater [B]	7.36294	0.182272	0.182272		0.644072	2.35467	0.0497676
U1505C 37F-2W 110-112	270.81	270.75	15603.2	C.mundulus	550-850	72.1259	74.9388	Corrected to 250-550 um	-65.1611	-73.073	Corrected by seawater [B]	9.24918	0.149563	0.194283	Corrected to 250-550 um	0.686511	2.42726	0.04715
U1505C 37F-2W 130-132	271.01	270.945	15611	C.mundulus	550-850	94.5259	98.2125	Corrected to 250-550 um	-31.4312	-41.8042	Corrected by seawater [B]	6.21	0.104785	0.136116	Corrected to 250-550 um	0.480976	2.0505	0.057432
U1505C 37F-3W 0-2	271.21	271.141	15618.4	C.mundulus	250-550	95.9083	95.9083		-34.7705	-44.9038	Corrected by seawater [B]	6.33734	0.167778	0.167778		0.592854	2.26379	0.052266
U1505C 37F-3W 20-22	271.41	271.336	15626.2	C.mundulus	550-850	106.845	111.012	Corrected to 250-550 um	-12.8813	-24.6148	Corrected by seawater [B]	5.24772	0.117616	0.152783	Corrected to 250-550 um	0.539869	2.16555	0.0545668
U1505C 37F-3W 40-42	271.61	271.531	15633.6	C.mundulus	550-850	110.312	114.614	Corrected to 250-550 um	-7.66108	-19.7796	Corrected by seawater [B]	4.88504	0.0791086	0.102762	Corrected to 250-550 um	0.363117	1.79679	0.0672526
U1505C 37F-3W 60-62	271.81	271.727	15641.3	C.mundulus	550-850	96.6766	100.447	Corrected to 250-550 um	-28.1927	-38.8174	Corrected by seawater [B]	5.98342	0.096838	0.125793	Corrected to 250-550 um	0.444497	1.97568	0.0592476
U1505C 37F-3W 80-82	272.01	271.923	15648.7	C.mundulus	550-850	101.234	105.183	Corrected to 250-550 um	-21.3295	-32.459	Corrected by seawater [B]	5.44366	0.0843651	0.10959	Corrected to 250-550 um	0.387245	1.85175	0.0630216
U1505C 37F-3W 100-102	272.21	272.118	15656.5	C.mundulus	250-550	110.93	110.93		-13.0001	-24.7421	Corrected by seawater [B]	5.10336	0.152137	0.152137		0.537587	2.16121	0.05178
U1505C 37F-3W 120-122	272.41	272.313	15663.9	C.mundulus	550-850	104.879	108.969	Corrected to 250-550 um	-15.8415	-27.3801	Corrected by seawater [B]	5.31462	0.0889773	0.115582	Corrected to 250-550 um	0.408415	1.89858	0.0627752
U1505C 37F-3W 140-142	272.61	272.509	15671.7	C.mundulus	550-850	105.012	109.107	Corrected to 250-550 um	-15.6415	-27.1991	Corrected by seawater [B]	5.208	0.106203	0.137958	Corrected to 250-550 um	0.487484	2.06355	0.0559702
U1505C 38F-1W 0-2	272.91	272.909	15687.3	C.mundulus	550-850	103.352	107.383	Corrected to 250-550 um	-18.1405	-29.524	Corrected by seawater [B]	5.27392	0.105162	0.136606	Corrected to 250-550 um	0.482707	2.05398	0.0571084
U1505C 38F-1W 20-22	273.11	273.096	15694.7	C.mundulus	550-850	94.9674	98.6711	Corrected to 250-550 um	-30.7665	-41.2301	Corrected by seawater [B]	5.96242	0.111726	0.145133	Corrected to 250-550 um	0.512836	2.11356	0.0537364
U1505C 38F-1W 40-42	273.31	273.281	15701.7	C.mundulus	550-850	95.5003	99.2248	Corrected to 250-550 um	-29.9641	-40.49	Corrected by seawater [B]	6.0486	0.109095	0.141714	Corrected to 250-550 um	0.500756	2.08989	0.0569124
U1505C 38F-1W 60-62	273.51	273.467	15709.1	C.mundulus	250-550	108.82	108.82		-16.0584	-27.6062	Corrected by seawater [B]	5.34212	0.152089	0.152089		0.537416	2.16088	0.0533642
U1505C 38F-1W 100-102	273.91	273.84	15723.5	C.mundulus	550-850	106.912	111.082	Corrected to 250-550 um	-12.7802	-24.5763	Corrected by seawater [B]	5.2477	0.0946049	0.122892	Corrected to 250-550 um	0.434246	1.9541	0.0604678
U1505C 38F-1W 120-122	274.11	274.026	15730.9	C.mundulus	550-850	106.329	110.476	Corrected to 250-550 um	-13.6581	-25.394	Corrected by seawater [B]	5.18258	0.117947	0.153213	Corrected to 250-550 um	0.541389	2.16843	0.052598
U1505C 38F-1W 140-142	274.31	274.212	15737.9	C.mundulus	550-850	106.113	110.251	Corrected to 250-550 um	-13.9842	-25.7001	Corrected by seawater [B]	5.15632	0.104616	0.135897	Corrected to 250-550 um	0.4802	2.04894	0.0554536
U1505C 38F-2W 10-12	274.47	274.361	15744.8	C.mundulus	250-550	116.327	116.327		-5.17797	-17.5437	Corrected by seawater [B]	4.9763	0.147373	0.147373		0.520754	2.12893	0.0538798
U1505C 38F-2W 50-52	274.87	274.733	15761.8	C.mundulus	250-550	108.899	108.899		-15.9437	-27.5292	Corrected by seawater [B]	5.38894	0.118001	0.118001		0.416966	1.91715	0.0600168
U1505C 38F-3W 40-42	276.28	276.046	15822.5	C.mundulus	550-850	104.781	108.868	Corrected to 250-550 um	-15.9891	-27.605	Corrected by seawater [B]	5.22878	0.0881167	0.114464	Corrected to 250-550 um	0.404465	1.88994	0.0628578
U1505C 38F-3W 58-60	276.456	276.21	15829.9	C.mundulus	550-850	104.458	108.531	Corrected to 250-550 um	-16.4762	-28.0604	Corrected by seawater [B]	5.38066	0.0784278	0.101878	Corrected to 250-550 um	0.359992	1.78954	0.0645656
U1505C 38F-3W 80-82	276.68	276.418	15839.5	C.mundulus	550-850	104.079	108.138	Corrected to 250-550 um	-17.047	-28.5944	Corrected by seawater [B]	5.46744	0.0844688	0.109725	Corrected to 250-550 um	0.387721	1.85282	0.0649148
U1505C 38F-4W 10-12	277.11	276.818	15857.9	C.mundulus	550-850	97.3795	101.177	Corrected to 250-550 um	-27.1344	-37.9481	Corrected by seawater [B]	5.77562	0.0991102	0.128744	Corrected to 250-550 um	0.454926	1.99737	0.058791
U1505C 38F-4W 30-32	277.31	277.005	15866.2	C.mundulus	550-850	89.4439	92.9323	Corrected to 250-550 um	-39.0837	-49.0201	Corrected by seawater [B]	6.7244	0.098563	0.128033	Corrected to 250-550 um	0.452415	1.99217	0.0586002
U1505C 38F-4W 50-52	277.51	277.191	15875	C.mundulus	550-850	120.838	125.551	Corrected to 250-550 um	8.18966	-5.2399	Corrected by seawater [B]	5.03802	0.125327	0.162799	Corrected to 250-550 um	0.575262	2.23168	0.0525432
U1505C 38F-C C W 15-17	277.619	277.461	15889.1	C.mundulus	550-850	104.951	109.044	Corrected to 250-550 um	-15.7333	-27.4051	Corrected by seawater [B]	5.43524	0.0857165	0.111346	Corrected to 250-550 um	0.393448	1.8656	0.063062
U1505C 39F-1W 5-7	277.66	277.66	15899.6	C.mundulus	550-850	95.6781	99.4095	Corrected to 250-550 um	-29.6963	-40.3422	Corrected by seawater [B]	5.9704	0.0757279	0.0983705	Corrected to 250-550 um	0.347599	1.76047	0.0655174
U1505C 39F-1W 38-40	277.99	277.99	15916.9	C.mundulus	550-850	104.778	108.864	Corrected to 250-550 um	-15.9943	-27.6622	Corrected by seawater [B]	5.37454	0.0876055	0.1138	Corrected to 250-550 um	0.402118	1.88478	0.062977
U1505C 39F-1W 76-78	278.37	278.37	15936.9	C.mundulus	550-850	107.329	111.515	Corrected to 250-550 um	-12.1518	-24.1152	Corrected by seawater [B]	5.01904	0.0926406	0.12034	Corrected to 250-550 um	0.42523	1.93492	0.059281
U1505C 39F-2W 8-10	278.51	278.51	15944.2	C.mundulus	550-850	105.563	109.68	Corrected to 250-550 um	-14.8121	-26.5827	Corrected by seawater [B]	5.2344	0.109568	0.142328	Corrected to 250-550 um	0.502927	2.09416	0.056273
U1505C 39F-2W 30-32	278.73	278.73	15955.8	C.mundulus	250-550	96.0338	96.0338		-34.5887	-44.9005	Corrected by seawater [B]	6.22098	0.126947	0.126947		0.448574	1.98419	0.0590942
U1505C 39F-2W 50-52	278.93	278.93	15966.2	C.mundulus	550-850	100.489	104.408	Corrected to 250-550 um	-22.4523	-33.6689	Corrected by seawater [B]	5.52426	0.104359	0.135562	Corrected to 250-550 um	0.479018	2.04656	0.0565842
U1505C 39F-CC 4-6	279.04	279.04	15972	C.mundulus	550-850	87.5208	90.9341	Corrected to 250-550 um	-41.9795	-51.7513	Corrected by seawater [B]	6.87214	0.137066	0.178048	Corrected to 250-550 um	0.629145	2.32857	0.0495514
U1505C 40F-1W 80-82	280.21	280.156	16030.8	C.mundulus	550-850	92.1836	95.7788	Corrected to 250-550 um	-34.9582	-45.2778	Corrected by seawater [B]	6.39392	0.146372	0.190138	Corrected to 250-550 um	0.671865	2.40247	0.0475098
U1505C 40F-1W 100-102	280.41	280.342	16040.2	C.mundulus	550-850	100.99	104.929	Corrected to 250-550 um	-21.697	-33.007	Corrected by seawater [B]	5.59306	0.124954	0.162315	Corrected to 250-550 um	0.57355	2.22853	0.052946
U1505C 40F-1W 120-122	280.61	280.529	16050.2	C.mundulus	550-850	92.9123	96.5359	Corrected to 250-550 um	-33.861	-44.2708	Corrected by seawater [B]	6.26654	0.130146	0.16906	Corrected to 250-550 um	0.597384	2.27199	0.050859
U1505C 40F-2W 29-31	281.2	281.079	16079.1	C.mundulus	550-850	97.7327	101.544	Corrected to 250-550 um	-26.6025	-37.5658	Corrected by seawater [B]	5.85122	0.140081	0.181965	Corrected to 250-550 um	0.642985	2.35278	0.0480476
U1505C 40F-2W 50-52	281.41	281.274	16089	C.mundulus	550-850	90.8719	94.4159	Corrected to 250-550 um	-36.9334	-47.1314	Corrected by seawater [B]	6.38526	0.138346	0.179712	Corrected to 250-550 um	0.635023	2.33888	0.048894
U1505C 40F-3W 1-3	282.42	282.216	16152.9	C.mundulus	550-850	93.3908	97.0331	Corrected to 250-550 um	-33.1405	-43.6496	Corrected by seawater [B]	6.15632	0.119471	0.155193	Corrected to 250-550 um	0.548385	2.18165	0.0534464
U1505C 40F-3W 20-22	282.61	282.393	16164.9	C.mundulus	550-850	97.2833	101.077	Corrected to 250-550 um	-27.2792	-38.2319	Corrected by seawater [B]	5.93396	0.243746	0.316626	Corrected to 250-550 um	1.11882	3.06671	0.0365476
U1505C 40F-3W 40-42	282.81	282.579	16178.4	C.mundulus	550-850	101.275	105.224	Corrected to 250-550 um	-21.2692	-32.6778	Corrected by seawater [B]	5.66926	0.136803	0.177707	Corrected to 250-550 um	0.627939	2.32645	0.0495702
U1505C 40F-3W 80-82	283.21	282.953	16204.6	C.mundulus	550-850	82.4974	85.7148	Corrected to 250-550 um	-49.5437	-58.8474	Corrected by seawater [B]	7.71216	0.206435	0.268159	Corrected to 250-550 um	0.947559	2.83146	0.0399558
U1505C 40F-3W 100-102	283.41	283.139	16218.1	C.mundulus	550-850	92.4158	96.02	Corrected to 250-550 um	-34.6087	-45.0368	Corrected by seawater [B]	6.32696	0.136451	0.17725	Corrected to 250-550 um	0.626325	2.3236	0.0502028
U1505C 40F-4W 30-32	283.79	283.494	16237.4	C.mundulus	550-850	77.1024	80.1094	Corrected to 250-550 um	-57.6675	-66.3748	Corrected by seawater [B]	8.39408	0.279695	0.363323	Corrected to 250-550 um	1.28383	3.27685	0.0345288
U1505C 41F-1W 60-62	284.71	284.683	16303	C.mundulus	550-850	87.0923	90.4889	Corrected to 250-550 um	-42.6248	-52.4875	Corrected by seawater [B]	7.04522	0.0873505	0.113468	Corrected to 250-550 um	0.400948	1.8822	0.0628366
U1505C 41F-1W 120-122	285.31	285.258	16335	C.mundulus	550-850	85.8912	89.2409	Corrected to 250-550 um	-44.4335	-54.1732	Corrected by seawater [B]	7.05966	0.0941115	0.122251	Corrected to 250-550 um	0.431982	1.9493	0.0590668
U1505C 41F-1W 140-142	285.51	285.45	16345.5	C.mundulus	550-850	57.8199	60.0748	Corrected to 250-550 um	-86.7031	-93.2626	Corrected by seawater [B]	11.4154	0.155239	0.201656	Corrected to 250-550 um	0.712564	2.47072	0.0465624
U1505C 41F-2W 70-72	286.32	286.224	16381.4	C.mundulus	550-850	85.1353	88.4556	Corrected to 250-550 um	-45.5716	-55.2445	Corrected by seawater [B]	7.42534	0.146198	0.189911	Corrected to 250-550 um	0.671063	2.40111	0.0479586
U1505C 41F-2W 90-92	286.52	286.416	16389.2	C.mundulus	550-850	86.6031	89.9806	Corrected to 250-550 um	-43.3615	-53.2043	Corrected by seawater [B]	7.12772	0.140885	0.18301	Corrected to 250-550 um	0.646678	2.35919	0.0487112
U1505C 41F-2W 110-112	286.72	286.608	16396.5	C.mundulus	550-850	83.4175	86.6708	Corrected to 250-550 um	-48.1583	-57.642	Corrected by seawater [B]	7.53888	0.118345	0.15373	Corrected to 250-550 um	0.543217	2.17189	0.0524712
U1505C 41F-3W 20-22	287.34	287.202	16419.4	C.mundulus	550-850	85.8928	89.2426	Corrected to 250-550 um	-44.431	-54.2055	Corrected by seawater [B]	7.35356	0.106061	0.137774	Corrected to 250-550 um	0.486832	2.06225	0.0543376
U1505C 41F-3W 40-42	287.54	287.392	16426.8	C.mundulus	550-850	87.233	90.6351	Corrected to 250-550 um	-42.4129	-52.343	Corrected by seawater [B]	7.11192	0.128495	0.166915	Corrected to 250-550 um	0.589805	2.25826	0.0517578
U1505C 41F-3W 60-62	287.74	287.584	16434.1	C.mundulus	550-850	85.6249	88.9643	Corrected to 250-550 um	-44.8344	-54.5844	Corrected by seawater [B]	7.21282	0.122082	0.158584	Corrected to 250-550 um	0.560368	2.20411	0.0532376
U1505C 41F-3W 80-82	287.94	287.776	16441.9	C.mundulus	550-850	94.8933	98.5942	Corrected to 250-550 um	-30.878	-41.6869	Corrected by seawater [B]	6.12568	0.109995	0.142884	Corrected to 250-550 um	0.504889	2.09802	0.054559
U1505C 41F-3W 100-102	288.14	287.967	16449.3	C.mundulus	550-850	91.5172	95.0864	Corrected to 250-550 um	-35.9618	-46.3893	Corrected by seawater [B]	6.29428	0.178642	0.232056	Corrected to 250-550 um	0.819987	2.64202	0.0429392
U1505C 41F-4W 10-12	288.37	288.188	16457.8	C.mundulus	550-850	92.6179	96.2299	Corrected to 250-550 um	-34.3044	-44.8611	Corrected by seawater [B]	6.38348	0.142012	0.184473	Corrected to 250-550 um	0.651849	2.36815	0.047834
U1505C 41F-4W 30-32	288.57	288.379	16465.2	C.mundulus	550-850	96.7257	100.498	Corrected to 250-550 um	-28.1189	-39.1472	Corrected by seawater [B]	5.83888	0.134941	0.175288	Corrected to 250-550 um	0.619393	2.31135	0.0495366
U1505C 42F-1W 5-7	288.86	288.856	16483.8	C.mundulus	550-850	91.4404	95.0066	Corrected to 250-550 um	-36.0775	-46.5112	Corrected by seawater [B]	6.53584	0.107952	0.140229	Corrected to 250-550 um	0.49551	2.07952	0.055683
U1505C 42F-1W 40-42	289.21	289.183	16496.2	C.mundulus	550-850	81.1372	84.3015	Corrected to 250-550 um	-51.592	-60.8549	Corrected by seawater [B]	7.78714	0.134861	0.175185	Corrected to 250-550 um	0.619028	2.3107	0.0499666
U1505C 42F-1W 60-62	289.41	289.37	16503.5	C.mundulus	550-850	100.948	104.885	Corrected to 250-550 um	-21.7609	-33.2891	Corrected by seawater [B]	5.38354	0.196286	0.254975	Corrected to 250-550 um	0.900973	2.76385	0.0417168
U1505C 42F-1W 80-82	289.61	289.557	16510.9	C.mundulus	550-850	107.859	112.066	Corrected to 250-550 um	-11.3539	-23.6751	Corrected by seawater [B]	5.11578	0.120945	0.157108	Corrected to 250-550 um	0.555151	2.19436	0.0546684
U1505C 42F-1W 100-102	289.81	289.743	16517.9	C.mundulus	550-850	83.8965	87.1684	Corrected to 250-550 um	-47.4371	-57.0237	Corrected by seawater [B]	7.52416	0.0932906	0.121184	Corrected to 250-550 um	0.428214	1.94129	0.0613966
U1505C 42F-1W 120-122	290.01	289.93	16526.5	C.mundulus	550-850	113.458	117.883	Corrected to 250-550 um	-2.92286	-15.8921	Corrected by seawater [B]	4.89538	0.0813129	0.105625	Corrected to 250-550 um	0.373235	1.82005	0.0639838
U1505C 42F-1W 140-142	290.21	290.118	16535.1	C.mundulus	550-850	106.733	110.896	Corrected to 250-550 um	-13.0495	-25.2544	Corrected by seawater [B]	5.11444	0.13265	0.172313	Corrected to 250-550 um	0.608879	2.29263	0.0526466
U1505C 42F-2W 10-12	290.42	290.313	16543.7	C.mundulus	550-850	98.6349	102.482	Corrected to 250-550 um	-25.244	-36.5268	Corrected by seawater [B]	5.80664	0.110537	0.143588	Corrected to 250-550 um	0.507377	2.1029	0.0557444
U1505C 42F-2W 30-32	290.62	290.5	16552.3	C.mundulus	550-850	88.0954	91.5311	Corrected to 250-550 um	-41.1143	-51.1951	Corrected by seawater [B]	6.99628	0.319623	0.41519	Corrected to 250-550 um	1.4671	3.49498	0.0323264
U1505C 42F-2W 70-72	291.02	290.875	16569.1	C.mundulus	550-850	95.2998	99.0165	Corrected to 250-550 um	-30.2659	-41.1788	Corrected by seawater [B]	6.19784	0.130059	0.168947	Corrected to 250-550 um	0.596984	2.27126	0.051405
U1505C 42F-2W 90-92	291.22	291.062	16577.7	C.mundulus	550-850	97.2291	101.021	Corrected to 250-550 um	-27.3609	-38.4986	Corrected by seawater [B]	5.97678	0.148564	0.192985	Corrected to 250-550 um	0.681925	2.41953	0.048258
U1505C 42F-2W 110-112	291.42	291.248	16586.3	C.mundulus	550-850	90.0384	93.5499	Corrected to 250-550 um	-38.1886	-48.5063	Corrected by seawater [B]	6.5801	0.120764	0.156873	Corrected to 250-550 um	0.55432	2.1928	0.0530418
U1505C 42F-2W 130-132	291.62	291.435	16595	C.mundulus	550-850	95.1688	98.8803	Corrected to 250-550 um	-30.4633	-41.3728	Corrected by seawater [B]	6.32512	0.085228	0.110711	Corrected to 250-550 um	0.391205	1.86061	0.0638414
U1505C 42F-3W 1-3	291.84	291.64	16604	C.mundulus	550-850	94.7582	98.4537	Corrected to 250-550 um	-31.0816	-41.9481	Corrected by seawater [B]	6.02484	0.102223	0.132788	Corrected to 250-550 um	0.469215	2.0267	0.0588268
U1505C 42F-3W 20-22	292.03	291.818	16612.2	C.mundulus	550-850	90.3838	93.9087	Corrected to 250-550 um	-37.6685	-48.037	Corrected by seawater [B]	6.56578	0.106942	0.138918	Corrected to 250-550 um	0.490876	2.07031	0.0560746
U1505C 42F-3W 40-42	292.23	292.005	16620.8	C.mundulus	550-850	76.3717	79.3502	Corrected to 250-550 um	-58.7679	-67.532	Corrected by seawater [B]	8.4951	0.125326	0.162798	Corrected to 250-550 um	0.57526	2.23168	0.0520856
U1505C 42F-3W 60-62	292.43	292.192	16629	C.mundulus	550-850	77.5382	80.5622	Corrected to 250-550 um	-57.0113	-65.9124	Corrected by seawater [B]	8.46686	0.164061	0.213115	Corrected to 250-550 um	0.753056	2.53672	0.0453656
U1505C 42F-3W 80-82	292.63	292.378	16637.6	C.mundulus	550-850	83.4855	86.7414	Corrected to 250-550 um	-48.0559	-57.6431	Corrected by seawater [B]	7.43744	0.125862	0.163494	Corrected to 250-550 um	0.577719	2.23619	0.0522308
U1505C 42F-3W 100-102	292.83	292.565	16646.2	C.mundulus	550-850	67.9055	70.5538	Corrected to 250-550 um	-71.5162	-79.317	Corrected by seawater [B]	9.52072	0.123046	0.159837	Corrected to 250-550 um	0.564794	2.21234	0.0531512
U1505C 42F-4W 1-3	293.02	292.743	16653.9	C.mundulus	550-850	83.8425	87.1123	Corrected to 250-550 um	-47.5184	-57.1531	Corrected by seawater [B]	7.4611	0.110281	0.143255	Corrected to 250-550 um	0.506201	2.10059	0.0571642
U1505C 42F-4W 20-22	293.21	292.921	16662.1	C.mundulus	550-850	65.7577	68.3223	Corrected to 250-550 um	-74.7503	-82.3094	Corrected by seawater [B]	10.3626	0.13252	0.172144	Corrected to 250-550 um	0.608282	2.29157	0.0493984
U1505C 42F-4W 40-42	293.41	293.108	16670.7	C.mundulus	550-850	71.1466	73.9214	Corrected to 250-550 um	-66.6357	-74.8171	Corrected by seawater [B]	9.18516	0.121647	0.158019	Corrected to 250-550 um	0.558371	2.20038	0.05117
U1505C 42F-C C W 15-17	293.5	293.341	16681.1	C.mundulus	550-850	68.8231	71.5072	Corrected to 250-550 um	-70.1345	-78.0522	Corrected by seawater [B]	9.46738	0.0876498	0.113857	Corrected to 250-550 um	0.402322	1.88523	0.0616504
U1505C 43F-1W 3-5	293.54	293.54	16690.2	C.mundulus	550-850	67.1197	69.7374	Corrected to 250-550 um	-72.6995	-80.4241	Corrected by seawater [B]	9.81752	0.116643	0.151519	Corrected to 250-550 um	0.535403	2.15705	0.0533834
U1505C 43F-1W 20-22	293.71	293.709	16697.9	C.mundulus	550-850	98.1593	101.988	Corrected to 250-550 um	-25.9601	-37.2605	Corrected by seawater [B]	5.92408	0.158647	0.206083	Corrected to 250-550 um	0.728208	2.49643	0.0452926
U1505C 43F-1W 40-42	293.91	293.908	16707	C.mundulus	550-850	108.08	112.295	Corrected to 250-550 um	-11.0218	-23.469	Corrected by seawater [B]	5.11774	0.098589	0.128067	Corrected to 250-550 um	0.452534	1.99242	0.0581512
U1505C 43F-1W 60-62	294.11	294.108	16716.1	C.mundulus	550-850	106.587	110.744	Corrected to 250-550 um	-13.269	-25.5489	Corrected by seawater [B]	5.26028	0.126794	0.164706	Corrected to 250-550 um	0.582	2.24404	0.0519628
U1505C 43F-1W 80-82	294.31	294.307	16725.1	C.mundulus	550-850	76.0161	78.9807	Corrected to 250-550 um	-59.3033	-68.0644	Corrected by seawater [B]	8.38478	0.216894	0.281746	Corrected to 250-550 um	0.995569	2.89941	0.0385844
U1505C 43F-1W 100-102	294.51	294.506	16734.1	C.mundulus	550-850	90.9878	94.5364	Corrected to 250-550 um	-36.7589	-47.2493	Corrected by seawater [B]	6.69758	0.0987998	0.128341	Corrected to 250-550 um	0.453502	1.99442	0.0580344
U1505C 43F-2W 90-92; U1505C 43F-2W 110-112	296	295.99	16800.8	C.mundulus	250-550	101.873	101.873		-26.1266	-37.4622	Corrected by seawater [B]	5.77114	0.17075	0.17075		0.603356	2.28274	0.0506162
U1505C 43F-2W 130-132	296.3	296.288	16814.3	C.mundulus	550-850	91.9057	95.49	Corrected to 250-550 um	-35.3768	-46.0081	Corrected by seawater [B]	6.42096	0.152485	0.198078	Corrected to 250-550 um	0.699923	2.44974	0.0481736
U1505C 43F-2W 148-150	296.48	296.467	16822.4	C.mundulus	550-850	107.716	111.917	Corrected to 250-550 um	-11.5698	-24.0341	Corrected by seawater [B]	5.201	0.0875901	0.11378	Corrected to 250-550 um	0.402048	1.88463	0.0605638
U1505C 43F-3W 90-92	297.4	297.383	16863.3	C.mundulus	550-850	112.935	117.34	Corrected to 250-550 um	-3.71026	-16.8005	Corrected by seawater [B]	5.02582	0.198599	0.257981	Corrected to 250-550 um	0.911593	2.77941	0.04211
U1505C 44F-1W 20-22	298.41	298.397	16909.3	C.mundulus	550-850	119.425	124.083	Corrected to 250-550 um	6.0622	-7.80627	Corrected by seawater [B]	4.91608	0.139797	0.181596	Corrected to 250-550 um	0.641682	2.35051	0.0490954
U1505C 44F-1W 40-42	298.61	298.584	16917.4	C.mundulus	550-850	88.3168	91.7611	Corrected to 250-550 um	-40.781	-51.0403	Corrected by seawater [B]	6.72044	0.110207	0.143159	Corrected to 250-550 um	0.505862	2.09993	0.0558064
U1505C 44F-1W 60-62	298.81	298.772	16925.9	C.mundulus	550-850	107.222	111.404	Corrected to 250-550 um	-12.313	-24.7728	Corrected by seawater [B]	5.17406	0.0817337	0.106172	Corrected to 250-550 um	0.375167	1.82446	0.0647546
U1505C 44F-1W 120-122	299.41	299.335	16978.7	C.mundulus	550-850	100.418	104.334	Corrected to 250-550 um	-22.5587	-34.253	Corrected by seawater [B]	5.56412	0.140903	0.183033	Corrected to 250-550 um	0.64676	2.35934	0.04967
U1505C 44F-2W 10-12	299.78	299.683	17010.2	C.mundulus	550-850	100.487	104.406	Corrected to 250-550 um	-22.4553	-34.1692	Corrected by seawater [B]	5.6509	0.126015	0.163694	Corrected to 250-550 um	0.578424	2.23749	0.0532614
U1505C 44F-2W 30-32	299.98	299.87	17027.8	C.mundulus	550-850	99.9939	103.894	Corrected to 250-550 um	-23.1976	-34.8565	Corrected by seawater [B]	5.5998	0.115011	0.149399	Corrected to 250-550 um	0.527912	2.14272	0.0537286
U1505C 44F-2W 90-92	300.58	300.433	17079.7	C.mundulus	550-850	100.116	104.021	Corrected to 250-550 um	-23.0137	-34.6942	Corrected by seawater [B]	5.60492	0.113608	0.147576	Corrected to 250-550 um	0.521471	2.13031	0.056464
U1505C 44F-3W 30-32	301.48	301.276	17158.5	C.mundulus	550-850	105.013	109.109	Corrected to 250-550 um	-15.6398	-27.9033	Corrected by seawater [B]	5.15244	0.138626	0.180075	Corrected to 250-550 um	0.636307	2.34113	0.0500044
U1505C 44F-3W 70-72	301.88	301.652	17192.8	C.mundulus	550-850	99.0356	102.898	Corrected to 250-550 um	-24.6406	-36.2108	Corrected by seawater [B]	5.82694	0.149928	0.194756	Corrected to 250-550 um	0.688185	2.43008	0.0472936
U1505C 44F-3W 90-92	302.08	301.839	17210.5	C.mundulus	550-850	114.562	119.03	Corrected to 250-550 um	-1.26035	-14.6474	Corrected by seawater [B]	4.82244	0.112546	0.146197	Corrected to 250-550 um	0.516597	2.12088	0.0550792
U1505C 44F-3W 110-112	302.28	302.027	17228.1	C.mundulus	550-850	94.5958	98.2851	Corrected to 250-550 um	-31.326	-42.3822	Corrected by seawater [B]	6.25052	0.125763	0.163366	Corrected to 250-550 um	0.577263	2.23536	0.0521696
U1505C 44F-4W 10-12	302.49	302.224	17245.7	C.mundulus	250-550	97.0803	97.0803		-33.0721	-43.9951	Corrected by seawater [B]	6.49848	0.249389	0.249389		0.881234	2.73468	0.0418052
U1505C 44F-4W 30-32	302.69	302.412	17263.3	C.mundulus	550-850	104.772	108.858	Corrected to 250-550 um	-16.0024	-28.2533	Corrected by seawater [B]	5.33126	0.12538	0.162869	Corrected to 250-550 um	0.57551	2.23214	0.052715
U1505C 45F-1W 80-82	303.71	303.659	17388.7	C.mundulus	250-550	106.973	106.973		-18.7354	-30.7922	Corrected by seawater [B]	5.41174	0.193831	0.193831		0.684916	2.42458	0.0486824
U1505C 50X-6W 22-24	344.226	344.214	20897.7	C.mundulus	550-850	160.053	166.295	Corrected to 250-550 um	67.2387	47.687	Corrected by seawater [B]	8.30688	0.126833	0.164756	Corrected to 250-550 um	0.582177	2.24436	0.0893134
U1505C 50X-6W 39-41	344.397	344.383	20904.8	C.mundulus	550-850	149.527	155.358	Corrected to 250-550 um	51.3888	33.1214	Corrected by seawater [B]	7.15734	0.127029	0.16501	Corrected to 250-550 um	0.583075	2.246	0.0911812
U1505C 50X-6W 60-62	344.607	344.593	20914.3	C.mundulus	550-850	164.274	170.681	Corrected to 250-550 um	73.5954	53.5242	Corrected by seawater [B]	8.94916	0.130749	0.169843	Corrected to 250-550 um	0.600151	2.27697	0.0888608
U1505C 50X-6W 80-82	344.807	344.793	20933	C.mundulus	550-850	143.76	149.367	Corrected to 250-550 um	42.7058	25.1373	Corrected by seawater [B]	6.42162	0.140516	0.182531	Corrected to 250-550 um	0.644984	2.35626	0.0853564
U1505C 50X-6W 100-102	345.008	344.992	20951.6	C.mundulus	550-850	164.397	170.808	Corrected to 250-550 um	73.7802	53.6854	Corrected by seawater [B]	9.1598	0.139823	0.181631	Corrected to 250-550 um	0.641804	2.35072	0.0849228
U1505C 50X-7W 2-4	345.128	345.112	20962.8	C.mundulus	550-850	154.736	160.77	Corrected to 250-550 um	59.2322	40.316	Corrected by seawater [B]	7.7559	0.112409	0.14602	Corrected to 250-550 um	0.515971	2.11966	0.0964412
U1505C 50X-7W 20-22	345.308	345.292	20979.6	C.mundulus	250-550	164.48	164.48		64.6091	45.2525	Corrected by seawater [B]	8.75624	0.0948682	0.0948682		0.335223	1.73093	0.12082
U1505C 50X-7W 40-42	345.509	345.491	20998.2	C.mundulus	550-850	149.25	155.07	Corrected to 250-550 um	50.9715	32.7184	Corrected by seawater [B]	6.97944	0.153363	0.199218	Corrected to 250-550 um	0.703952	2.45645	0.0812088
U1505C 50X-CCW 2-4	345.708	345.691	21016.9	C.mundulus	550-850	159.354	165.569	Corrected to 250-550 um	66.1864	46.6935	Corrected by seawater [B]	8.48726	0.085701	0.111326	Corrected to 250-550 um	0.393377	1.86544	0.108864
U1505C 50X-CCW 36-38; U1505C 51X-1W 11-13; U1505C 51X-1W 52-53; U1505C 51X-1W 72-74	346.422	346.413	21079.1	C.mundulus	250-550	157.706	157.706		54.7908	36.2104	Corrected by seawater [B]	8.03294	0.150653	0.150653		0.532343	2.15121	0.0943878
U1505C 51X-1W 89-91	347.004	346.966	21121.7	C.mundulus	550-850	142.104	147.647	Corrected to 250-550 um	40.2123	22.8086	Corrected by seawater [B]	6.3505	0.114288	0.148461	Corrected to 250-550 um	0.524596	2.13634	0.0962988
U1505C 51X-1W 111-113	347.222	347.178	21137.6	C.mundulus	550-850	158.113	164.279	Corrected to 250-550 um	64.318	44.9502	Corrected by seawater [B]	8.29402	0.0631007	0.0819678	Corrected to 250-550 um	0.289639	1.61708	0.127931
U1505C 51X-1W 129-131	347.398	347.351	21150.6	C.mundulus	550-850	137.972	143.353	Corrected to 250-550 um	33.9901	17.0869	Corrected by seawater [B]	5.84384	0.151751	0.197125	Corrected to 250-550 um	0.696555	2.44411	0.0843096
U1505C 51X-2W 0-2	347.617	347.563	21166.5	C.mundulus	550-850	137.839	143.215	Corrected to 250-550 um	33.7897	16.8997	Corrected by seawater [B]	5.63636	0.160038	0.207889	Corrected to 250-550 um	0.73459	2.50685	0.081217
U1505C 51X-2W 18-20	347.793	347.727	21179.5	C.mundulus	550-850	150.245	156.104	Corrected to 250-550 um	52.4698	34.0571	Corrected by seawater [B]	7.05798	0.0826491	0.107361	Corrected to 250-550 um	0.379368	1.834	0.112872
U1505C 51X-2W 39-41	348.001	347.929	21194.7	C.mundulus	550-850	141.834	147.366	Corrected to 250-550 um	39.8057	22.4206	Corrected by seawater [B]	6.07936	0.113345	0.147236	Corrected to 250-550 um	0.520267	2.12799	0.0960622
U1505C 51X-2W 62-64	348.23	348.151	21211.4	C.mundulus	550-850	157.392	163.53	Corrected to 250-550 um	63.2318	43.9361	Corrected by seawater [B]	8.01844	0.0981554	0.127504	Corrected to 250-550 um	0.450544	1.98829	0.104862
U1505C 51X-2W 103-105	348.645	348.546	21241.8	C.mundulus	250-550	142.747	142.747		33.1119	16.2626	Corrected by seawater [B]	6.16582	0.164405	0.164405		0.580938	2.24209	0.0924116
U1505C 51X-2W 124-126; U1505C 51X-2W 142-144	348.936	348.834	21263.1	C.mundulus	550-850	127.052	132.007	Corrected to 250-550 um	17.5458	1.96053	Corrected by seawater [B]	5.10646	0.135356	0.175827	Corrected to 250-550 um	0.621298	2.31473	0.0883492
U1505C 51X-3W 33-35	349.445	349.315	21300.4	C.mundulus	550-850	148.012	153.784	Corrected to 250-550 um	49.1078	30.9436	Corrected by seawater [B]	6.699	0.109573	0.142335	Corrected to 250-550 um	0.50295	2.09421	0.0968794
U1505C 51X-3W 53-55	349.643	349.507	21314.9	C.mundulus	550-850	118.904	123.541	Corrected to 250-550 um	5.27665	-9.31772	Corrected by seawater [B]	5.17622	0.095978	0.124675	Corrected to 250-550 um	0.440549	1.9674	0.102856
U1505C 51X-3W 70-72	349.809	349.671	21327	C.mundulus	550-850	122.082	126.843	Corrected to 250-550 um	10.0628	-4.9238	Corrected by seawater [B]	5.0466	0.141591	0.183927	Corrected to 250-550 um	0.649918	2.36481	0.0855872
U1505C 51X-3W 88-90	349.986	349.844	21340	C.mundulus	250-550	112.1	112.1		-11.3045	-24.551	Corrected by seawater [B]	5.1744	0.0839678	0.0839678		0.296706	1.63529	0.128953
U1505C 51X-3W 114-116	350.246	350.094	21359	C.mundulus	550-850	108.556	112.789	Corrected to 250-550 um	-10.3054	-23.6363	Corrected by seawater [B]	5.31274	0.127625	0.165784	Corrected to 250-550 um	0.585811	2.25099	0.0872238
U1505C 51X-3W 133-135	350.443	350.277	21373.4	C.mundulus	550-850	124.228	129.073	Corrected to 250-550 um	13.2937	-1.96432	Corrected by seawater [B]	5.0677	0.140168	0.182078	Corrected to 250-550 um	0.643385	2.35347	0.087564
U1505C 51X-4W 1-3	350.62	350.45	21386.3	C.mundulus	250-550	158.641	158.641		56.1469	37.3908	Corrected by seawater [B]	8.54274	0.0985059	0.0985059		0.348077	1.76161	0.118967
U1505C 51X-4W 40-42	351.014	350.825	21415.3	C.mundulus	550-850	141.106	146.609	Corrected to 250-550 um	38.709	21.3697	Corrected by seawater [B]	6.2911	0.121514	0.157846	Corrected to 250-550 um	0.557761	2.19924	0.0915092
U1505C 51X-4W 60-62	351.212	351.019	21429.5	C.mundulus	550-850	147.617	153.374	Corrected to 250-550 um	48.5136	30.3712	Corrected by seawater [B]	6.65994	0.0944128	0.122642	Corrected to 250-550 um	0.433365	1.95224	0.104398
U1505C 51X-4W 82-84	351.43	351.23	21444.7	C.mundulus	550-850	147.208	152.95	Corrected to 250-550 um	47.8979	29.8026	Corrected by seawater [B]	6.8318	0.0991989	0.128859	Corrected to 250-550 um	0.455333	1.99821	0.103728
U1505C 51X-4W 100-102	351.607	351.404	21457.1	C.mundulus	550-850	146.39	152.1	Corrected to 250-550 um	46.6663	28.669	Corrected by seawater [B]	6.67406	0.107956	0.140235	Corrected to 250-550 um	0.495531	2.07956	0.0990542
U1505C 51X-4W 117-119	351.783	351.567	21469.5	C.mundulus	550-850	132.616	137.788	Corrected to 250-550 um	25.925	9.61886	Corrected by seawater [B]	5.40356	0.146601	0.190434	Corrected to 250-550 um	0.672913	2.40425	0.084285
U1505C 51X-5W 2-4	352.126	351.904	21493.5	C.mundulus	550-850	130.793	135.894	Corrected to 250-550 um	23.18	7.09367	Corrected by seawater [B]	5.34038	0.128027	0.166307	Corrected to 250-550 um	0.587656	2.25435	0.089108
U1505C 51X-5W 41-43; U1505C 51X-5W 63-65	352.635	352.385	21529.1	C.mundulus	550-850	135.736	141.029	Corrected to 250-550 um	30.6222	13.9212	Corrected by seawater [B]	5.60868	0.0994128	0.129137	Corrected to 250-550 um	0.456315	2.00024	0.102096
U1505C 51X-5W 120-122	353.31	353.039	21576.4	C.mundulus	550-850	150.876	156.76	Corrected to 250-550 um	53.4207	34.8469	Corrected by seawater [B]	7.34568	0.0799381	0.10384	Corrected to 250-550 um	0.366924	1.80558	0.109838
U1505C 51X-5W 140-142	353.508	353.233	21590.3	C.mundulus	550-850	139.516	144.957	Corrected to 250-550 um	36.3141	19.1361	Corrected by seawater [B]	6.00488	0.101165	0.131414	Corrected to 250-550 um	0.46436	2.01678	0.103296
U1505C 51X-6W 81-83	354.422	354.108	21654.3	C.mundulus	250-550	149.565	149.565		42.9933	25.2563	Corrected by seawater [B]	7.15172	0.248056	0.248056		0.876523	2.72767	0.0742054
U1505C 51X-6W 100-102; U1505C 51X-6W 121-123; U1505C 51X-7W 20-22	354.848	354.519	21684.1	C.mundulus	250-550	129.447	129.447		13.8357	-1.5206	Corrected by seawater [B]	5.24386	0.154015	0.154015		0.544224	2.1738	0.0934544
U1505C 51X-CCW 34-36	355.585	355.514	21757.3	C.mundulus	550-850	105.395	109.505	Corrected to 250-550 um	-15.0652	-28.0666	Corrected by seawater [B]	5.5539	0.210011	0.272804	Corrected to 250-550 um	0.963971	2.85488	0.0714844
U1505C 52X-1W 13-15	355.74	355.74	21776.1	C.mundulus	550-850	137.185	142.536	Corrected to 250-550 um	32.8051	15.8784	Corrected by seawater [B]	5.706	0.12774	0.165934	Corrected to 250-550 um	0.586341	2.25196	0.0907598
U1505C 52X-1W 50-52	356.11	356.11	21806.4	C.mundulus	250-550	155.677	155.677		51.851	33.3574	Corrected by seawater [B]	7.8144	0.139228	0.139228		0.491971	2.0725	0.0968368
U1505C 52X-1W 90-92	356.51	356.51	21839.1	C.mundulus	250-550	152.932	152.932		47.8725	29.6983	Corrected by seawater [B]	7.41644	0.185081	0.185081		0.653997	2.37186	0.086205
U1505C 52X-1W 110-112	356.71	356.71	21855.5	C.mundulus	550-850	135.421	140.702	Corrected to 250-550 um	30.148	13.4241	Corrected by seawater [B]	5.68852	0.12389	0.160933	Corrected to 250-550 um	0.568667	2.21951	0.0919484
U1505C 52X-1W 128-130	356.9	356.9	21871	C.mundulus	550-850	159.837	166.071	Corrected to 250-550 um	66.9142	47.1715	Corrected by seawater [B]	8.5782	0.102553	0.133216	Corrected to 250-550 um	0.470727	2.02977	0.100496
U1505C 52X-2W 1-3	357.12	357.12	21889	C.mundulus	250-550	151.836	151.836		46.2837	28.2296	Corrected by seawater [B]	7.08348	0.179546	0.179546		0.634439	2.33786	0.0873932
U1505C 52X-2W 22-24	357.33	357.33	21906.2	C.mundulus	550-850	135.952	141.254	Corrected to 250-550 um	30.9478	14.1486	Corrected by seawater [B]	5.7831	0.0896061	0.116398	Corrected to 250-550 um	0.411302	1.90487	0.111428
U1505C 52X-2W 78-80; U1505C 52X-2W 98-100	357.99	357.99	21960.1	C.mundulus	250-550	144.059	144.059		35.0136	17.8704	Corrected by seawater [B]	6.54094	0.140816	0.140816		0.497584	2.08363	0.0977928
U1505C 52X-2W 118-120	358.29	358.29	21982.1	C.mundulus	550-850	128.498	133.509	Corrected to 250-550 um	19.7233	3.83159	Corrected by seawater [B]	5.19796	0.109864	0.142713	Corrected to 250-550 um	0.504287	2.09684	0.09899
U1505C 52X-2W 139-141	358.5	358.5	21996.7	C.mundulus	550-850	122.072	126.833	Corrected to 250-550 um	10.0478	-5.05166	Corrected by seawater [B]	5.12884	0.101114	0.131347	Corrected to 250-550 um	0.464123	2.0163	0.100938
U1505C 52X-3W 10-12; U1505C 52X-3W 32-34; U1505C 52X-3W 50-52	358.92	358.917	22025.8	C.mundulus	250-550	141.464	141.464		31.2526	14.411	Corrected by seawater [B]	6.12106	0.219786	0.219786		0.776629	2.57432	0.0791066
U1505C 52X-3W 70-72	359.31	359.31	22052.8	C.mundulus	250-550	171.74	171.74		75.1304	54.6851	Corrected by seawater [B]	10.3781	0.138602	0.138602		0.489759	2.06809	0.0990196
U1505C 52X-3W 90-92	359.51	359.51	22066.7	C.mundulus	550-850	169.645	176.261	Corrected to 250-550 um	81.6825	60.6992	Corrected by seawater [B]	9.86222	0.0885193	0.114987	Corrected to 250-550 um	0.406313	1.89398	0.111041
U1505C 52X-4W 0-2	360.11	360.11	22108.3	C.mundulus	550-850	144.653	150.295	Corrected to 250-550 um	44.0504	26.1591	Corrected by seawater [B]	6.5012	0.13483	0.175145	Corrected to 250-550 um	0.618886	2.31045	0.089909
U1505C 52X-4W 18-20	360.29	360.29	22120.7	C.mundulus	550-850	149.338	155.162	Corrected to 250-550 um	51.1049	32.6344	Corrected by seawater [B]	6.98922	0.0917006	0.119119	Corrected to 250-550 um	0.420915	1.92566	0.106072
U1505C 52X-4W 98-100	361.09	361.09	22176.2	C.mundulus	250-550	151.416	151.416		45.675	27.6515	Corrected by seawater [B]	7.43378	0.15411	0.15411		0.54456	2.17443	0.0950146
U1505C 52X-4W 120-122	361.31	361.31	22191.7	C.mundulus	550-850	134.071	139.3	Corrected to 250-550 um	28.1162	11.5351	Corrected by seawater [B]	5.50464	0.133763	0.173758	Corrected to 250-550 um	0.613986	2.30175	0.089786
U1505C 52X-5W 20-22	361.81	361.81	22227.6	C.mundulus	550-850	142.605	148.167	Corrected to 250-550 um	40.9661	23.3303	Corrected by seawater [B]	6.2037	0.104386	0.135597	Corrected to 250-550 um	0.479142	2.04681	0.0999658
U1505C 52X-5W 41-43	362.02	362.02	22242.6	C.mundulus	550-850	143.979	149.595	Corrected to 250-550 um	43.0357	25.2302	Corrected by seawater [B]	6.34034	0.084199	0.109375	Corrected to 250-550 um	0.386482	1.85004	0.109982
U1505C 52X-5W 60-62	362.21	362.21	22256.3	C.mundulus	550-850	125.828	130.736	Corrected to 250-550 um	15.7037	0.143134	Corrected by seawater [B]	5.06904	0.145735	0.18931	Corrected to 250-550 um	0.668939	2.39749	0.0825774
U1505C 52X-5W 81-83	362.42	362.42	22271.3	C.mundulus	250-550	156.678	156.678		53.301	34.6529	Corrected by seawater [B]	7.9973	0.183508	0.183508		0.648437	2.36224	0.084754
U1505C 52X-5W 98-100	362.59	362.59	22283.5	C.mundulus	250-550	150.301	150.301		44.0598	26.1709	Corrected by seawater [B]	7.26096	0.154084	0.154084		0.544466	2.17426	0.095502
U1505C 52X-5W 120-122	362.81	362.81	22299.3	C.mundulus	250-550	153.878	153.878		49.2436	30.9293	Corrected by seawater [B]	7.48802	0.135425	0.135425		0.478534	2.04558	0.0986498
U1505C 52X-5W 140-142; U1505C 52X-6W 10-12	363.11	363.11	22320.8	C.mundulus	250-550	146.038	146.038		37.8808	20.5001	Corrected by seawater [B]	6.67272	0.202427	0.202427		0.71529	2.47522	0.0811588
U1505C 52X-6W 32-34	363.43	363.43	22343.7	C.mundulus	250-550	161.579	161.579		60.4036	41.1737	Corrected by seawater [B]	8.51476	0.146189	0.146189		0.516569	2.12082	0.0955372
U1505C 52X-6W 50-52	363.61	363.61	22355.2	C.mundulus	250-550	153.823	153.823		49.1633	30.8566	Corrected by seawater [B]	7.51502	0.0942511	0.0942511		0.333043	1.72566	0.118781
U1505C 52X-6W 66-68	363.77	363.77	22364.8	C.mundulus	250-550	143.296	143.296		33.9075	16.8538	Corrected by seawater [B]	6.47586	0.205335	0.205335		0.725565	2.49211	0.0801938
U1505C 52X-6W 90-92; U1505C 52X-7W 0-2	364.07	364.065	22382.8	C.mundulus	250-550	111.7	111.7		-11.8834	-25.1766	Corrected by seawater [B]	5.25782	0.174629	0.174629		0.617065	2.30722	0.0861384
U1505C 52X-7W 20-22	364.32	364.32	22397.8	C.mundulus	250-550	160.677	160.677		59.0967	39.9752	Corrected by seawater [B]	8.48442	0.138911	0.138911		0.490851	2.07027	0.0971648
U1505C 52X-7W 40-42	364.52	364.52	22409.8	C.mundulus	550-850	153.321	159.301	Corrected to 250-550 um	57.1027	38.1451	Corrected by seawater [B]	7.64584	0.0729784	0.0947989	Corrected to 250-550 um	0.334979	1.73034	0.118805
U1505C 52X-7W 57-59	364.69	364.69	22420	C.mundulus	550-850	141.558	147.079	Corrected to 250-550 um	39.3898	21.8869	Corrected by seawater [B]	6.17586	0.0647774	0.0841458	Corrected to 250-550 um	0.297335	1.6369	0.125204
U1505C 52X-CCW 10-12	364.82	364.82	22427.8	C.mundulus	550-850	133.208	138.403	Corrected to 250-550 um	26.8164	10.3461	Corrected by seawater [B]	5.48184	0.130613	0.169666	Corrected to 250-550 um	0.599526	2.27585	0.0910758
U1505C 53X-1W 13-15	365.34	365.34	22459	C.mundulus	550-850	164.527	170.943	Corrected to 250-550 um	73.9755	53.6335	Corrected by seawater [B]	9.22108	0.0627225	0.0814765	Corrected to 250-550 um	0.287903	1.61257	0.127182
U1505C 53X-1W 31-33	365.52	365.52	22469.8	C.mundulus	550-850	144.637	150.278	Corrected to 250-550 um	44.026	26.1433	Corrected by seawater [B]	6.33406	0.0989817	0.128577	Corrected to 250-550 um	0.454336	1.99615	0.105203
U1505C 53X-1W 50-52	365.71	365.71	22481.2	C.mundulus	250-550	132.811	132.811		18.7115	2.90753	Corrected by seawater [B]	5.33724	0.206134	0.206134		0.728387	2.49673	0.0813832
U1505C 53X-1W 70-72	365.91	365.91	22493.2	C.mundulus	250-550	143.206	143.206		33.7774	16.7367	Corrected by seawater [B]	6.22596	0.232863	0.232863		0.822836	2.64641	0.0754374
U1505C 53X-1W 90-92	366.11	366.11	22505.2	C.mundulus	250-550	152.169	152.169		46.7669	28.6598	Corrected by seawater [B]	7.20642	0.201559	0.201559		0.712222	2.47016	0.0818052
U1505C 53X-1W 145-147	366.66	366.66	22538.2	C.mundulus	250-550	150.155	150.155		43.8472	25.9805	Corrected by seawater [B]	7.20502	0.191986	0.191986		0.678397	2.41356	0.081282
U1505C 53X-2W 50-52	367.21	367.21	22570.4	C.mundulus	550-850	156.723	162.835	Corrected to 250-550 um	62.2243	42.8494	Corrected by seawater [B]	7.89208	0.0995824	0.129357	Corrected to 250-550 um	0.457094	2.00185	0.10188
U1505C 53X-2W 90-92	367.61	367.61	22588.7	C.mundulus	250-550	131.87	131.87		17.3484	1.65804	Corrected by seawater [B]	5.51458	0.214139	0.214139		0.756676	2.54253	0.0788652
U1505C 53X-2W 110-112	367.81	367.81	22597.8	C.mundulus	250-550	144.294	144.294		35.3533	18.185	Corrected by seawater [B]	6.45796	0.252142	0.252142		0.89096	2.74909	0.0745444
U1505C 53X-2W 130-132	368.01	368.01	22606.9	C.mundulus	550-850	119.766	124.437	Corrected to 250-550 um	6.57543	-8.23017	Corrected by seawater [B]	4.92222	0.160179	0.208072	Corrected to 250-550 um	0.735238	2.5079	0.0806926
U1505C 53X-3W 2-4	368.23	368.23	22617	C.mundulus	250-550	152.421	152.421		47.1313	28.9963	Corrected by seawater [B]	7.56736	0.182258	0.182258		0.64402	2.35458	0.084435
U1505C 53X-3W 20-22	368.41	368.41	22625.2	C.mundulus	250-550	167.358	167.358		68.7791	48.8672	Corrected by seawater [B]	9.6472	0.162847	0.162847		0.57543	2.23199	0.0905626
U1505C 53X-3W 40-42	368.61	368.61	22634.3	C.mundulus	550-850	155.109	161.158	Corrected to 250-550 um	59.7944	40.6203	Corrected by seawater [B]	7.60506	0.160989	0.209124	Corrected to 250-550 um	0.738954	2.51394	0.0777662
U1505C 53X-3W 80-82	369.01	369.01	22652.6	C.mundulus	550-850	137.495	142.858	Corrected to 250-550 um	33.272	16.2755	Corrected by seawater [B]	6.0447	0.205701	0.267206	Corrected to 250-550 um	0.944191	2.82663	0.0712656
U1505C 53X-3W 120-122; U1505C 53X-3W 140-142; U1505C 53X-4W 3-5	369.59	369.593	22679.1	C.mundulus	250-550	162.293	162.293		61.4385	42.1303	Corrected by seawater [B]	8.84498	0.144085	0.144085		0.509135	2.10634	0.0960562
U1505C 53X-4W 19-21	369.92	369.92	22694.2	C.mundulus	250-550	150.213	150.213		43.9321	26.0612	Corrected by seawater [B]	7.07094	0.208	0.208		0.734984	2.50749	0.0813904
U1505C 53X-4W 60-62	370.33	370.33	22712	C.mundulus	550-850	141.908	147.442	Corrected to 250-550 um	39.9158	22.375	Corrected by seawater [B]	6.17734	0.138704	0.180177	Corrected to 250-550 um	0.636668	2.34176	0.0852718
U1505C 53X-4W 102-104	370.75	370.75	22726.7	C.mundulus	250-550	153.113	153.113		48.1344	29.9192	Corrected by seawater [B]	7.58548	0.0974723	0.0974723		0.344425	1.75295	0.11793
U1505C 53X-4W 117-119	370.9	370.9	22732	C.mundulus	250-550	164.385	164.385		64.4712	44.9151	Corrected by seawater [B]	9.05528	0.327345	0.327345		1.1567	3.11625	0.0645728
U1505C 53X-5W 19-21	371.42	371.42	22750.3	C.mundulus	250-550	147.238	147.238		39.6203	22.1044	Corrected by seawater [B]	6.65254	0.193362	0.193362		0.683259	2.42178	0.0838506
U1505C 53X-5W 38-40	371.61	371.61	22756.9	C.mundulus	250-550	152.576	152.576		47.3571	29.2063	Corrected by seawater [B]	7.60036	0.267987	0.267987		0.946952	2.83059	0.0712662
U1505C 53X-5W 61-63	371.84	371.84	22765	C.mundulus	250-550	136.782	136.782		24.4668	8.19506	Corrected by seawater [B]	5.7194	0.191156	0.191156		0.675462	2.40858	0.0796802
U1505C 53X-5W 78-80	372.01	372.01	22771	C.mundulus	250-550	138.88	138.88		27.5066	10.9854	Corrected by seawater [B]	5.91146	0.327003	0.327003		1.15549	3.11468	0.0642642
U1505C 53X-5W 100-102	372.23	372.23	22778.7	C.mundulus	250-550	144.177	144.177		35.1846	18.0333	Corrected by seawater [B]	6.28346	0.218473	0.218473		0.771991	2.56697	0.0778662
U1505C 53X-5W 117-119	372.4	372.4	22784.7	C.mundulus	250-550	133.846	133.846		20.2112	4.28908	Corrected by seawater [B]	5.54848
U1505C 53X-6W 2-4	372.75	372.75	22797	C.mundulus	250-550	128.216	128.216		12.0518	-3.20045	Corrected by seawater [B]	5.2059	0.175824	0.175824		0.621285	2.3147	0.0891066
U1505C 53X-6W 19-21	372.92	372.92	22802.9	C.mundulus	250-550	144.821	144.821		36.1176	18.8902	Corrected by seawater [B]	6.40626	0.157503	0.157503		0.556549	2.19698	0.0922216
U1505C 53X-6W 40-42	373.13	373.13	22810.3	C.mundulus	250-550	146.148	146.148		38.0404	20.6553	Corrected by seawater [B]	6.65068	0.117798	0.117798		0.416246	1.91559	0.102263
U1505C 53X-6W 62-64	373.35	373.35	22818	C.mundulus	250-550	138.541	138.541		27.0155	10.5354	Corrected by seawater [B]	5.87158	0.126416	0.126416		0.446701	1.98028	0.10518
U1505C 53X-6W 82-84	373.55	373.55	22825.1	C.mundulus	250-550	128.188	128.188		12.0118	-3.23671	Corrected by seawater [B]	5.10362	0.0842876	0.0842876		0.297836	1.63818	0.125633
U1505C 53X-6W 100-102	373.73	373.73	22831.4	C.mundulus	250-550	148.026	148.026		40.7628	23.1546	Corrected by seawater [B]	7.01962	0.0977182	0.0977182		0.345294	1.75501	0.115119
U1505C 53X-6W 117-119	373.9	373.9	22837.4	C.mundulus	550-850	126.156	131.076	Corrected to 250-550 um	16.1972	0.605349	Corrected by seawater [B]	5.1954	0.0668698	0.116244	Corrected to 250-550 um	0.410757	1.90368	0.140055
U1505C 53X-CCW 1-3	374.09	374.09	22844	C.mundulus	250-550	154.4	154.4		49.9994	31.6333	Corrected by seawater [B]	7.88696	0.0791307	0.0791307		0.279614	1.59086	0.132957
U1505C 53X-CCW 20-22	374.28	374.28	22850.7	C.mundulus	250-550	149.173	149.173		42.4241	24.6799	Corrected by seawater [B]	6.96816	0.0845023	0.0845023		0.298595	1.64012	0.124901
U1505C 53X-CCW 40-42	374.48	374.48	22857.7	C.mundulus	550-850	150.479	156.348	Corrected to 250-550 um	52.8232	34.2256	Corrected by seawater [B]	7.28384	0.0803695	0.127155	Corrected to 250-550 um	0.44931	1.98572	0.130091
U1505C 54X-1W 50-52; U1505C 54X-1W 72-74	375.32	375.32	22887.2	C.mundulus	250-550	148.272	148.272		41.1194	23.4829	Corrected by seawater [B]	6.74584	0.158629	0.158629		0.560526	2.2044	0.093562
U1505C 54X-1W 92-94	375.63	375.63	22898.1	C.mundulus	550-850	151.561	157.472	Corrected to 250-550 um	54.4516	35.7211	Corrected by seawater [B]	7.41784	0.113042	0.15356	Corrected to 250-550 um	0.542615	2.17076	0.111028
U1505C 54X-1W 110-112	375.81	375.81	22904.4	C.mundulus	550-850	137.98	143.362	Corrected to 250-550 um	34.0023	16.9503	Corrected by seawater [B]	5.91172	0.138345	0.17401	Corrected to 250-550 um	0.614877	2.30333	0.0980784
U1505C 54X-2W 18-20; U1505C 54X-2W 40-42; U1505C 54X-2W 60-62	376.6	376.603	22932.2	C.mundulus	250-550	157.411	157.411		54.3631	35.6405	Corrected by seawater [B]	8.13312	0.161053	0.161053		0.569091	2.2203	0.0913596
U1505C 54X-2W 98-100	377.19	377.19	22952.9	C.mundulus	550-850	141.907	147.441	Corrected to 250-550 um	39.9145	22.3781	Corrected by seawater [B]	6.1188	0.16529	0.195787	Corrected to 250-550 um	0.691828	2.4362	0.0906484
U1505C 54X-2W 120-122-a	377.41	377.41	22964.1	C.mundulus	250-550	142.059	142.059		32.1151	15.219	Corrected by seawater [B]	6.1098	0.117725	0.117725		0.415988	1.91503	0.107292
U1505C 54X-3W 10-12	377.83	377.83	22985.7	C.mundulus	550-850	133.521	138.728	Corrected to 250-550 um	27.287	10.7874	Corrected by seawater [B]	5.63148	0.255027	0.268313	Corrected to 250-550 um	0.948101	2.83223	0.0734354
U1505C 54X-3W 70-72; U1505C 54X-3W 92-94; U1505C 54X-3W 108-110	378.63	378.63	23026.7	C.mundulus	250-550	156.153	156.153		52.5413	33.9701	Corrected by seawater [B]	7.92908	0.141661	0.141661		0.500569	2.08952	0.0984024
U1505C 54X-5W 20-22	380.93	380.93	23115.3	C.mundulus	250-550	156.334	156.334		52.8029	34.2119	Corrected by seawater [B]	7.99462	0.27706	0.27706		0.97901	2.87616	0.0707184
U1505C 54X-5W 38-40	381.11	381.11	23121.6	C.mundulus	250-550	133.454	133.454		19.6441	3.77401	Corrected by seawater [B]	5.51906	0.169196	0.169196		0.597865	2.27285	0.0907716
U1505C 54X-5W 61-63	381.34	381.34	23129.6	C.mundulus	250-550	137.394	137.394		25.3535	9.01508	Corrected by seawater [B]	5.72374	0.150383	0.150383		0.531389	2.14938	0.0962912
U1505C 54X-5W 98-100	381.71	381.71	23142.6	C.mundulus	550-850	139.316	144.749	Corrected to 250-550 um	36.0137	18.8008	Corrected by seawater [B]	6.00714	0.100545	0.143461	Corrected to 250-550 um	0.506928	2.10202	0.113891
U1505C 54X-5W 121-123	381.94	381.94	23150.6	C.mundulus	250-550	161.053	161.053		59.6421	40.4906	Corrected by seawater [B]	8.53252	0.179751	0.179751		0.635163	2.33913	0.0862332
U1505C 54X-5W 143-145	382.16	382.16	23158.3	C.mundulus	550-850	121.437	126.173	Corrected to 250-550 um	9.09166	-5.91201	Corrected by seawater [B]	4.92722	0.0658174	0.115394	Corrected to 250-550 um	0.407751	1.89713	0.14331
U1505C 54X-6W 50-52	382.73	382.73	23178.3	C.mundulus	250-550	127.663	127.663		11.2501	-3.93035	Corrected by seawater [B]	5.29446	0.120514	0.120514		0.425846	1.93623	0.105906
U1505C 54X-6W 88-90	383.11	383.11	23191.6	C.mundulus	550-850	96.4255	100.186	Corrected to 250-550 um	-28.5709	-40.484	Corrected by seawater [B]	6.40958	0.0800738	0.126916	Corrected to 250-550 um	0.448465	1.98396	0.128419
U1505C 54X-CCW 10-12	383.66	383.66	23210.8	C.mundulus	550-850	115.189	119.682	Corrected to 250-550 um	-0.316583	-14.5475	Corrected by seawater [B]	5.09344	0.0938012	0.13801	Corrected to 250-550 um	0.487668	2.06392	0.11813
U1505C 54X-CCW 30-32	383.86	383.86	23217.8	C.mundulus	250-550	145.159	145.159		36.6078	19.3475	Corrected by seawater [B]	6.54676	0.128946	0.128946		0.455641	1.99885	0.102806
U1505C 55X-1W 12-14	384.433	384.427	23237.8	C.mundulus	550-850	103.489	107.526	Corrected to 250-550 um	-17.934	-30.7192	Corrected by seawater [B]	5.6559	0.107898	0.149403	Corrected to 250-550 um	0.527926	2.14274	0.113648
U1505C 55X-1W 51-53	384.821	384.809	23251.1	C.mundulus	250-550	150.468	150.468		44.3014	26.4105	Corrected by seawater [B]	7.22674	0.115326	0.115326		0.407512	1.89661	0.108578
U1505C 55X-1W 70-72	385.015	384.995	23257.7	C.mundulus	550-850	142.574	148.135	Corrected to 250-550 um	40.9198	23.3065	Corrected by seawater [B]	6.22322	0.112669	0.153259	Corrected to 250-550 um	0.541551	2.16874	0.110634
U1505C 55X-1W 90-92	385.209	385.19	23264.4	C.mundulus	250-550	128.559	128.559		12.5499	-2.7359	Corrected by seawater [B]	5.2865	0.117795	0.117795		0.416238	1.91557	0.104798
U1505C 55X-1W 110-112	385.414	385.387	23271.4	C.mundulus	550-850	146	151.694	Corrected to 250-550 um	46.0777	28.0414	Corrected by seawater [B]	6.73036	0.0852381	0.131089	Corrected to 250-550 um	0.463214	2.01444	0.127561
U1505C 55X-2W 39-41	386.201	386.159	23298.3	C.mundulus	550-850	96.7896	100.564	Corrected to 250-550 um	-28.0226	-39.9793	Corrected by seawater [B]	6.28242	0.0961926	0.139943	Corrected to 250-550 um	0.494498	2.07751	0.114483
U1505C 55X-2W 58-60	386.395	386.345	23305	C.mundulus	550-850	117.568	122.153	Corrected to 250-550 um	3.26546	-11.258	Corrected by seawater [B]	5.10172	0.123477	0.161994	Corrected to 250-550 um	0.572418	2.22644	0.105954
U1505C 55X-2W 120-122	387.008	386.952	23326	C.mundulus	250-550	134.167	134.167		20.6775	4.72595	Corrected by seawater [B]	5.5348	0.165045	0.165045		0.583197	2.24623	0.0909068
U1505C 55X-3W 111-113	388.388	388.302	23396.7	C.mundulus	250-550	137.131	137.131		24.9724	8.66965	Corrected by seawater [B]	5.77356	0.106224	0.106224		0.37535	1.82488	0.11193
U1505C 55X-4W 42-44; U1505C 55X-4W 60-62	389.287	389.183	23443.8	C.mundulus	250-550	133.213	133.213		19.2938	3.4577	Corrected by seawater [B]	5.56764
U1505C 55X-4W 98-100; U1505C 55X-4W 122-124; U1505C 55X-5W 1-3	390.022	389.901	23482.3	C.mundulus	250-550	141.234	141.234		30.9182	14.1293	Corrected by seawater [B]	6.06376	0.172511	0.172511		0.609581	2.29389	0.0849752
U1505C 55X-5W 44-46	390.738	390.603	23518.6	C.mundulus	550-850	145.826	151.513	Corrected to 250-550 um	45.8156	27.8053	Corrected by seawater [B]	6.69346	0.0774251	0.124775	Corrected to 250-550 um	0.440901	1.96814	0.131705
U1505C 55X-5W 102-104	391.32	391.17	23541.7	C.mundulus	250-550	139.724	139.724		28.7305	12.122	Corrected by seawater [B]	5.93656	0.117548	0.117548		0.415364	1.91368	0.104041
U1505C 55X-5W 120-122	391.504	391.346	23548.9	C.mundulus	250-550	158.593	158.593		56.0767	37.2254	Corrected by seawater [B]	7.96052	0.282364	0.282364		0.997752	2.90246	0.0699896
U1505C 55X-5W 139-141	391.688	391.532	23556.2	C.mundulus	250-550	137.157	137.157		25.0098	8.70668	Corrected by seawater [B]	5.73364
U1505C 55X-6W 10-12	391.902	391.738	23564.7	C.mundulus	250-550	130.551	130.551		15.4359	-0.0818752	Corrected by seawater [B]	5.49352	0.134181	0.134181		0.474138	2.0367	0.099962
U1505C 55X-6W 33-35	392.127	391.962	23573.6	C.mundulus	550-850	103.122	107.144	Corrected to 250-550 um	-18.4873	-31.2227	Corrected by seawater [B]	5.81244	0.0968043	0.140437	Corrected to 250-550 um	0.496245	2.08098	0.1173
U1505C 55X-6W 50-52	392.301	392.129	23580.5	C.mundulus	250-550	134.974	134.974		21.8469	5.80358	Corrected by seawater [B]	5.47316	0.253663	0.253663		0.896335	2.75703	0.071918
U1505C 55X-6W 110-112	392.904	392.716	23604.3	C.mundulus	250-550	131.518	131.518		16.8383	1.20615	Corrected by seawater [B]	5.47624	0.127095	0.127095		0.449101	1.98528	0.100167
U1505C 55X-6W 129-131	393.088	392.901	23611.6	C.mundulus	250-550	111.064	111.064		-12.8063	-26.0071	Corrected by seawater [B]	5.15878	0.118327	0.118327		0.418117	1.91963	0.107999
U1505C 55X-7W 8-10	393.211	393.019	23616.4	C.mundulus	250-550	122.111	122.111		3.20431	-11.3095	Corrected by seawater [B]	4.96452	0.222229	0.222229		0.785262	2.58795	0.0777082
U1505C 55X-7W 28-30	393.415	393.215	23624.5	C.mundulus	250-550	126.984	126.984		10.2669	-4.82602	Corrected by seawater [B]	5.01302	0.153678	0.153678		0.543032	2.17155	0.0925684
U1505C 55X-7W 47-49	393.599	393.401	23631.8	C.mundulus	250-550	124.506	124.506		6.67506	-8.12314	Corrected by seawater [B]	4.97596	0.118062	0.118062		0.417181	1.91761	0.109746
U1505C 55X-CCW 10-12	393.684	393.529	23637.1	C.mundulus	250-550	114.487	114.487		-7.84504	-21.4524	Corrected by seawater [B]	4.9755	0.197463	0.197463		0.697749	2.44611	0.0823884
U1505C 55X-CCW 30-32	393.795	393.724	23644.7	C.mundulus	250-550	120.014	120.014		0.164724	-14.0994	Corrected by seawater [B]	4.86066	0.174692	0.174692		0.617286	2.30761	0.086702
U1505C 56X-1W 2-4	393.931	393.929	23653.2	C.mundulus	550-850	115.905	120.425	Corrected to 250-550 um	0.761444	-13.5515	Corrected by seawater [B]	4.91222	0.0965442	0.140227	Corrected to 250-550 um	0.495502	2.0795	0.118467
U1505C 56X-1W 68-70	394.594	394.567	23684.3	C.mundulus	550-850	139.321	144.754	Corrected to 250-550 um	36.0207	18.8168	Corrected by seawater [B]	5.92106	0.0712466	0.119781	Corrected to 250-550 um	0.423256	1.93069	0.140015
U1505C 56X-1W 123-125	395.143	395.098	23719.5	C.mundulus	550-850	106.113	110.251	Corrected to 250-550 um	-13.984	-27.0868	Corrected by seawater [B]	5.45616	0.097303	0.14084	Corrected to 250-550 um	0.497669	2.08379	0.11796
U1505C 56X-1W 139-141	395.298	395.252	23729.5	C.mundulus	550-850	123.851	128.681	Corrected to 250-550 um	12.7256	-2.56723	Corrected by seawater [B]	5.02308	0.131521	0.168495	Corrected to 250-550 um	0.59539	2.26838	0.102211
U1505C 56X-2W 2-4	395.443	395.387	23738.8	C.mundulus	550-850	115.649	120.16	Corrected to 250-550 um	0.376261	-13.9038	Corrected by seawater [B]	5.17436	0.0808253	0.127523	Corrected to 250-550 um	0.450611	1.98843	0.129406
U1505C 56X-2W 21-23	395.629	395.57	23750.8	C.mundulus	250-550	103.285	103.285		-24.0798	-36.3543	Corrected by seawater [B]	5.71618	0.111062	0.111062		0.392446	1.86337	0.109144
U1505C 56X-2W 81-83	396.24	396.16	23790	C.mundulus	550-850	111.402	115.746	Corrected to 250-550 um	-6.02005	-19.7749	Corrected by seawater [B]	5.15396	0.111998	0.152717	Corrected to 250-550 um	0.539634	2.1651	0.11121
U1505C 56X-2W 99-101; U1505C 56X-2W 120-122; U1505C 56X-2W 140-142; U1505C 56X-3W 2-4	396.695	396.605	23819.3	C.mundulus	250-550	133.657	133.657		19.9382	4.05536	Corrected by seawater [B]	5.44142	0.142954	0.142954		0.505139	2.09851	0.100246
U1505C 56X-3W 19-21	397.12	397.01	23846.5	C.mundulus	250-550	118.448	118.448		-2.10497	-16.18	Corrected by seawater [B]	5.04064	0.150073	0.150073		0.530295	2.14729	0.0951052
U1505C 56X-3W 38-40	397.306	397.193	23858.5	C.mundulus	250-550	133.593	133.593		19.8442	3.96972	Corrected by seawater [B]	5.51626	0.146752	0.146752		0.518557	2.12468	0.0962902
U1505C 56X-3W 57-59	397.503	397.377	23871.1	C.mundulus	250-550	127.316	127.316		10.7476	-4.38085	Corrected by seawater [B]	5.27278	0.163361	0.163361		0.577247	2.23533	0.0906556
U1505C 56X-3W 82-84	397.752	397.618	23887.1	C.mundulus	250-550	131.326	131.326		16.5593	0.954548	Corrected by seawater [B]	5.2915	0.142066	0.142066		0.501998	2.09234	0.0967494
U1505C 56X-3W 103-105	397.959	397.822	23900.4	C.mundulus	250-550	116.341	116.341		-5.15764	-18.9816	Corrected by seawater [B]	5.1264	0.1989	0.1989		0.702828	2.45458	0.0815302
U1505C 56X-3W 121-123	398.145	397.995	23910.7	C.mundulus	250-550	125.515	125.515		8.13828	-6.77564	Corrected by seawater [B]	5.02596	0.168831	0.168831		0.596576	2.27053	0.0869596
U1505C 56X-3W 138-140	398.311	398.159	23919.6	C.mundulus	250-550	124.368	124.368		6.47484	-8.30257	Corrected by seawater [B]	5.01406	0.155679	0.155679		0.550101	2.18488	0.0915818
U1505C 56X-4W 4-6	398.477	398.324	23928.5	C.mundulus	250-550	127.417	127.417		10.8942	-4.24536	Corrected by seawater [B]	5.20066	0.221284	0.221284		0.781921	2.58268	0.0779718
U1505C 56X-4W 22-24	398.663	398.498	23938.5	C.mundulus	250-550	92.1551	92.1551		-40.2099	-51.1596	Corrected by seawater [B]	6.951	0.155961	0.155961		0.5511	2.18676	0.0964452
U1505C 56X-4W 40-42	398.839	398.671	23948	C.mundulus	250-550	110.657	110.657		-13.396	-26.5439	Corrected by seawater [B]	5.0686	0.17837	0.17837		0.630284	2.33057	0.0875002
U1505C 56X-4W 75-77	399.191	399.009	23967	C.mundulus	250-550	113.355	113.355		-9.48506	-22.9533	Corrected by seawater [B]	5.12028	0.137624	0.137624		0.486305	2.06119	0.100718
U1505C 56X-4W 97-99	399.408	399.221	23978.7	C.mundulus	250-550	119.648	119.648		-0.365898	-14.5816	Corrected by seawater [B]	5.0297	0.150265	0.150265		0.530973	2.14859	0.095966
U1505C 56X-4W 117-119	399.615	399.415	23989.8	C.mundulus	250-550	128.195	128.195		12.022	-3.20914	Corrected by seawater [B]	5.05866	0.170066	0.170066		0.60094	2.27839	0.0893208
U1505C 56X-5W 1-3-a	399.947	399.743	24007.6	C.mundulus	250-550	109.193	109.193		-15.5181	-28.4912	Corrected by seawater [B]	5.2148	0.163949	0.163949		0.579323	2.23914	0.0913948
U1505C 56X-5W 19-21	400.133	399.917	24017.7	C.mundulus	250-550	138.862	138.862		27.4816	10.9836	Corrected by seawater [B]	5.82652	0.123566	0.123566		0.436631	1.95914	0.105888
U1505C 56X-5W 40-42	400.34	400.12	24028.8	C.mundulus	250-550	124.635	124.635		6.86256	-7.94497	Corrected by seawater [B]	5.0315	0.144741	0.144741		0.511451	2.11086	0.0954072
U1505C 56X-5W 58-60	400.516	400.293	24038.3	C.mundulus	250-550	126.795	126.795		9.99266	-5.07132	Corrected by seawater [B]	5.05394	0.15841	0.15841		0.559754	2.20296	0.0909094
U1505C 56X-5W 94-96	400.879	400.642	24057.8	C.mundulus	250-550	110.979	110.979		-12.9294	-26.1141	Corrected by seawater [B]	5.08866	0.12177	0.12177		0.430283	1.94569	0.105041
U1505C 56X-5W 112-114	401.065	400.815	24067.8	C.mundulus	550-850	140.816	146.308	Corrected to 250-550 um	38.2722	20.8905	Corrected by seawater [B]	6.12162	0.0786238	0.125744	Corrected to 250-550 um	0.444324	1.97532	0.132354
U1505C 56X-5W 129-131	401.231	400.98	24076.7	C.mundulus	550-850	109.429	113.697	Corrected to 250-550 um	-8.99009	-22.4974	Corrected by seawater [B]	5.19476	0.123298	0.16185	Corrected to 250-550 um	0.571907	2.2255	0.105733
U1505C 56X-5W 147-149	401.407	401.153	24086.2	C.mundulus	550-850	99.0463	102.909	Corrected to 250-550 um	-24.6245	-36.8501	Corrected by seawater [B]	5.9858	0.120566	0.159641	Corrected to 250-550 um	0.564104	2.21106	0.105387
U1505C 56X-6W 6-8	401.51	401.25	24091.7	C.mundulus	550-850	101.364	105.317	Corrected to 250-550 um	-21.1342	-33.6458	Corrected by seawater [B]	5.68824	0.0850307	0.130922	Corrected to 250-550 um	0.462621	2.01322	0.127338
U1505C 56X-6W 29-31	401.738	401.471	24104	C.mundulus	550-850	99.8671	103.762	Corrected to 250-550 um	-23.3886	-35.7152	Corrected by seawater [B]	5.83086	0.0938905	0.138082	Corrected to 250-550 um	0.487923	2.06443	0.118837
U1505C 56X-6W 52-54	401.966	401.694	24123.7	C.mundulus	550-850	118.417	123.035	Corrected to 250-550 um	4.54407	-10.072	Corrected by seawater [B]	5.00444	0.0917761	0.136373	Corrected to 250-550 um	0.481885	2.05233	0.12021
U1505C 56X-6W 70-72	402.152	401.868	24139.8	C.mundulus	250-550	122.722	122.722		4.09038	-10.4882	Corrected by seawater [B]	4.98622	0.127086	0.127086		0.449069	1.98522	0.103439
U1505C 56X-6W 88-90	402.328	402.041	24155	C.mundulus	250-550	129.402	129.402		13.7704	-1.60139	Corrected by seawater [B]	5.12216	0.123279	0.123279		0.435616	1.957	0.103068
U1505C 56X-6W 102-104	402.473	402.177	24167.5	C.mundulus	250-550	133.967	133.967		20.3864	4.47254	Corrected by seawater [B]	5.33826	0.153255	0.153255		0.541537	2.16871	0.095211
U1505C 56X-6W 120-122	402.649	402.351	24182.7	C.mundulus	250-550	136.562	136.562		24.1473	7.9254	Corrected by seawater [B]	5.63182	0.143697	0.143697		0.507762	2.10365	0.0961062
U1505C 56X-6W 143-145	402.877	402.573	24202.4	C.mundulus	250-550	136.728	136.728		24.3889	8.14747	Corrected by seawater [B]	5.6561	0.167611	0.167611		0.592265	2.26273	0.090166
U1505C 56X-7W 12-14	403.043	402.728	24216.7	C.mundulus	250-550	132.642	132.642		18.4665	2.71077	Corrected by seawater [B]	5.30102	0.201999	0.201999		0.713776	2.47272	0.0799024
U1505C 56X-7W 30-32	403.219	402.901	24231.9	C.mundulus	250-550	133.999	133.999		20.4336	4.51685	Corrected by seawater [B]	5.44662	0.162	0.162		0.572438	2.22648	0.0908908
U1505C 56X-7W 47-49	403.395	403.065	24247.1	C.mundulus	250-550	124.277	124.277		6.34312	-8.41851	Corrected by seawater [B]	4.98444	0.17347	0.17347		0.612967	2.29993	0.0902992
U1505C 56X-CCW 4-5	403.429	403.137	24253.3	C.mundulus	250-550	102.358	102.358		-25.4234	-37.5814	Corrected by seawater [B]	5.82724	0.224588	0.224588		0.793596	2.60103	0.0778694
U1505C 56X-CCW 8-9	403.437	403.176	24256.9	C.mundulus	250-550	110.74	110.74		-13.2751	-26.4288	Corrected by seawater [B]	5.17716	0.211124	0.211124		0.746021	2.52538	0.0792022
U1505C 56X-CCW 12-13	403.445	403.215	24260.5	C.mundulus	250-550	127.262	127.262		10.6698	-4.44627	Corrected by seawater [B]	5.00888	0.236215	0.236215		0.834682	2.66456	0.0777914
U1505C 56X-CCW 16-17	403.451	403.254	24264.1	C.mundulus	250-550	115.278	115.278		-6.69881	-20.3913	Corrected by seawater [B]	4.9315	0.245498	0.245498		0.867483	2.71416	0.0729038
U1505C 56X-CCW 20-21	403.459	403.292	24267.7	C.mundulus	550-850	136.373	141.692	Corrected to 250-550 um	31.5824	14.7525	Corrected by seawater [B]	5.7336	0.146018	0.180212	Corrected to 250-550 um	0.63679	2.34198	0.0985782
U1505C 56X-CCW 24-25	403.467	403.331	24271.2	C.mundulus	250-550	141.851	141.851		31.813	14.9643	Corrected by seawater [B]	6.2199	0.213796	0.213796		0.755462	2.54058	0.0783122
U1505C 56X-CCW 28-29	403.474	403.37	24274.8	C.mundulus	250-550	118.046	118.046		-2.68629	-16.7075	Corrected by seawater [B]	4.80592	0.19705	0.19705		0.696291	2.44367	0.085505
U1505C 56X-CCW 32-33	403.482	403.408	24278.4	C.mundulus	250-550	121.043	121.043		1.65612	-12.7209	Corrected by seawater [B]	5.09088	0.21438	0.21438		0.757527	2.54389	0.0805366
U1505C 56X-CCW 35-36	403.488	403.437	24282	C.mundulus	250-550	137.202	137.202		25.0756	8.77923	Corrected by seawater [B]	5.9341	0.183335	0.183335		0.647826	2.36119	0.0854484

## Sheet: Size correction
Sample	Depth CSF-A (m)	Depth CSF-B (m)	Sell Size (um)	B/Ca (umol/mol)	Cd/Ca (umol/mol)	Sell Size (um)	B/Ca (umol/mol)	Cd/Ca (umol/mol)
U1505C 29F-1W 20-22	230.81	230.794	550-850	94.3491	0.124775	250-550	105.007	0.162575
U1505C 29F-3W 40-42	234.03	233.767	550-850	115.345	0.114976	250-550	105.806	0.137095
U1505C 30F-1W 2-4	235.31	235.31	550-850	114.648	0.131146	250-550	101.442	0.11204
U1505C 33F-1W 140-142	250.81	250.709	550-850	100.079	0.161426	250-550	105.065	0.235357
U1505C 33F-2W 70-72	251.61	251.453	550-850	92.2869	0.150246	250-550	99.3644	0.188551
U1505C 33F-2W 90-92	251.81	251.638	550-850	101.661	0.129169	250-550	103.041	0.251294
U1505C 33F-4W 20-22	253.81	253.496	550-850	101.909	0.161386	250-550	107.174	0.171033
U1505C 34F-1W 20-22	254.31	254.294	550-850	115.205	0.155612	250-550	110.333	0.162483
U1505C 34F-1W 140-142	255.51	255.406	550-850	96.0355	0.119881	250-550	103.993	0.24253
U1505C 34F-2W 30-32	255.91	255.778	550-850	110.201	0.0990069	250-550	104.568	0.146095
U1505C 34F-2W 50-52	256.11	255.963	550-850	108.688	0.115206	250-550	110.144	0.135804
U1505C 34F-3W 20-22	257.31	257.075	550-850	98.2021	0.0892481	250-550	105.67	0.134149
U1505C 34F-3W 80-82	257.91	257.632	550-850	104.2	0.101038	250-550	108.093	0.137207
U1505C 34F-3W 100-102	258.11	257.817	550-850	112.329	0.0911529	250-550	105.786	0.123722
U1505C 34F-3W 117-119	258.28	257.974	550-850	97.4523	0.177422	250-550	104.396	0.128902
U1505C 34F-4W 10-12	258.41	258.095	550-850	114.347	0.102352	250-550	104.393	0.132603
U1505C 34F-4W 30-32	258.61	258.281	550-850	123.054	0.101383	250-550	106.749	0.114221
U1505C 34F-CC 8-10	258.829	258.577	550-850	95.068	0.102881	250-550	97.6193	0.135826
U1505C 35F-2W 90-92	261.22	261.062	550-850	69.8835	0.121863	250-550	81.4733	0.139607
U1505C 36F-1W 20-22	263.71	263.697	550-850	99.2483	0.128913	250-550	99.6668	0.223364
U1505C 36F-1W 40-42	263.91	263.884	550-850	107.234	0.134972	250-550	103.6	0.233225
U1505C 36F-1W 60-62	264.11	264.07	550-850	106.724	0.0984986	250-550	108.509	0.1233
U1505C 36F-1W 80-82	264.31	264.257	550-850	97.1197	0.100872	250-550	98.7381	0.136412
U1505C 36F-2W 110-112	266.11	265.938	550-850	102.24	0.0805105	250-550	102.728	0.115927
U1505C 36F-2W 130-132	266.31	266.125	550-850	99.7676	0.0868452	250-550	123.317	0.170966
U1505C 37F-3W 0-2	271.21	271.141	550-850	91.8206	0.168378	250-550	95.9083	0.167778
U1505C 37F-3W 100-102	272.21	272.118	550-850	101.1	0.0984131	250-550	110.93	0.152137
U1505C 38F-1W 60-62	273.51	273.467	550-850	93.1859	0.119397	250-550	108.82	0.152089
U1505C 38F-2W 10-12	274.47	274.361	550-850	104.405	0.0962758	250-550	116.327	0.147373
U1505C 39F-2W 30-32	278.73	278.73	550-850	110.579	0.0770233	250-550	96.0338	0.126947
U1505C 45F-1W 80-82	303.71	303.659	550-850	99.2055	0.119983	250-550	106.973	0.193831
U1505C 50X-7W 20-22	345.31	345.292	550-850	145.58	0.168259	250-550	164.48	0.0948682
U1505C 51X-2W 103-105	348.64	348.546	550-850	139.919	0.114985	250-550	142.747	0.164405
U1505C 51X-3W 88-90	349.99	349.844	550-850	116.586	0.123378	250-550	112.1	0.0839678
U1505C 51X-4W 1-3	350.62	350.45	550-850	153.994	0.0779536	250-550	158.641	0.0985059
U1505C 51X-6W 81-83	354.42	354.108	550-850	127.163	0.150892	250-550	149.565	0.248056
U1505C 52X-1W 50-52	356.11	356.11	550-850	153.548	0.117573	250-550	155.677	0.139228
U1505C 52X-3W 70-72	359.31	359.31	550-850	168.078	0.0528375	250-550	171.74	0.138602
U1505C 52X-4W 98-100	361.09	361.09	550-850	152.235	0.108806	250-550	151.416	0.15411
U1505C 52X-5W 81-83	362.42	362.42	550-850	141.323	0.111821	250-550	156.678	0.183508
U1505C 52X-5W 98-100	362.59	362.59	550-850	139.53	0.0707434	250-550	150.301	0.154084
U1505C 52X-5W 120-122	362.81	362.81	550-850	150.957	0.123132	250-550	153.878	0.135425
U1505C 52X-6W 32-34	363.43	363.43	550-850	133.801	0.0955164	250-550	161.579	0.146189
U1505C 52X-6W 50-52	363.61	363.61	550-850	147.157	0.147867	250-550	153.823	0.0942511
U1505C 52X-7W 20-22	364.32	364.32	550-850	123.649	0.131421	250-550	160.677	0.138911
U1505C 53X-1W 50-52	365.71	365.71	550-850	129.412	0.134231	250-550	132.811	0.206134
U1505C 53X-5W 61-63	371.84	371.84	550-850	143.523	0.104889	250-550	136.782	0.191156
U1505C 53X-5W 78-80	372.01	372.01	550-850	134.085	0.267523	250-550	138.88	0.327003
U1505C 53X-6W 2-4	372.75	372.75	550-850	135.6	0.103512	250-550	128.216	0.175824
U1505C 53X-6W 40-42	373.13	373.13	550-850	144.022	0.116531	250-550	146.148	0.117798
U1505C 53X-6W 62-64	373.35	373.35	550-850	143.295	0.123043	250-550	138.541	0.126416
U1505C 53X-6W 82-84	373.55	373.55	550-850	140.445	0.0646456	250-550	128.188	0.0842876
U1505C 53X-6W 100-102	373.73	373.73	550-850	143.82	0.0713364	250-550	148.026	0.0977182
U1505C 53X-CCW 1-3	374.09	374.09	550-850	131.423	0.0742	250-550	154.4	0.0791307
U1505C 53X-CCW 20-22	374.28	374.28	550-850	142.895	0.0703494	250-550	149.173	0.0845023
U1505C 54X-2W 120-122	377.41	377.41	550-850	130.598	0.104098	250-550	142.059	0.117725
U1505C 54X-5W 121-123	381.94	381.94	550-850	149.422	0.0953272	250-550	161.053	0.179751
U1505C 54X-6W 50-52	382.73	382.73	550-850	114.078	0.0691066	250-550	127.663	0.120514
U1505C 54X-CCW 30-32	383.86	383.86	550-850	141.433	0.0767291	250-550	145.159	0.128946
U1505C 55X-1W 51-53	384.82	384.809	550-850	116.775	0.0629154	250-550	150.468	0.115326
U1505C 55X-1W 90-92	385.21	385.19	550-850	121.867	0.0763752	250-550	128.559	0.117795
U1505C 56X-3W 82-84	397.75	397.618	550-850	122.183	0.0968623	250-550	131.326	0.142066
U1505C 56X-3W 103-105	397.96	397.822	550-850	121.25		250-550	116.341
U1505C 56X-3W 138-140	398.31	398.159	550-850	125.556	0.119479	250-550	124.368	0.155679
U1505C 56X-4W 97-99	399.41	399.221	550-850	131.884	0.16332	250-550	119.648	0.150265
U1505C 56X-5W 1-3	399.95	399.743	550-850	103.203	0.10082	250-550	109.193	0.163949
U1505C 56X-5W 94-96	400.88	400.642	550-850	103.158	0.0998021	250-550	110.979	0.12177
U1505C 56X-6W 120-122	402.65	402.351	550-850	109.805		250-550	136.562
U1505C 56X-CCW 4-5	403.429	403.137	550-850	109.675	0.131765	250-550	102.358	0.224588
U1505C 56X-CCW 8-9	403.436	403.176	550-850	104.412	0.148341	250-550	110.74	0.211124
U1505C 56X-CCW 16-17	403.451	403.254	550-850	100.849	0.224015	250-550	115.278	0.245498
U1505C 56X-CCW 24-25	403.467	403.331	550-850	134.01	0.120625	250-550	141.851	0.213796
U1505C 56X-CCW 28-29	403.474	403.37	550-850	121.418	0.125984	250-550	118.046	0.19705
U1505C 56X-CCW 32-33	403.482	403.408	550-850	116.601	0.135599	250-550	121.043	0.21438

## Sheet: Sample replicates
Sample	Depth CSF-A (m)	Depth CSF-B (m)	Sell Size (um)	B/Ca (umol/mol)	Cd/Ca (umol/mol)
U1505C 29F-3W 80-82	234.43	234.137	550-850	113.087	0.146678
U1505C 29F-3W 80-82	234.43	234.137	550-850	112.65	0.129224
U1505C 31F-3W 40-42	243.41	243.192	550-850	98.6198	0.10991
U1505C 31F-3W 40-42	243.41	243.192	550-850	100.289	0.110973
U1505C 33F-1W 80-82	250.21	250.153	550-850	107.844	0.14269
U1505C 33F-1W 80-82	250.21	250.153	550-850	104.433	0.134891
U1505C 33F-4W 40-42	254.01	253.682	550-850	91.7122	0.149096
U1505C 33F-4W 40-42	254.01	253.682	550-850	93.811	0.134959
U1505C 34F-3W 80-82	257.91	257.632	550-850	105.228	0.102065
U1505C 34F-3W 80-82	257.91	257.632	550-850	103.173	0.10001
U1505C 35F-2W 110-112	261.42	261.248	550-850	87.142	0.142979
U1505C 35F-2W 110-112	261.42	261.248	550-850	87.7711	0.161495
U1505C 36F-2W 110-112	266.11	265.938	550-850	101.067	0.0809661
U1505C 36F-2W 110-112	266.11	265.938	550-850	103.413	0.0800549
U1505C 38F-1W 120-122	274.11	274.026	550-850	103.865	0.117924
U1505C 38F-1W 120-122	274.11	274.026	550-850	108.793	0.11797
U1505C 41F-3W 100-102	288.14	287.967	550-850	87.2925	0.178419
U1505C 41F-3W 100-102	288.14	287.967	550-850	95.7419	0.178866
U1505C 43F-1W 20-22	293.71	293.709	550-850	102.884	0.164135
U1505C 43F-1W 20-22	293.71	293.709	550-850	93.435	0.153159
U1505C 51X-1W 129-131	347.398	347.351	550-850	134.756	0.156792
U1505C 51X-1W 129-131	347.398	347.351	550-850	141.188	0.146711
U1505C 51X-3W 133-135	350.443	350.277	550-850	124.673	0.124554
U1505C 51X-3W 133-135	350.443	350.277	550-850	123.782	0.155781
U1505C 51X-6W 81-83	354.422	354.108	550-850	126.518	0.175089
U1505C 51X-6W 81-83	354.422	354.108	550-850	127.808	0.126694
U1505C 52X-2W 118-120	358.29	358.29	550-850	124.942	0.0997909
U1505C 52X-2W 118-120	358.29	358.29	550-850	132.053	0.119937
U1505C 53X-1W 31-33	365.52	365.52	550-850	149.303	0.0946711
U1505C 53X-1W 31-33	365.52	365.52	550-850	139.971	0.103292
U1505C 53X-6W 100-102	373.73	373.73	550-850	141.114	0.0690447
U1505C 53X-6W 100-102	373.73	373.73	550-850	146.525	0.073628
U1505C 54X-CCW 30-32	383.86	383.86	550-850	141.11	0.0769809
U1505C 54X-CCW 30-32	383.86	383.86	550-850	141.756	0.0764773
U1505C 56X-6W 29-31	401.738	401.471	550-850	95.3922	0.0915652
U1505C 56X-6W 29-31	401.738	401.471	550-850	104.342	0.0962159
U1505C 56X-CCW 28-29	403.474	403.37	550-850	123.496	0.127256
U1505C 56X-CCW 28-29	403.474	403.37	550-850	119.339	0.124712

## Sheet: Standard Replicates
Sample	B/Ca (umol/mol)	Cd/Ca (umol/mol)	Comment
Standard	120.948	0.178256	17.4-13.5 Ma
Standard	120.934	0.175752	17.4-13.5 Ma
Standard	121.176	0.178246	17.4-13.5 Ma
Standard	120.934	0.175752	17.4-13.5 Ma
Standard	121.286	0.178516	17.4-13.5 Ma
Standard	120.572	0.177646	17.4-13.5 Ma
Standard	121.391	0.175373	17.4-13.5 Ma
Standard	120.917	0.173974	17.4-13.5 Ma
Standard	120.935	0.177692	17.4-13.5 Ma
Standard	121.416	0.1735	17.4-13.5 Ma
Standard	121.576	0.173691	17.4-13.5 Ma
Standard	121.226	0.178027	17.4-13.5 Ma
Standard	120.934	0.175752	17.4-13.5 Ma
Standard	120.934	0.175752	17.4-13.5 Ma
Standard	120.934	0.175752	17.4-13.5 Ma
Standard	120.948	0.178256	17.4-13.5 Ma
Standard	120.948	0.178256	17.4-13.5 Ma
Standard	120.934	0.175752	17.4-13.5 Ma
Standard	120.948	0.178256	17.4-13.5 Ma
Standard	120.948	0.178256	17.4-13.5 Ma
Standard	120.948	0.178256	17.4-13.5 Ma
Standard	120.948	0.178256	17.4-13.5 Ma
Standard	121.176	0.178246	17.4-13.5 Ma
Standard	121.176	0.178246	17.4-13.5 Ma
Standard	121.176	0.178246	17.4-13.5 Ma
Standard	121.176	0.178246	17.4-13.5 Ma
Standard	121.176	0.178246	17.4-13.5 Ma
Standard	121.176	0.178246	17.4-13.5 Ma
Standard	121.176	0.178246	17.4-13.5 Ma
Standard	121.176	0.178246	17.4-13.5 Ma
Standard	121.176	0.178246	17.4-13.5 Ma
Standard	121.176	0.178246	17.4-13.5 Ma
Standard	121.176	0.178246	17.4-13.5 Ma
Standard	121.176	0.178246	17.4-13.5 Ma
Standard	120.934	0.175752	17.4-13.5 Ma
Standard	120.934	0.175752	17.4-13.5 Ma
Standard	120.934	0.175752	17.4-13.5 Ma
Standard	120.934	0.175752	17.4-13.5 Ma
Standard	121.286	0.178516	17.4-13.5 Ma
Standard	120.934	0.175752	17.4-13.5 Ma
Standard	121.286	0.178516	17.4-13.5 Ma
Standard	120.934	0.175752	17.4-13.5 Ma
Standard	121.286	0.178516	17.4-13.5 Ma
Standard	120.572	0.177646	17.4-13.5 Ma
Standard	120.572	0.177646	17.4-13.5 Ma
Standard	120.572	0.177646	17.4-13.5 Ma
Standard	120.572	0.177646	17.4-13.5 Ma
Standard	120.572	0.177646	17.4-13.5 Ma
Standard	120.934	0.175752	17.4-13.5 Ma
Standard	121.286	0.178516	17.4-13.5 Ma
Standard	120.934	0.175752	17.4-13.5 Ma
Standard	121.286	0.178516	17.4-13.5 Ma
Standard	120.934	0.175752	17.4-13.5 Ma
Standard	121.286	0.178516	17.4-13.5 Ma
Standard	120.934	0.175752	17.4-13.5 Ma
Standard	121.286	0.178516	17.4-13.5 Ma
Standard	121.286	0.178516	17.4-13.5 Ma
Standard	121.286	0.178516	17.4-13.5 Ma
Standard	121.286	0.178516	17.4-13.5 Ma
Standard	121.286	0.178516	17.4-13.5 Ma
Standard	121.286	0.178516	17.4-13.5 Ma
Standard	121.286	0.178516	17.4-13.5 Ma
Standard	121.286	0.178516	17.4-13.5 Ma
Standard	121.286	0.178516	17.4-13.5 Ma
Standard	121.286	0.178516	17.4-13.5 Ma
Standard	120.572	0.177646	17.4-13.5 Ma
Standard	120.572	0.177646	17.4-13.5 Ma
Standard	120.572	0.177646	17.4-13.5 Ma
Standard	120.572	0.177646	17.4-13.5 Ma
Standard	120.572	0.177646	17.4-13.5 Ma
Standard	120.572	0.177646	17.4-13.5 Ma
Standard	121.391	0.175373	17.4-13.5 Ma
Standard	120.572	0.177646	17.4-13.5 Ma
Standard	121.391	0.175373	17.4-13.5 Ma
Standard	120.917	0.173974	17.4-13.5 Ma
Standard	120.917	0.173974	17.4-13.5 Ma
Standard	120.917	0.173974	17.4-13.5 Ma
Standard	120.917	0.173974	17.4-13.5 Ma
Standard	120.917	0.173974	17.4-13.5 Ma
Standard	121.391	0.175373	17.4-13.5 Ma
Standard	121.391	0.175373	17.4-13.5 Ma
Standard	120.572	0.177646	17.4-13.5 Ma
Standard	121.391	0.175373	17.4-13.5 Ma
Standard	120.572	0.177646	17.4-13.5 Ma
Standard	121.391	0.175373	17.4-13.5 Ma
Standard	120.572	0.177646	17.4-13.5 Ma
Standard	121.391	0.175373	17.4-13.5 Ma
Standard	121.391	0.175373	17.4-13.5 Ma
Standard	121.391	0.175373	17.4-13.5 Ma
Standard	121.391	0.175373	17.4-13.5 Ma
Standard	121.391	0.175373	17.4-13.5 Ma
Standard	121.391	0.175373	17.4-13.5 Ma
Standard	121.391	0.175373	17.4-13.5 Ma
Standard	121.391	0.175373	17.4-13.5 Ma
Standard	121.391	0.175373	17.4-13.5 Ma
Standard	121.391	0.175373	17.4-13.5 Ma
Standard	120.917	0.173974	17.4-13.5 Ma
Standard	120.917	0.173974	17.4-13.5 Ma
Standard	120.917	0.173974	17.4-13.5 Ma
Standard	120.917	0.173974	17.4-13.5 Ma
Standard	120.917	0.173974	17.4-13.5 Ma
Standard	120.917	0.173974	17.4-13.5 Ma
Standard	120.917	0.173974	17.4-13.5 Ma
Standard	120.917	0.173974	17.4-13.5 Ma
Standard	120.935	0.177692	17.4-13.5 Ma
Standard	120.935	0.177692	17.4-13.5 Ma
Standard	120.935	0.177692	17.4-13.5 Ma
Standard	120.935	0.177692	17.4-13.5 Ma
Standard	120.917	0.173974	17.4-13.5 Ma
Standard	120.935	0.177692	17.4-13.5 Ma
Standard	120.917	0.173974	17.4-13.5 Ma
Standard	120.935	0.177692	17.4-13.5 Ma
Standard	120.917	0.173974	17.4-13.5 Ma
Standard	120.935	0.177692	17.4-13.5 Ma
Standard	120.935	0.177692	17.4-13.5 Ma
Standard	120.935	0.177692	17.4-13.5 Ma
Standard	120.935	0.177692	17.4-13.5 Ma
Standard	120.935	0.177692	17.4-13.5 Ma
Standard	120.935	0.177692	17.4-13.5 Ma
Standard	121.416	0.1735	17.4-13.5 Ma
Standard	121.416	0.1735	17.4-13.5 Ma
Standard	121.416	0.1735	17.4-13.5 Ma
Standard	121.416	0.1735	17.4-13.5 Ma
Standard	121.416	0.1735	17.4-13.5 Ma
Standard	121.416	0.1735	17.4-13.5 Ma
Standard	121.416	0.1735	17.4-13.5 Ma
Standard	121.416	0.1735	17.4-13.5 Ma
Standard	121.416	0.1735	17.4-13.5 Ma
Standard	121.416	0.1735	17.4-13.5 Ma
Standard	121.416	0.1735	17.4-13.5 Ma
Standard	121.416	0.1735	17.4-13.5 Ma
Standard	121.576	0.173691	17.4-13.5 Ma
Standard	121.576	0.173691	17.4-13.5 Ma
Standard	121.576	0.173691	17.4-13.5 Ma
Standard	121.576	0.173691	17.4-13.5 Ma
Standard	121.576	0.173691	17.4-13.5 Ma
Standard	121.226	0.178027	17.4-13.5 Ma
Standard	121.226	0.178027	17.4-13.5 Ma
Standard	121.226	0.178027	17.4-13.5 Ma
Standard	121.226	0.178027	17.4-13.5 Ma
Standard	121.226	0.178027	17.4-13.5 Ma
Standard	121.226	0.178027	17.4-13.5 Ma
Standard	121.226	0.178027	17.4-13.5 Ma
Standard	121.226	0.178027	17.4-13.5 Ma
Standard	120.818	0.176454	24.3-20.9 Ma
Standard	120.818	0.176454	24.3-20.9 Ma
Standard	121.202	0.176536	24.3-20.9 Ma
Standard	121.202	0.176536	24.3-20.9 Ma
Standard	121.108	0.177595	24.3-20.9 Ma
Standard	121.108	0.177595	24.3-20.9 Ma
Standard	121.108	0.177595	24.3-20.9 Ma
Standard	121.116	0.175608	24.3-20.9 Ma
Standard	121.162	0.174436	24.3-20.9 Ma
Standard	121.162	0.174436	24.3-20.9 Ma
Standard	121.116	0.175608	24.3-20.9 Ma
Standard	121.116	0.175608	24.3-20.9 Ma
Standard	121.162	0.174436	24.3-20.9 Ma
Standard	121.012	0.177304	24.3-20.9 Ma
Standard	121.012	0.177304	24.3-20.9 Ma
Standard	121.012	0.177304	24.3-20.9 Ma
Standard	120.727	0.175237	24.3-20.9 Ma
Standard	120.727	0.175237	24.3-20.9 Ma
Standard	120.727	0.175237	24.3-20.9 Ma
Standard	120.855	0.176981	24.3-20.9 Ma
Standard	120.855	0.176981	24.3-20.9 Ma
Standard	120.855	0.176981	24.3-20.9 Ma
Standard	120.855	0.176981	24.3-20.9 Ma
Standard	120.855	0.176981	24.3-20.9 Ma
Standard	120.855	0.176981	24.3-20.9 Ma
Standard	120.793	0.178258	24.3-20.9 Ma
Standard	121.081	0.176337	24.3-20.9 Ma
Standard	120.793	0.178258	24.3-20.9 Ma
Standard	120.793	0.178258	24.3-20.9 Ma
Standard	120.793	0.178258	24.3-20.9 Ma
Standard	120.793	0.178258	24.3-20.9 Ma
Standard	120.793	0.178258	24.3-20.9 Ma
Standard	121.081	0.176337	24.3-20.9 Ma
Standard	121.081	0.176337	24.3-20.9 Ma
Standard	121.318	0.178782	24.3-20.9 Ma
Standard	121.318	0.178782	24.3-20.9 Ma
Standard	120.818	0.176454	24.3-20.9 Ma
Standard	120.818	0.176454	24.3-20.9 Ma
Standard	120.818	0.176454	24.3-20.9 Ma
Standard	120.818	0.176454	24.3-20.9 Ma
Standard	120.818	0.176454	24.3-20.9 Ma
Standard	120.818	0.176454	24.3-20.9 Ma
Standard	120.818	0.176454	24.3-20.9 Ma
Standard	120.818	0.176454	24.3-20.9 Ma
Standard	120.818	0.176454	24.3-20.9 Ma
Standard	120.818	0.176454	24.3-20.9 Ma
Standard	120.818	0.176454	24.3-20.9 Ma
Standard	121.202	0.176536	24.3-20.9 Ma
Standard	121.202	0.176536	24.3-20.9 Ma
Standard	121.202	0.176536	24.3-20.9 Ma
Standard	121.202	0.176536	24.3-20.9 Ma
Standard	121.202	0.176536	24.3-20.9 Ma
Standard	121.202	0.176536	24.3-20.9 Ma
Standard	121.202	0.176536	24.3-20.9 Ma
Standard	121.202	0.176536	24.3-20.9 Ma
Standard	121.108	0.177595	24.3-20.9 Ma
Standard	121.108	0.177595	24.3-20.9 Ma
Standard	121.108	0.177595	24.3-20.9 Ma
Standard	121.108	0.177595	24.3-20.9 Ma
Standard	121.108	0.177595	24.3-20.9 Ma
Standard	121.108	0.177595	24.3-20.9 Ma
Standard	121.108	0.177595	24.3-20.9 Ma
Standard	121.116	0.175608	24.3-20.9 Ma
Standard	121.162	0.174436	24.3-20.9 Ma
Standard	121.162	0.174436	24.3-20.9 Ma
Standard	121.162	0.174436	24.3-20.9 Ma
Standard	121.162	0.174436	24.3-20.9 Ma
Standard	121.116	0.175608	24.3-20.9 Ma
Standard	121.116	0.175608	24.3-20.9 Ma
Standard	121.116	0.175608	24.3-20.9 Ma
Standard	121.116	0.175608	24.3-20.9 Ma
Standard	121.116	0.175608	24.3-20.9 Ma
Standard	121.116	0.175608	24.3-20.9 Ma
Standard	121.116	0.175608	24.3-20.9 Ma
Standard	121.116	0.175608	24.3-20.9 Ma
Standard	121.116	0.175608	24.3-20.9 Ma
Standard	121.116	0.175608	24.3-20.9 Ma
Standard	121.162	0.174436	24.3-20.9 Ma
Standard	121.162	0.174436	24.3-20.9 Ma
Standard	121.162	0.174436	24.3-20.9 Ma
Standard	121.162	0.174436	24.3-20.9 Ma
Standard	121.162	0.174436	24.3-20.9 Ma
Standard	121.162	0.174436	24.3-20.9 Ma
Standard	121.162	0.174436	24.3-20.9 Ma
Standard	121.012	0.177304	24.3-20.9 Ma
Standard	120.727	0.175237	24.3-20.9 Ma
Standard	120.727	0.175237	24.3-20.9 Ma
Standard	120.727	0.175237	24.3-20.9 Ma
Standard	121.012	0.177304	24.3-20.9 Ma
Standard	121.012	0.177304	24.3-20.9 Ma
Standard	121.012	0.177304	24.3-20.9 Ma
Standard	121.012	0.177304	24.3-20.9 Ma
Standard	121.012	0.177304	24.3-20.9 Ma
Standard	121.012	0.177304	24.3-20.9 Ma
Standard	120.727	0.175237	24.3-20.9 Ma
Standard	120.727	0.175237	24.3-20.9 Ma
Standard	120.727	0.175237	24.3-20.9 Ma
Standard	120.727	0.175237	24.3-20.9 Ma
Standard	120.727	0.175237	24.3-20.9 Ma
Standard	120.855	0.176981	24.3-20.9 Ma
Standard	120.855	0.176981	24.3-20.9 Ma
Standard	120.855	0.176981	24.3-20.9 Ma
Standard	120.855	0.176981	24.3-20.9 Ma
Standard	120.855	0.176981	24.3-20.9 Ma
Standard	120.793	0.178258	24.3-20.9 Ma
Standard	120.793	0.178258	24.3-20.9 Ma
Standard	121.081	0.176337	24.3-20.9 Ma
Standard	120.793	0.178258	24.3-20.9 Ma
Standard	121.081	0.176337	24.3-20.9 Ma
Standard	120.793	0.178258	24.3-20.9 Ma
Standard	121.081	0.176337	24.3-20.9 Ma
Standard	121.081	0.176337	24.3-20.9 Ma
Standard	121.081	0.176337	24.3-20.9 Ma
Standard	121.081	0.176337	24.3-20.9 Ma
Standard	121.081	0.176337	24.3-20.9 Ma
Standard	121.318	0.178782	24.3-20.9 Ma
Standard	121.318	0.178782	24.3-20.9 Ma
Standard	121.318	0.178782	24.3-20.9 Ma
Standard	121.318	0.178782	24.3-20.9 Ma
Standard	121.318	0.178782	24.3-20.9 Ma
Standard	121.318	0.178782	24.3-20.9 Ma
Standard	121.318	0.178782	24.3-20.9 Ma
Standard	121.318	0.178782	24.3-20.9 Ma
Standard	121.318	0.178782	24.3-20.9 Ma
Standard	121.318	0.178782	24.3-20.9 Ma
Standard	121.318	0.178782	24.3-20.9 Ma
Standard	121.012	0.177304	24.3-20.9 Ma
Standard	121.012	0.177304	24.3-20.9 Ma
Standard	121.012	0.177304	24.3-20.9 Ma
Standard	120.727	0.175237	24.3-20.9 Ma
Standard	120.727	0.175237	24.3-20.9 Ma
Standard	121.35	0.179608	24.3-20.9 Ma
Standard	121.35	0.179608	24.3-20.9 Ma
Standard	121.35	0.179608	24.3-20.9 Ma
Standard	121.35	0.179608	24.3-20.9 Ma
Standard	121.35	0.179608	24.3-20.9 Ma
Standard	121.35	0.179608	24.3-20.9 Ma
Standard	121.35	0.179608	24.3-20.9 Ma
Standard	121.35	0.179608	24.3-20.9 Ma
Standard	121.35	0.179608	24.3-20.9 Ma
Standard	121.35	0.179608	24.3-20.9 Ma
Standard	120.727	0.175237	24.3-20.9 Ma
