# Supplementary material for: Eccentricity rhythms in the Oligocene-Miocene carbon cycle regulated by weathering and carbonate burial
Source: Sci Adv. 2026 Jan 30;12(5):eadx6682. doi: 10.1126/sciadv.adx6682 (PMC12857679; doi:10.1126/sciadv.adx6682)
Supplement: Supplementary file 2 — Data S1 to S4 [file sciadv.adx6682_data_s1_to_s4.zip › adx6682_data_s4.xlsx]

## Sheet: Instruction
Modeling results.

## Sheet: Modeling data
Model age (Ma)	CO2 (ppm)	Wcar (1012 mol/yr)	Wsil (1012 mol/yr)	rivpo4 (1010 mol/yr)	Shelf CaCO3 (1012 mol/yr)	Bottom CaCO3 (1012 mol/yr)	Total CaCO3 (1012 mol/yr)	POCbury (1012 mol/yr)	Total CaCO3/POCbury	Sufrace CO32- (umol/kg)	Bottom CO32- (umol/kg)	Surface Delta C13	Bottom Delta C13
13.001	379.202	10.1296	4.91715	2.49827	8.95857	5.78724	14.7458	2.66872	5.52542	209.86	103.923	3.13764	1.63812
13.002	379.511	10.0796	4.90421	2.49109	8.78621	5.72406	14.5103	2.66892	5.43677	209.655	103.743	3.13704	1.63715
13.003	379.975	9.95414	4.87264	2.47415	8.37961	5.62711	14.0067	2.66918	5.24757	209.36	103.467	3.13632	1.63582
13.004	380.724	9.76882	4.82595	2.449	7.77592	5.47478	13.2507	2.66962	4.96352	208.883	103.032	3.13533	1.63389
13.005	381.861	9.62181	4.78775	2.42744	7.25847	5.25666	12.5151	2.67041	4.68658	208.136	102.41	3.13405	1.63135
13.006	383.426	9.53888	4.76418	2.41252	6.90058	4.97241	11.873	2.67149	4.44434	207.1	101.597	3.13256	1.62834
13.007	385.417	9.58677	4.7712	2.41233	6.89582	4.63214	11.528	2.67283	4.31303	205.779	100.621	3.13105	1.6252
13.008	387.762	9.7906	4.81463	2.42986	7.31664	4.25601	11.5726	2.67426	4.3274	204.233	99.5403	3.12977	1.62242
13.009	390.343	10.1754	4.90018	2.46812	8.23483	3.87113	12.106	2.67556	4.52466	202.554	98.4313	3.12905	1.62056
13.01	392.982	10.7488	5.02947	2.52812	9.67498	3.51101	13.186	2.67649	4.9266	200.868	97.3907	3.12924	1.62024
13.011	395.468	11.4708	5.19301	2.6054	11.5295	3.20901	14.7386	2.67675	5.50615	199.326	96.5158	3.13067	1.62206
13.012	397.583	12.3143	5.38486	2.69733	13.7359	2.99705	16.7329	2.67612	6.25267	198.065	95.8998	3.13364	1.62646
13.013	399.102	13.2044	5.58832	2.79605	16.1051	2.9034	19.0085	2.67436	7.10768	197.228	95.6258	3.13833	1.63375
13.014	399.838	14.0673	5.78738	2.89404	18.457	2.9492	21.4062	2.67135	8.01325	196.928	95.7555	3.14479	1.64398
13.015	399.651	14.8194	5.96394	2.98275	20.586	3.1485	23.7345	2.66707	8.89909	197.25	96.3288	3.15291	1.65695
13.016	398.474	15.3665	6.09706	3.05203	22.2486	3.50479	25.7534	2.66156	9.67605	198.241	97.3535	3.16241	1.67217
13.017	396.328	15.6597	6.1756	3.09636	23.3125	4.01184	27.3244	2.65504	10.2915	199.891	98.8085	3.1728	1.68889
13.018	393.285	15.6582	6.18941	3.11047	23.6512	4.65585	28.307	2.64778	10.6908	202.169	100.65	3.18356	1.70628
13.019	389.526	15.2976	6.12139	3.08516	23.0438	5.40474	28.4485	2.64012	10.7755	204.981	102.782	3.19399	1.72324
13.02	385.288	14.6667	5.98992	3.02882	21.6917	6.22145	27.9132	2.63257	10.603	208.164	105.096	3.20342	1.73881
13.021	380.812	13.7399	5.78606	2.93601	19.4643	7.05838	26.5227	2.62549	10.102	211.57	107.457	3.2113	1.75204
13.022	376.408	12.6121	5.52967	2.81572	16.5773	7.85857	24.4359	2.61938	9.32889	214.963	109.705	3.2171	1.7621
13.023	372.339	11.3645	5.23868	2.67626	13.2302	8.56819	21.7984	2.61461	8.33715	218.127	111.692	3.22054	1.76846
13.024	368.843	10.0742	4.93118	2.52631	9.63146	9.13665	18.7681	2.61148	7.18677	220.852	113.282	3.22148	1.7708
13.025	366.117	8.82408	4.62797	2.37625	6.03006	9.52251	15.5526	2.61016	5.95849	222.945	114.363	3.21996	1.76905
13.026	364.295	7.7118	4.35454	2.23921	2.74105	9.70288	12.4439	2.61074	4.76643	224.268	114.874	3.21616	1.76346
13.027	363.425	6.79547	4.12707	2.12376	-0.0298071	9.6746	9.6448	2.61309	3.69096	224.762	114.806	3.21044	1.7545
13.028	363.496	6.13091	3.96095	2.03816	-2.08428	9.45362	7.36934	2.617	2.81595	224.438	114.204	3.20321	1.74287
13.029	364.418	5.75222	3.86564	1.9876	-3.29755	9.07402	5.77647	2.62215	2.20295	223.381	113.157	3.19499	1.72941
13.03	366.04	5.67734	3.84581	1.97477	-3.60542	8.58316	4.97774	2.62812	1.89403	221.742	111.796	3.1863	1.71508
13.031	368.152	5.88773	3.89644	1.99732	-3.06429	8.0349	4.97061	2.63444	1.88678	219.72	110.268	3.17768	1.70085
13.032	370.526	6.34459	4.00722	2.05015	-1.7964	7.48119	5.68478	2.64066	2.15279	217.526	108.717	3.16962	1.68759
13.033	372.921	6.9986	4.1654	2.12696	0.0470658	6.96916	7.01622	2.64639	2.65124	215.365	107.278	3.16253	1.67605
13.034	375.117	7.76016	4.34879	2.2167	2.20071	6.53435	8.73506	2.65127	3.29467	213.418	106.05	3.15672	1.66674
13.035	376.941	8.56081	4.54094	2.31127	4.47059	6.20004	10.6706	2.65512	4.01888	211.813	105.104	3.15235	1.65991
13.036	378.273	9.30208	4.7185	2.39911	6.5786	5.9755	12.5541	2.65781	4.72348	210.637	104.467	3.14944	1.65556
13.037	379.088	9.9165	4.86573	2.47238	8.337	5.855	14.192	2.6594	5.33654	209.9	104.125	3.14781	1.65336
13.038	379.402	10.3856	4.97869	2.52914	9.69934	5.82719	15.5265	2.66003	5.83696	209.575	104.046	3.14725	1.6529
13.039	379.299	10.6341	5.03922	2.5601	10.4423	5.86737	16.3097	2.65988	6.13174	209.603	104.161	3.14741	1.65357
13.04	378.928	10.714	5.05965	2.57123	10.7096	5.94717	16.6568	2.65928	6.26365	209.858	104.388	3.1479	1.65474
13.041	378.42	10.6348	5.04188	2.56324	10.5177	6.03959	16.5573	2.65847	6.22813	210.237	104.651	3.14842	1.6559
13.042	377.928	10.4395	4.99579	2.5408	9.97912	6.11724	16.0964	2.65769	6.05654	210.62	104.872	3.14869	1.65657
13.043	377.582	10.1861	4.9351	2.51062	9.25491	6.15884	15.4137	2.65717	5.8008	210.899	104.991	3.14854	1.65648
13.044	377.461	9.94998	4.87796	2.48179	8.56293	6.15472	14.7177	2.65702	5.53918	211.003	104.98	3.14792	1.65556
13.045	377.598	9.74981	4.82892	2.45657	7.95769	6.10199	14.0597	2.65724	5.29109	210.91	104.831	3.14687	1.65391
13.046	377.992	9.65385	4.80463	2.44345	7.64279	6.00818	13.651	2.65782	5.13616	210.611	104.565	3.14552	1.65175
13.047	378.568	9.68026	4.80967	2.44489	7.67746	5.89143	13.5689	2.65862	5.10374	210.165	104.233	3.14409	1.64947
13.048	379.22	9.83086	4.84464	2.4614	8.07353	5.77417	13.8477	2.65948	5.20692	209.65	103.9	3.14278	1.64748
13.049	379.812	10.102	4.90888	2.49287	8.82888	5.68303	14.5119	2.66019	5.45521	209.17	103.64	3.14185	1.6462
13.05	380.19	10.4582	4.99413	2.53541	9.84975	5.6442	15.494	2.66056	5.82359	208.839	103.53	3.14149	1.64598
13.051	380.207	10.8676	5.09321	2.58567	11.0561	5.68217	16.7383	2.66044	6.29155	208.764	103.638	3.14182	1.64706
13.052	379.728	11.2663	5.19121	2.63642	12.2741	5.81624	18.0904	2.65969	6.80169	209.046	104.019	3.1429	1.64954
13.053	378.667	11.6	5.27552	2.68149	13.3557	6.05764	19.4134	2.65828	7.30299	209.754	104.706	3.14466	1.6533
13.054	376.98	11.8233	5.33543	2.71558	14.1738	6.41073	20.5845	2.65626	7.74943	210.921	105.709	3.14691	1.65808
13.055	374.668	11.8909	5.35984	2.73304	14.593	6.87201	21.465	2.65373	8.08861	212.56	107.017	3.14941	1.66346
13.056	371.802	11.7611	5.33796	2.72816	14.4759	7.42604	21.902	2.65086	8.26222	214.633	108.583	3.1518	1.66887
13.057	368.493	11.4542	5.27364	2.70252	13.8606	8.05196	21.9125	2.64795	8.27527	217.062	110.349	3.15369	1.67371
13.058	364.883	10.9472	5.15971	2.65196	12.6471	8.72001	21.3671	2.64523	8.0776	219.754	112.227	3.15473	1.67737
13.059	361.143	10.3048	5.01073	2.58336	11.0007	9.39724	20.398	2.64303	7.71766	222.57	114.127	3.15459	1.67929
13.06	357.436	9.5235	4.82447	2.49504	8.88105	10.0463	18.9273	2.64159	7.16512	225.384	115.944	3.15301	1.67899
13.061	353.941	8.69091	4.62205	2.39741	6.53796	10.6309	17.1688	2.64119	6.5004	228.026	117.579	3.14983	1.67615
13.062	350.776	7.84478	4.41279	2.29505	4.0812	11.1232	15.2044	2.64197	5.75495	230.386	118.958	3.14502	1.67062
13.063	348.057	7.01586	4.20468	2.19193	1.60623	11.4967	13.1029	2.64402	4.95567	232.345	120.007	3.1386	1.66235
13.064	345.859	6.27835	4.01738	2.09827	-0.641587	11.7382	11.0966	2.64741	4.19149	233.815	120.692	3.1307	1.65148
13.065	344.202	5.64351	3.85462	2.01616	-2.61205	11.8447	9.23267	2.65203	3.48136	234.77	121.006	3.12154	1.6383
13.066	343.09	5.14121	3.72496	1.95024	-4.19436	11.8209	7.62658	2.65778	2.86953	235.198	120.961	3.11132	1.62313
13.067	342.488	4.78925	3.63367	1.90344	-5.31734	11.6822	6.36484	2.66448	2.38877	235.133	120.597	3.10031	1.60643
13.068	342.328	4.60053	3.58457	1.87799	-5.92829	11.4518	5.52348	2.67191	2.06724	234.642	119.979	3.08879	1.58867
13.069	342.505	4.58088	3.57939	1.87498	-6.00042	11.1612	5.16081	2.67982	1.9258	233.828	119.191	3.07704	1.57041
13.07	342.894	4.68346	3.60595	1.88825	-5.68191	10.841	5.15906	2.68792	1.91935	232.825	118.318	3.06532	1.55213
13.071	343.397	4.85807	3.65115	1.91108	-5.13411	10.5113	5.37716	2.69597	1.99452	231.739	117.415	3.0538	1.53415
13.072	343.97	5.04522	3.69947	1.9354	-4.55032	10.1793	5.62898	2.70384	2.08185	230.625	116.502	3.04256	1.51657
13.073	344.601	5.23773	3.74903	1.96025	-3.95394	9.84666	5.89271	2.7115	2.17323	229.498	115.584	3.0316	1.49944
13.074	345.308	5.38195	3.7859	1.97832	-3.52043	9.50489	5.98446	2.71891	2.20105	228.357	114.637	3.0209	1.48265
13.075	346.161	5.48821	3.81274	1.99086	-3.21926	9.13941	5.92015	2.72617	2.1716	227.138	113.62	3.01039	1.46605
13.076	347.223	5.57344	3.83389	2.00007	-2.99834	8.73894	5.74059	2.73334	2.10021	225.792	112.5	3.00003	1.44952
13.077	348.564	5.63679	3.84909	2.00568	-2.86378	8.29083	5.42705	2.74048	1.98033	224.266	111.24	2.98979	1.43299
13.078	350.256	5.7151	3.86774	2.01247	-2.70064	7.78671	5.08606	2.74763	1.85107	222.502	109.817	2.97966	1.41641
13.079	352.34	5.84365	3.89878	2.02501	-2.3997	7.22632	4.82662	2.75482	1.75206	220.476	108.227	2.9697	1.39991
13.08	354.824	6.05543	3.95034	2.04748	-1.86056	6.61775	4.75719	2.76197	1.72239	218.193	106.492	2.96003	1.38369
13.081	357.676	6.376	4.02854	2.083	-1.00803	5.97624	4.96821	2.76898	1.79424	215.693	104.654	2.95082	1.3681
13.082	360.822	6.8286	4.13872	2.13435	0.22442	5.32406	5.54848	2.77569	1.99896	213.049	102.777	2.94227	1.35355
13.083	364.146	7.42861	4.28414	2.20327	1.8786	4.68872	6.56732	2.78192	2.36071	210.358	100.939	2.93462	1.34054
13.084	367.487	8.16452	4.46145	2.28819	3.91645	4.10023	8.01669	2.78742	2.87603	207.749	99.2295	2.92815	1.32959
13.085	370.673	9.01042	4.66403	2.3859	6.26161	3.58619	9.8478	2.79199	3.52716	205.35	97.7298	2.92308	1.32112
13.086	373.521	9.93417	4.88421	2.4928	8.82729	3.17156	11.9989	2.79544	4.29231	203.282	96.5158	2.9196	1.31549
13.087	375.851	10.882	5.10953	2.60294	11.4705	2.87691	14.3475	2.79762	5.12847	201.658	95.6502	2.91783	1.31292
13.088	377.525	11.7739	5.32155	2.70734	13.9761	2.71316	16.6893	2.79845	5.96377	200.563	95.1673	2.91776	1.31337
13.089	378.457	12.5703	5.51186	2.80209	16.2501	2.68512	18.9352	2.79796	6.7675	200.035	95.0822	2.91927	1.31663
13.09	378.605	13.1857	5.66075	2.87744	18.0585	2.78849	20.847	2.79621	7.45545	200.096	95.3825	2.92212	1.32226
13.091	378.015	13.587	5.76064	2.92958	19.31	3.00943	22.3195	2.79343	7.99	200.708	96.0263	2.92595	1.32964
13.092	376.783	13.7383	5.80265	2.95384	19.8922	3.32582	23.218	2.78988	8.32222	201.801	96.9474	2.93031	1.338
13.093	375.073	13.6339	5.78444	2.94859	19.7662	3.7069	23.4731	2.78587	8.42577	203.261	98.0544	2.93471	1.34652
13.094	373.083	13.3001	5.71108	2.91585	18.9803	4.11666	23.097	2.78178	8.30296	204.946	99.2416	2.93869	1.3544
13.095	371.031	12.7605	5.58677	2.8571	17.5704	4.51414	22.0845	2.77796	7.9499	206.695	100.39	2.94185	1.36091
13.096	369.165	12.0705	5.42366	2.77789	15.6692	4.85535	20.5246	2.77475	7.39692	208.318	101.373	2.94384	1.36544
13.097	367.685	11.3285	5.24523	2.68974	13.5537	5.10565	18.6593	2.77244	6.73028	209.645	102.093	2.9445	1.36763
13.098	366.765	10.5535	5.05591	2.5946	11.2705	5.23309	16.5036	2.77118	5.95544	210.541	102.458	2.94376	1.36728
13.099	366.556	9.86446	4.88541	2.50753	9.18079	5.21914	14.3999	2.77111	5.19644	210.872	102.417	2.94168	1.36446
13.1	367.11	9.3102	4.74641	2.43508	7.44201	5.06267	12.5047	2.77218	4.51078	210.599	101.965	2.93849	1.3595
13.101	368.432	8.94402	4.65261	2.38439	6.22531	4.77516	11.0005	2.77423	3.96524	209.726	101.135	2.93448	1.35291
13.102	370.454	8.81749	4.61696	2.36224	5.69367	4.38378	10.0775	2.77704	3.62886	208.321	100.003	2.93002	1.34538
13.103	373.035	8.94682	4.64324	2.37074	5.89778	3.92639	9.82417	2.78027	3.53353	206.513	98.6764	2.92556	1.33774
13.104	375.976	9.34274	4.73359	2.41118	6.86838	3.44778	10.3162	2.78355	3.70613	204.471	97.2838	2.92156	1.33088
13.105	379.029	9.96866	4.87854	2.479	8.4959	2.99376	11.4897	2.78647	4.12339	202.393	95.9584	2.91849	1.32562
13.106	381.939	10.7799	5.06706	2.56889	10.6534	2.60563	13.259	2.78866	4.75461	200.467	94.8218	2.91672	1.32268
13.107	384.446	11.7122	5.28396	2.6736	13.1664	2.31936	15.4858	2.78981	5.55084	198.872	93.981	2.91656	1.3226
13.108	386.321	12.6626	5.50554	2.78166	15.7597	2.16036	17.9201	2.7897	6.42367	197.76	93.5123	2.91819	1.32563
13.109	387.415	13.5339	5.70983	2.88243	18.1783	2.14084	20.3191	2.78821	7.28751	197.221	93.4523	2.92156	1.33168
13.11	387.646	14.2534	5.88076	2.96818	20.2364	2.26379	22.5002	2.78541	8.07788	197.299	93.8096	2.92648	1.34041
13.111	387.026	14.7056	5.9915	3.02553	21.6128	2.51642	24.1292	2.7814	8.6752	197.992	94.5453	2.93259	1.35112
13.112	385.68	14.8721	6.0374	3.0519	22.2456	2.87362	25.1192	2.77653	9.04698	199.211	95.5838	2.93933	1.36294
13.113	383.796	14.7099	6.00702	3.041	21.9841	3.29864	25.2827	2.77113	9.12361	200.837	96.8161	2.94612	1.37485
13.114	381.647	14.2512	5.90603	2.99492	20.8781	3.7438	24.6219	2.76568	8.90266	202.68	98.1026	2.95236	1.38582
13.115	379.525	13.5339	5.7415	2.91636	18.9927	4.15576	23.1484	2.76062	8.38522	204.531	99.2893	2.95752	1.39495
13.116	377.758	12.6258	5.52794	2.81182	16.4837	4.47663	20.9603	2.75638	7.60429	206.146	100.211	2.96117	1.40144
13.117	376.638	11.6457	5.2933	2.69487	13.6768	4.65755	18.3343	2.75334	6.65893	207.29	100.728	2.96308	1.40484
13.118	376.405	10.6646	5.05488	2.57396	10.7751	4.65964	15.4348	2.7517	5.60919	207.776	100.732	2.9632	1.40499
13.119	377.254	9.80235	4.84255	2.46418	8.14029	4.46178	12.6021	2.75158	4.57995	207.453	100.161	2.96165	1.40202
13.12	379.278	9.15148	4.67974	2.37751	6.06022	4.06613	10.1264	2.75291	3.67843	206.264	99.0201	2.95874	1.39645
13.121	382.474	8.79978	4.58815	2.32512	4.80284	3.49768	8.30052	2.75545	3.0124	204.243	97.3759	2.95493	1.3891
13.122	386.739	8.80441	4.58107	2.31382	4.53169	2.80001	7.3317	2.75883	2.65754	201.513	95.35	2.95079	1.38103
13.123	391.867	9.21221	4.6682	2.34853	5.36469	2.03072	7.39541	2.76255	2.67702	198.273	93.1053	2.947	1.37353
13.124	397.557	10.0277	4.8484	2.42866	7.28779	1.25319	8.54098	2.76606	3.08778	194.774	90.825	2.94431	1.36794
13.125	403.438	11.2283	5.11418	2.55053	10.2128	0.529744	10.7426	2.76877	3.87992	191.291	88.6927	2.94347	1.3656
13.126	409.098	12.7342	5.44573	2.70455	13.9093	-0.085338	13.824	2.77012	4.9904	188.095	86.872	2.94519	1.36766
13.127	414.136	14.4508	5.82145	2.88056	18.1334	-0.549016	17.5844	2.76966	6.34894	185.413	85.4954	2.95003	1.37498
13.128	418.168	16.2575	6.21574	3.06673	22.6015	-0.827504	21.774	2.76705	7.86903	183.443	84.6679	2.95841	1.38808
13.129	420.899	17.9594	6.58764	3.24388	26.8531	-0.902678	25.9504	2.76208	9.39524	182.328	84.4462	2.97041	1.40692
13.13	422.149	19.4613	6.91944	3.40423	30.7016	-0.765142	29.9364	2.7548	10.867	182.131	84.8577	2.98581	1.43105
13.131	421.818	20.5963	7.17677	3.53166	33.7599	-0.414323	33.3456	2.74532	12.1463	182.898	85.9001	3.00413	1.45956
13.132	419.965	21.2636	7.33839	3.61597	35.7833	0.136984	35.9203	2.734	13.1384	184.595	87.5287	3.02454	1.49113
13.133	416.754	21.4306	7.39634	3.65293	36.6703	0.867445	37.5377	2.72134	13.7938	187.136	89.672	3.04603	1.52423
13.134	412.428	21.0898	7.34615	3.63952	36.3484	1.74656	38.095	2.70789	14.0681	190.405	92.2322	3.06755	1.5573
13.135	407.317	20.2566	7.1868	3.57391	34.7739	2.72934	37.5032	2.69426	13.9197	194.231	95.0719	3.088	1.58874
13.136	401.791	19.0526	6.94098	3.46585	32.1803	3.7639	35.9442	2.68113	13.4064	198.391	98.0378	3.10645	1.61721
13.137	396.211	17.5389	6.61813	3.31853	28.6447	4.79007	33.4348	2.66904	12.5269	202.658	100.958	3.12217	1.64162
13.138	390.934	15.8763	6.2523	3.14772	24.5454	5.74704	30.2924	2.65855	11.3943	206.766	103.664	3.13469	1.66122
13.139	386.235	14.1563	5.86351	2.96272	20.1052	6.57938	26.6846	2.64999	10.0697	210.49	106.005	3.14381	1.67564
13.14	382.349	12.4961	5.47973	2.77722	15.6532	7.24026	22.8934	2.64362	8.65987	213.615	107.856	3.14956	1.68485
13.141	379.411	11.0071	5.12934	2.60565	11.5357	7.70287	19.2386	2.63953	7.28865	215.991	109.15	3.15222	1.68916
13.142	377.471	9.74836	4.82888	2.4568	7.96312	7.95933	15.9224	2.63759	6.03672	217.551	109.868	3.15219	1.68915
13.143	376.507	8.78263	4.59584	2.34003	5.16066	8.02158	13.1822	2.63758	4.99784	218.29	110.046	3.15	1.68562
13.144	376.408	8.14446	4.44046	2.26109	3.26616	7.92176	11.1879	2.63915	4.23921	218.292	109.772	3.14624	1.67953
13.145	377.002	7.83223	4.36339	2.2208	2.2991	7.70412	10.0032	2.64185	3.78644	217.706	109.17	3.14153	1.6719
13.146	378.073	7.82489	4.35991	2.21714	2.21133	7.41971	9.63104	2.64521	3.64094	216.72	108.379	3.13647	1.66374
13.147	379.38	8.07843	4.41934	2.24504	2.88087	7.11954	10.0004	2.64876	3.7755	215.539	107.543	3.13156	1.65596
13.148	380.68	8.5248	4.52515	2.29643	4.11433	6.84928	10.9636	2.65209	4.13395	214.364	106.787	3.12726	1.64928
13.149	381.757	9.08285	4.65788	2.36179	5.68289	6.64496	12.3278	2.65487	4.64347	213.371	106.215	3.12387	1.64422
13.15	382.452	9.64446	4.79184	2.42838	7.28124	6.52688	13.8081	2.65687	5.19713	212.687	105.885	3.1215	1.64093
13.151	382.676	10.1669	4.91723	2.49149	8.79572	6.50537	15.3011	2.65805	5.75651	212.372	105.825	3.12015	1.6394
13.152	382.388	10.5377	5.00737	2.53774	9.90567	6.5763	16.482	2.6584	6.19997	212.467	106.026	3.11967	1.6393
13.153	381.663	10.7289	5.05551	2.56359	10.5262	6.72014	17.2464	2.65811	6.48822	212.911	106.431	3.11972	1.64009
13.154	380.603	10.7448	5.06235	2.5692	10.6609	6.91431	17.5752	2.65742	6.61363	213.625	106.977	3.11999	1.64122
13.155	379.352	10.5596	5.021	2.55074	10.2177	7.12664	17.3444	2.65656	6.52889	214.507	107.574	3.12011	1.64207
13.156	378.09	10.2376	4.94628	2.51529	9.36694	7.32388	16.6908	2.65587	6.28449	215.406	108.129	3.11975	1.64209
13.157	376.974	9.81924	4.84736	2.46717	8.21218	7.47685	15.689	2.65557	5.90796	216.201	108.559	3.11868	1.6409
13.158	376.139	9.37306	4.74061	2.41445	6.9467	7.56285	14.5096	2.65584	5.46328	216.775	108.803	3.11679	1.63829
13.159	375.676	8.95524	4.63967	2.36391	5.73383	7.56923	13.3031	2.65678	5.00723	217.052	108.824	3.11408	1.63425
13.16	375.627	8.62133	4.55825	2.32252	4.74036	7.49408	12.2344	2.65839	4.60218	216.994	108.617	3.11063	1.62894
13.161	375.983	8.41217	4.50651	2.2955	4.09211	7.34684	11.439	2.66059	4.29942	216.609	108.208	3.10665	1.62271
13.162	376.676	8.35578	4.49148	2.28659	3.87807	7.14693	11.025	2.66321	4.13974	215.953	107.651	3.10239	1.616
13.163	377.605	8.44648	4.51186	2.29526	4.08624	6.91839	11.0046	2.66604	4.1277	215.111	107.012	3.09811	1.60929
13.164	378.644	8.68481	4.5678	2.3218	4.72331	6.68909	11.4124	2.66886	4.27613	214.186	106.369	3.09411	1.60307
13.165	379.645	9.03165	4.64991	2.36167	5.68006	6.48605	12.1661	2.67142	4.55417	213.298	105.799	3.09061	1.59776
13.166	380.477	9.44384	4.74791	2.40986	6.83668	6.33117	13.1678	2.67356	4.92519	212.548	105.363	3.0878	1.59366
13.167	381.025	9.88076	4.85229	2.46178	8.08268	6.2417	14.3244	2.67513	5.35466	212.023	105.112	3.08576	1.59091
13.168	381.208	10.2777	4.94776	2.50985	9.2364	6.22634	15.4627	2.67606	5.77816	211.786	105.069	3.08448	1.5895
13.169	380.988	10.6126	5.02929	2.55165	10.2396	6.2878	16.5274	2.67639	6.17526	211.859	105.242	3.08389	1.58928
13.17	380.36	10.8219	5.0817	2.57952	10.9084	6.42	17.3285	2.67615	6.47516	212.25	105.616	3.08381	1.58995
13.171	379.381	10.9112	5.10617	2.59394	11.2547	6.61058	17.8652	2.67551	6.67731	212.913	106.153	3.08399	1.59112
13.172	378.112	10.8689	5.09964	2.59323	11.2376	6.84468	18.0823	2.67463	6.76067	213.801	106.812	3.08421	1.5924
13.173	376.648	10.6984	5.06241	2.5773	10.8551	7.10237	17.9575	2.6737	6.71635	214.843	107.538	3.08421	1.59336
13.174	375.099	10.4334	5.00216	2.54977	10.1945	7.36363	17.5582	2.67292	6.56892	215.949	108.273	3.08377	1.59364
13.175	373.544	10.1299	4.93212	2.51721	9.41307	7.61547	17.0285	2.67245	6.37187	217.05	108.981	3.08275	1.59304
13.176	372.039	9.78721	4.85196	2.4793	8.50313	7.84597	16.3491	2.67235	6.11787	218.101	109.629	3.08109	1.59143
13.177	370.637	9.48167	4.78025	2.44543	7.6902	8.05084	15.741	2.67275	5.88944	219.047	110.206	3.07877	1.58879
13.178	369.307	9.23523	4.72262	2.41855	7.04515	8.23776	15.2829	2.67359	5.71625	219.909	110.732	3.07587	1.58531
13.179	368.019	9.01469	4.67103	2.39463	6.47121	8.41144	14.8827	2.67478	5.56408	220.717	111.222	3.07249	1.5811
13.18	366.752	8.85742	4.63485	2.37855	6.0852	8.58022	14.6654	2.67632	5.47969	221.481	111.698	3.06869	1.57631
13.181	365.439	8.73497	4.60729	2.36695	5.80674	8.75569	14.5624	2.67807	5.43765	222.261	112.193	3.06457	1.5711
13.182	364.06	8.60116	4.57689	2.354	5.49609	8.93975	14.4358	2.67999	5.38651	223.084	112.712	3.06015	1.56549
13.183	362.605	8.48294	4.55042	2.3432	5.23675	9.13567	14.3724	2.68209	5.35866	223.949	113.264	3.05544	1.55949
13.184	361.063	8.32119	4.51306	2.32693	4.8464	9.34133	14.1877	2.68433	5.28538	224.883	113.844	3.05041	1.55306
13.185	359.477	8.10682	4.46233	2.30382	4.29164	9.54558	13.8372	2.68676	5.15014	225.85	114.42	3.04498	1.54602
13.186	357.913	7.82554	4.39436	2.2717	3.52077	9.73172	13.2525	2.68947	4.92755	226.801	114.946	3.03905	1.53814
13.187	356.46	7.48268	4.31021	2.23092	2.54201	9.87921	12.4212	2.69258	4.61312	227.663	115.365	3.03251	1.52922
13.188	355.237	7.05656	4.20411	2.17824	1.27781	9.95904	11.2369	2.69618	4.16771	228.341	115.597	3.02525	1.51895
13.189	354.386	6.60361	4.09019	2.12075	-0.102118	9.94371	9.84159	2.70046	3.64441	228.706	115.565	3.01719	1.50715
13.19	354.034	6.12096	3.96781	2.05791	-1.61027	9.80662	8.19635	2.70547	3.02955	228.658	115.196	3.00829	1.49364
13.191	354.317	5.67256	3.85347	1.99812	-3.04504	9.527	6.48196	2.71134	2.39069	228.076	114.429	2.99857	1.47842
13.192	355.331	5.29347	3.75643	1.94614	-4.29275	9.09511	4.80236	2.71805	1.76684	226.893	113.235	2.98814	1.46159
13.193	357.146	5.03431	3.68979	1.90869	-5.19146	8.51222	3.32076	2.72553	1.21839	225.069	111.614	2.97715	1.44343
13.194	359.777	4.95231	3.66795	1.89322	-5.56269	7.79566	2.23297	2.73364	0.816849	222.62	109.61	2.96586	1.42441
13.195	363.179	5.07452	3.69717	1.90292	-5.32989	6.97432	1.64443	2.74214	0.599689	219.625	107.298	2.9546	1.40515
13.196	367.255	5.44213	3.78662	1.94245	-4.38124	6.08762	1.70638	2.75073	0.620337	216.203	104.788	2.94373	1.3864
13.197	371.836	6.06688	3.93766	2.01243	-2.70168	5.1823	2.48062	2.75904	0.899088	212.523	102.207	2.93368	1.369
13.198	376.708	6.93942	4.14631	2.1108	-0.340698	4.30563	3.96493	2.76669	1.4331	208.781	99.6934	2.92492	1.35381
13.199	381.62	8.02946	4.40381	2.2332	2.59676	3.5015	6.09827	2.7733	2.19892	205.172	97.3737	2.91786	1.34164
13.2	386.312	9.28063	4.69589	2.3726	5.94242	2.80635	8.74877	2.77853	3.1487	201.88	95.3577	2.91288	1.33314
13.201	390.533	10.6247	5.00648	2.52129	9.51097	2.24774	11.7587	2.78214	4.22649	199.059	93.7303	2.91028	1.32875
13.202	394.07	11.9636	5.31343	2.66865	13.0475	1.8421	14.8896	2.78395	5.34837	196.828	92.5442	2.9102	1.32865
13.203	396.786	13.196	5.59459	2.80408	16.2978	1.59305	17.8909	2.78391	6.42654	195.248	91.8137	2.91259	1.33267
13.204	398.616	14.2613	5.83758	2.92183	19.1238	1.49595	20.6198	2.78214	7.41149	194.329	91.5272	2.91724	1.34039
13.205	399.558	15.0694	6.02279	3.0124	21.2975	1.53715	22.8346	2.77879	8.21746	194.054	91.6452	2.9238	1.35116
13.206	399.729	15.5583	6.13633	3.06879	22.6509	1.68898	24.3399	2.77416	8.77379	194.334	92.0861	2.93173	1.36402
13.207	399.291	15.7754	6.1891	3.0962	23.3087	1.92322	25.2319	2.76867	9.11336	195.043	92.766	2.94045	1.37807
13.208	398.439	15.6675	6.16773	3.08749	23.0997	2.20264	25.3023	2.76265	9.15871	196.061	93.5754	2.94941	1.39235
13.209	397.437	15.3289	6.09286	3.05231	22.2555	2.48691	24.7424	2.75658	8.97576	197.195	94.3965	2.95803	1.40595
13.21	396.511	14.8068	5.97425	2.99499	20.8797	2.73898	23.6187	2.7508	8.58612	198.29	95.1224	2.96591	1.41824
13.211	395.884	14.1843	5.83043	2.92427	19.1826	2.92504	22.1076	2.74561	8.05198	199.185	95.6563	2.97275	1.42873
13.212	395.739	13.5399	5.67931	2.84879	17.3711	3.01951	20.3906	2.74122	7.43851	199.747	95.9253	2.97844	1.43722
13.213	396.195	12.9714	5.5439	2.77991	15.7178	3.00997	18.7278	2.73775	6.84058	199.885	95.8944	2.98302	1.4438
13.214	397.298	12.5393	5.4386	2.72483	14.396	2.89716	17.2932	2.73514	6.3226	199.568	95.5661	2.98667	1.44879
13.215	399.027	12.3088	5.37898	2.69146	13.5949	2.69514	16.2901	2.73326	5.95995	198.818	94.9803	2.9897	1.45275
13.216	401.282	12.3173	5.37383	2.68434	13.4241	2.42984	15.8539	2.73187	5.80331	197.711	94.2111	2.99253	1.45637
13.217	403.896	12.5895	5.42887	2.70655	13.9572	2.13639	16.0936	2.73067	5.89365	196.373	93.3594	2.99563	1.46049
13.218	406.64	13.108	5.53991	2.75631	15.1514	1.85451	17.0059	2.72927	6.23093	194.965	92.54	2.99949	1.46593
13.219	409.257	13.8396	5.6994	2.83021	16.925	1.62385	18.5488	2.72733	6.80108	193.659	91.8682	3.00457	1.47344
13.22	411.47	14.7249	5.89427	2.92224	19.1339	1.48205	20.6159	2.72452	7.5668	192.628	91.454	3.01124	1.48364
13.221	413.023	15.6682	6.10376	3.02269	21.5445	1.45994	23.0044	2.72056	8.45576	192.03	91.3873	3.01976	1.49686
13.222	413.694	16.5901	6.31129	3.12394	23.9745	1.58247	25.5569	2.71532	9.41211	191.992	91.7402	3.0302	1.5132
13.223	413.333	17.3452	6.48538	3.21095	26.0628	1.86247	27.9253	2.70871	10.3094	192.612	92.5478	3.04241	1.53235
13.224	411.89	17.8749	6.61369	3.27791	27.6699	2.30321	29.9731	2.70086	11.0976	193.917	93.8162	3.05603	1.5537
13.225	409.384	18.0811	6.67399	3.31386	28.5327	2.89769	31.4304	2.69198	11.6756	195.914	95.5205	3.07052	1.57641
13.226	405.955	17.9029	6.65099	3.31079	28.4589	3.62255	32.0814	2.68241	11.9599	198.536	97.5884	3.08516	1.59934
13.227	401.842	17.3347	6.54061	3.2658	27.3792	4.44001	31.8192	2.67261	11.9057	201.649	99.9079	3.09915	1.62129
13.228	397.33	16.4281	6.35135	3.18206	25.3696	5.30331	30.6729	2.66311	11.5177	205.078	102.344	3.11173	1.64111
13.229	392.757	15.1812	6.079	3.05621	22.349	6.14894	28.4979	2.65437	10.7362	208.606	104.717	3.12222	1.65769
13.23	388.504	13.7386	5.75436	2.90246	18.6591	6.90802	25.5671	2.64699	9.65893	211.941	106.838	3.13008	1.67017
13.231	384.888	12.1813	5.39515	2.72893	14.4942	7.51562	22.0098	2.64136	8.33275	214.83	108.531	3.13503	1.67801
13.232	382.22	10.6045	5.02395	2.54648	10.1154	7.90985	18.0253	2.63777	6.83354	217.008	109.627	3.13698	1.68093
13.233	380.74	9.15337	4.67707	2.37341	5.96185	8.04935	14.0112	2.63644	5.31444	218.248	110.018	3.13603	1.67903
13.234	380.587	7.91639	4.37814	2.22199	2.32765	7.91818	10.2458	2.63731	3.88494	218.431	109.658	3.13256	1.67281
13.235	381.819	6.98507	4.1514	2.10487	-0.483164	7.52593	7.04277	2.64019	2.66752	217.516	108.573	3.12703	1.66303
13.236	384.386	6.44166	4.01792	2.0331	-2.20565	6.91059	4.70494	2.64471	1.779	215.575	106.861	3.1201	1.65077
13.237	388.136	6.32901	3.98776	2.01197	-2.71271	6.13096	3.41825	2.65037	1.28973	212.781	104.682	3.11248	1.63734
13.238	392.818	6.67692	4.06639	2.04427	-1.93741	5.25982	3.32242	2.65654	1.25066	209.381	102.232	3.10497	1.62418
13.239	398.099	7.46368	4.24611	2.12609	0.0261332	4.37298	4.39911	2.66257	1.6522	205.675	99.7224	3.09842	1.61274
13.24	403.598	8.63814	4.51237	2.25013	3.00317	3.54013	6.5433	2.66781	2.45269	201.963	97.3516	3.0936	1.60437
13.241	408.917	10.1186	4.84454	2.4063	6.75119	2.82008	9.57127	2.67169	3.58248	198.525	95.2906	3.09124	1.6002
13.242	413.674	11.7791	5.21348	2.58058	10.934	2.25659	13.1906	2.67374	4.93339	195.599	93.6703	3.09188	1.60103
13.243	417.557	13.4733	5.58714	2.7578	15.1872	1.87595	17.0631	2.67367	6.3819	193.356	92.5715	3.09584	1.60721
13.244	420.34	15.0687	5.93807	2.92518	19.2044	1.69069	20.8951	2.67138	7.82184	191.899	92.0345	3.10316	1.61864
13.245	421.903	16.4204	6.23632	3.06869	22.6485	1.69927	24.3478	2.6669	9.12963	191.27	92.0565	3.1136	1.63477
13.246	422.23	17.448	6.46607	3.181	25.344	1.8906	27.2346	2.66047	10.2368	191.451	92.6047	3.12665	1.65473
13.247	421.416	18.0382	6.60287	3.25018	27.0043	2.23993	29.2442	2.65243	11.0254	192.379	93.6049	3.14158	1.67732
13.248	419.654	18.2339	6.65582	3.28036	27.7287	2.71696	30.4457	2.64331	11.518	193.921	94.9669	3.15753	1.70124
13.249	417.159	18.0077	6.61719	3.26717	27.4121	3.28501	30.6971	2.63354	11.6562	195.954	96.5822	3.17367	1.72524
13.25	414.224	17.4315	6.50072	3.21647	26.1952	3.89952	30.0948	2.6237	11.4704	198.288	98.322	3.18915	1.7481
13.251	411.12	16.6061	6.32682	3.13749	24.2999	4.51868	28.8186	2.61427	11.0236	200.743	100.067	3.20332	1.76891
13.252	408.09	15.6088	6.11121	3.0373	21.8953	5.10251	26.9978	2.60563	10.3613	203.151	101.706	3.21573	1.78701
13.253	405.357	14.5338	5.87427	2.92544	19.2104	5.6148	24.8252	2.59809	9.55517	205.349	103.139	3.2261	1.80199
13.254	403.068	13.5047	5.64421	2.81564	16.5754	6.03342	22.6088	2.59185	8.72304	207.209	104.307	3.23436	1.8138
13.255	401.294	12.5736	5.43355	2.71415	14.1395	6.34808	20.4876	2.58694	7.91963	208.672	105.183	3.24066	1.82266
13.256	400.053	11.8123	5.25973	2.62976	12.1142	6.56098	18.6752	2.58328	7.22926	209.711	105.776	3.24525	1.82898
13.257	399.286	11.2602	5.13284	2.56779	10.6271	6.68831	17.3154	2.58071	6.70955	210.363	106.13	3.24849	1.83333
13.258	398.876	10.931	5.05691	2.53059	9.73415	6.75605	16.4902	2.57895	6.39415	210.709	106.319	3.25081	1.83641
13.259	398.664	10.8188	5.03118	2.51812	9.43482	6.79718	16.232	2.57773	6.29701	210.869	106.434	3.25264	1.83888
13.26	398.468	10.8754	5.04493	2.52537	9.60896	6.84512	16.4541	2.57671	6.3857	210.98	106.569	3.25436	1.84137
13.261	398.109	11.0719	5.09193	2.54958	10.19	6.93258	17.1226	2.57565	6.64788	211.173	106.813	3.25627	1.84435
13.262	397.416	11.3173	5.15141	2.58072	10.9372	7.08639	18.0236	2.5743	7.00136	211.584	107.241	3.2586	1.84812
13.263	396.274	11.5506	5.20947	2.61206	11.6894	7.32345	19.0129	2.57254	7.39071	212.3	107.899	3.26138	1.85274
13.264	394.616	11.6949	5.24836	2.63487	12.2369	7.65096	19.8879	2.57033	7.73749	213.38	108.808	3.26454	1.85805
13.265	392.447	11.6906	5.25389	2.64201	12.4083	8.06339	20.4717	2.56776	7.97259	214.831	109.95	3.26784	1.86367
13.266	389.835	11.5067	5.21813	2.62929	12.103	8.54486	20.6479	2.56499	8.04989	216.615	111.28	3.27097	1.86908
13.267	386.902	11.1177	5.13401	2.59277	11.2265	9.06801	20.2945	2.56225	7.92058	218.651	112.723	3.27354	1.87367
13.268	383.833	10.5307	5.00178	2.53204	9.76889	9.59494	19.3638	2.55985	7.56443	220.807	114.174	3.27516	1.87677
13.269	380.816	9.81588	4.83711	2.45448	7.90755	10.0882	17.9957	2.55811	7.03476	222.931	115.531	3.27549	1.87787
13.27	378.038	8.97648	4.63987	2.35958	5.62981	10.5059	16.1357	2.55724	6.30981	224.876	116.681	3.27431	1.87653
13.271	375.693	8.11875	4.43542	2.25982	3.23558	10.8117	14.0472	2.55753	5.49249	226.465	117.527	3.27147	1.87251
13.272	373.904	7.30145	4.23835	2.16251	0.900128	10.9825	11.8827	2.55906	4.64338	227.588	118.006	3.267	1.86581
13.273	372.758	6.57719	4.06216	2.07452	-1.21158	11.0052	9.79367	2.56184	3.8229	228.162	118.083	3.26104	1.8566
13.274	372.289	6.01426	3.92436	2.0049	-2.88246	10.8825	8.00006	2.56582	3.11794	228.151	117.765	3.25382	1.84527
13.275	372.46	5.65262	3.8354	1.95918	-3.9797	10.6332	6.65354	2.57079	2.58813	227.591	117.1	3.24568	1.83237
13.276	373.183	5.50247	3.79811	1.939	-4.46391	10.286	5.82205	2.57647	2.2597	226.568	116.165	3.237	1.81855
13.277	374.332	5.56789	3.81348	1.94506	-4.31864	9.87634	5.5577	2.58256	2.15201	225.199	115.056	3.22818	1.80449
13.278	375.751	5.82618	3.87571	1.97455	-3.61072	9.44219	5.83147	2.58873	2.25264	223.628	113.874	3.21959	1.79083
13.279	377.276	6.24404	3.97637	2.02338	-2.4389	9.01931	6.58042	2.59468	2.53612	222.002	112.719	3.21156	1.77815
13.28	378.748	6.75748	4.09974	2.08372	-0.990689	8.63625	7.64556	2.60013	2.94045	220.456	111.67	3.20435	1.76687
13.281	380.044	7.31726	4.23391	2.14971	0.592951	8.31257	8.90552	2.60492	3.41873	219.089	110.781	3.19811	1.75721
13.282	381.079	7.85776	4.36319	2.21354	2.12498	8.05791	10.1829	2.60893	3.90309	217.97	110.08	3.19287	1.74922
13.283	381.812	8.34027	4.47852	2.27074	3.49784	7.87314	11.371	2.61218	4.35307	217.123	109.572	3.18859	1.7428
13.284	382.246	8.71628	4.56845	2.31555	4.57324	7.75039	12.3236	2.61471	4.71318	216.547	109.235	3.18513	1.73767
13.285	382.438	8.97194	4.62973	2.34625	5.31012	7.67389	12.984	2.61667	4.96203	216.19	109.026	3.18227	1.73348
13.286	382.461	9.11588	4.66439	2.36378	5.73061	7.62692	13.3575	2.61823	5.10173	215.99	108.899	3.17979	1.72987
13.287	382.401	9.15395	4.67369	2.3686	5.84646	7.59076	13.4372	2.61954	5.1296	215.879	108.802	3.17751	1.72648
13.288	382.359	9.10491	4.66195	2.36273	5.70557	7.5456	13.2512	2.62077	5.05622	215.775	108.68	3.17521	1.72301
13.289	382.421	9.03122	4.64406	2.35355	5.48513	7.47882	12.9639	2.62209	4.94411	215.603	108.497	3.1728	1.71929
13.29	382.631	8.95496	4.62525	2.34363	5.24709	7.38388	12.631	2.62353	4.81451	215.328	108.235	3.17023	1.71527
13.291	383.019	8.91337	4.61445	2.33745	5.09872	7.25925	12.358	2.62513	4.70758	214.923	107.89	3.16754	1.711
13.292	383.565	8.95153	4.62254	2.34055	5.17313	7.11338	12.2865	2.62686	4.67726	214.399	107.486	3.16481	1.70669
13.293	384.21	9.07473	4.65087	2.3537	5.48882	6.9603	12.4491	2.62861	4.736	213.802	107.06	3.1622	1.70261
13.294	384.865	9.30591	4.70502	2.37989	6.1174	6.82009	12.9375	2.63027	4.9187	213.194	106.669	3.15989	1.69908
13.295	385.406	9.61361	4.77766	2.41561	6.9747	6.71457	13.6893	2.63166	5.20177	212.672	106.375	3.15806	1.69641
13.296	385.719	9.98542	4.86606	2.45971	8.03306	6.66445	14.6975	2.63266	5.58276	212.315	106.236	3.15684	1.69484
13.297	385.673	10.3849	4.96191	2.50825	9.19807	6.69018	15.8882	2.63313	6.03396	212.22	106.31	3.15632	1.69454
13.298	385.171	10.7413	5.04874	2.55314	10.2753	6.80382	17.0792	2.63299	6.48662	212.462	106.629	3.15651	1.69549
13.299	384.162	11.0269	5.12015	2.59129	11.191	7.01124	18.2022	2.63227	6.91502	213.078	107.212	3.15729	1.69753
13.3	382.635	11.1702	5.15915	2.61415	11.7397	7.30852	19.0482	2.63101	7.23988	214.085	108.045	3.15847	1.70031
13.301	380.638	11.1595	5.16256	2.61999	11.8798	7.68345	19.5632	2.62939	7.4402	215.45	109.094	3.15976	1.70338
13.302	378.268	10.9453	5.11775	2.60212	11.4509	8.11247	19.5634	2.62758	7.44541	217.113	110.292	3.16083	1.70616
13.303	375.689	10.5425	5.02713	2.5613	10.4712	8.56187	19.033	2.6259	7.24818	218.952	111.546	3.16128	1.708
13.304	373.075	9.98313	4.89738	2.50042	9.01013	8.99567	18.0058	2.62462	6.86035	220.831	112.755	3.1608	1.70836
13.305	370.618	9.28243	4.73119	2.42036	7.08875	9.37202	16.4608	2.62401	6.27315	222.598	113.803	3.1591	1.7067
13.306	368.526	8.50501	4.54377	2.32843	4.88239	9.6493	14.5317	2.62434	5.53728	224.074	114.578	3.15599	1.70266
13.307	366.966	7.72206	4.35261	2.23332	2.5996	9.79543	12.395	2.62581	4.72045	225.11	114.992	3.1514	1.69607
13.308	366.072	6.98346	4.17049	2.14144	0.394475	9.78684	10.1813	2.62848	3.87346	225.588	114.978	3.14539	1.68694
13.309	365.935	6.36539	4.01698	2.06284	-1.49174	9.61487	8.12313	2.63236	3.08587	225.425	114.514	3.13812	1.6755
13.31	366.577	5.92054	3.90584	2.00471	-2.88686	9.2877	6.40084	2.63734	2.42701	224.609	113.619	3.12985	1.6622
13.311	367.96	5.69284	3.84832	1.97296	-3.64894	8.82849	5.17955	2.6432	1.95958	223.188	112.354	3.12093	1.64766
13.312	369.985	5.70849	3.85079	1.97098	-3.69647	8.27291	4.57644	2.64963	1.7272	221.266	110.815	3.11178	1.6326
13.313	372.497	5.96841	3.91293	1.99873	-3.0306	7.66393	4.63334	2.65626	1.74431	218.995	109.12	3.10282	1.61782
13.314	375.306	6.46622	4.03238	2.0551	-1.67754	7.04737	5.36983	2.66273	2.01666	216.547	107.395	3.0945	1.60413
13.315	378.189	7.15528	4.19701	2.1341	0.218518	6.46683	6.68534	2.66866	2.50513	214.111	105.763	3.08721	1.59223
13.316	380.936	7.97396	4.3915	2.22816	2.47576	5.95719	8.43295	2.67373	3.154	211.855	104.325	3.08127	1.58266
13.317	383.364	8.85445	4.59958	2.32929	4.90286	5.54361	10.4465	2.67772	3.90127	209.912	103.153	3.07688	1.57575
13.318	385.326	9.72537	4.80464	2.42941	7.30578	5.24144	12.5472	2.68051	4.6809	208.378	102.295	3.07412	1.5716
13.319	386.743	10.4853	4.98318	2.51691	9.40584	5.05116	14.457	2.68204	5.3903	207.306	101.753	3.07293	1.57003
13.32	387.617	11.1093	5.12992	2.58927	11.1425	4.9638	16.1063	2.68245	6.00432	206.674	101.502	3.07307	1.57064
13.321	387.985	11.5413	5.23199	2.64004	12.361	4.96334	17.3243	2.68189	6.45974	206.451	101.499	3.07428	1.57293
13.322	387.962	11.7573	5.2836	2.66613	12.9872	5.023	18.0102	2.68061	6.71869	206.546	101.667	3.07616	1.57623
13.323	387.697	11.7875	5.29165	2.67074	13.0978	5.11396	18.2117	2.67892	6.79815	206.843	101.924	3.07832	1.5799
13.324	387.353	11.643	5.25821	2.65457	12.7096	5.20526	17.9149	2.67708	6.69196	207.222	102.182	3.08042	1.58337
13.325	387.095	11.4	5.20093	2.62617	12.0282	5.26993	17.2981	2.67538	6.46566	207.549	102.364	3.08219	1.5862
13.326	387.054	11.0921	5.12743	2.58915	11.1395	5.28614	16.4256	2.67398	6.14275	207.73	102.409	3.08346	1.58811
13.327	387.346	10.7928	5.05508	2.55203	10.2488	5.23925	15.488	2.67303	5.79417	207.671	102.274	3.08417	1.58902
13.328	388.014	10.5713	5.00039	2.52312	9.55485	5.12805	14.6829	2.67256	5.49395	207.336	101.957	3.0844	1.58908
13.329	389.05	10.4549	4.96992	2.50574	9.13773	4.95978	14.0975	2.67249	5.27504	206.736	101.477	3.0843	1.58857
13.33	390.404	10.4918	4.97523	2.5058	9.13931	4.75126	13.8906	2.6727	5.19722	205.906	100.882	3.08411	1.58791
13.331	391.953	10.7004	5.02072	2.52571	9.6171	4.52879	14.1459	2.67298	5.29218	204.939	100.247	3.08414	1.58766
13.332	393.541	11.0697	5.10384	2.56441	10.5459	4.32194	14.8678	2.67309	5.56203	203.948	99.6544	3.0847	1.58834
13.333	394.983	11.5799	5.22015	2.61998	11.8795	4.16238	16.0419	2.67279	6.00193	203.064	99.1964	3.08609	1.59048
13.334	396.082	12.1867	5.35967	2.68776	13.5063	4.08002	17.5863	2.67183	6.58212	202.421	98.9585	3.08854	1.59447
13.335	396.65	12.8362	5.51052	2.76222	15.2933	4.10159	19.3949	2.67005	7.26387	202.143	99.0175	3.09221	1.60055
13.336	396.521	13.4543	5.65627	2.83556	17.0533	4.24806	21.3014	2.66733	7.98604	202.342	99.433	3.09712	1.60876
13.337	395.595	13.9559	5.7778	2.89851	18.5643	4.53035	23.0947	2.66362	8.67042	203.089	100.235	3.10314	1.61887
13.338	393.818	14.3114	5.86879	2.94814	19.7553	4.95467	24.71	2.65904	9.29283	204.418	101.439	3.11002	1.6305
13.339	391.196	14.4123	5.90359	2.97157	20.3177	5.51452	25.8322	2.65369	9.73445	206.351	103.023	3.11737	1.64301
13.34	387.842	14.2639	5.88243	2.96858	20.2458	6.19208	26.4379	2.6479	9.98448	208.817	104.934	3.12466	1.6556
13.341	383.889	13.847	5.79909	2.93553	19.4526	6.96282	26.4155	2.64196	9.99845	211.745	107.099	3.13139	1.66748
13.342	379.542	13.1617	5.6512	2.87046	17.8909	7.78883	25.6798	2.63624	9.74107	215.003	109.41	3.13699	1.67777
13.343	375.036	12.2618	5.44922	2.7778	15.6672	8.62538	24.2926	2.63116	9.23266	218.422	111.742	3.14101	1.68571
13.344	370.613	11.1867	5.20053	2.66048	12.8515	9.42209	22.2736	2.62707	8.4785	221.817	113.955	3.14306	1.69063
13.345	366.516	10.0173	4.92349	2.52716	9.65188	10.1276	19.7795	2.62433	7.53697	224.975	115.911	3.1429	1.69208
13.346	362.939	8.8303	4.63659	2.38692	6.28598	10.6982	16.9841	2.62318	6.47462	227.713	117.492	3.14047	1.68984
13.347	360.054	7.67283	4.35205	2.2458	2.8993	11.0946	13.9939	2.62375	5.33355	229.863	118.594	3.13581	1.68384
13.348	357.975	6.65247	4.09802	2.11839	-0.15856	11.2968	11.1383	2.62611	4.24137	231.291	119.164	3.1291	1.67432
13.349	356.741	5.79643	3.88289	2.00927	-2.77763	11.3009	8.52329	2.63015	3.24061	231.953	119.192	3.12067	1.66169
13.35	356.349	5.16145	3.72237	1.92683	-4.75597	11.1191	6.36309	2.63568	2.41421	231.844	118.71	3.11086	1.64653
13.351	356.726	4.77774	3.62503	1.87586	-5.97946	10.7813	4.80183	2.64241	1.81722	231.037	117.797	3.1001	1.62957
13.352	357.747	4.64535	3.59124	1.85678	-6.43738	10.3278	3.89041	2.64996	1.4681	229.662	116.562	3.08885	1.6116
13.353	359.251	4.76487	3.62095	1.86978	-6.12523	9.80549	3.68026	2.65795	1.38462	227.88	115.13	3.07753	1.59344
13.354	361.049	5.08335	3.70033	1.90792	-5.21004	9.25978	4.04974	2.66595	1.51906	225.882	113.627	3.06655	1.57582
13.355	362.967	5.57212	3.8217	1.96736	-3.78325	8.73033	4.94707	2.67365	1.85031	223.828	112.162	3.05623	1.55933
13.356	364.822	6.16731	3.96878	2.03995	-2.04114	8.25058	6.20944	2.68075	2.31631	221.881	110.829	3.04682	1.54446
13.357	366.489	6.78105	4.11966	2.11461	-0.249276	7.83793	7.58865	2.68704	2.82417	220.153	109.679	3.03846	1.5314
13.358	367.898	7.3785	4.26595	2.18719	1.49251	7.49953	8.99204	2.69247	3.3397	218.693	108.733	3.03115	1.52018
13.359	369.01	7.8938	4.3917	2.24962	2.99084	7.23279	10.2236	2.69703	3.79069	217.531	107.986	3.02483	1.51064
13.36	369.867	8.276	4.48456	2.29559	4.09413	7.02123	11.1154	2.70081	4.11558	216.631	107.393	3.01932	1.50242
13.361	370.557	8.53747	4.54771	2.32661	4.83875	6.84391	11.6827	2.70401	4.32051	215.913	106.895	3.01439	1.49512
13.362	371.184	8.66546	4.57797	2.34091	5.18182	6.67655	11.8584	2.70681	4.38095	215.294	106.424	3.00982	1.48832
13.363	371.881	8.69148	4.58295	2.34213	5.21121	6.49371	11.7049	2.70942	4.32008	214.664	105.908	3.0054	1.48163
13.364	372.774	8.65318	4.57172	2.33472	5.03322	6.27387	11.3071	2.71201	4.16927	213.922	105.286	3.00097	1.47479
13.365	373.969	8.60072	4.55647	2.3247	4.79268	6.00196	10.7946	2.71473	3.97631	212.984	104.516	2.99647	1.46765
13.366	375.525	8.59736	4.55259	2.31982	4.67577	5.67443	10.3502	2.71763	3.80854	211.803	103.585	2.99192	1.46029
13.367	377.458	8.67023	4.56657	2.32337	4.7608	5.2954	10.0562	2.72065	3.69625	210.374	102.505	2.98744	1.4529
13.368	379.739	8.87927	4.61279	2.34264	5.22342	4.87997	10.1034	2.72373	3.7094	208.724	101.318	2.98319	1.44585
13.369	382.266	9.24433	4.69577	2.38005	6.1211	4.45263	10.5737	2.72668	3.87787	206.935	100.093	2.97947	1.43962
13.37	384.896	9.76715	4.81567	2.4358	7.45915	4.04192	11.5011	2.72927	4.21398	205.116	98.9118	2.97654	1.43475
13.371	387.451	10.4469	4.97215	2.50996	9.23908	3.67995	12.919	2.73127	4.73003	203.394	97.8679	2.97471	1.43178
13.372	389.724	11.2281	5.15218	2.59628	11.3107	3.39648	14.7072	2.73241	5.3825	201.914	97.048	2.97423	1.43115
13.373	391.524	12.0848	5.35019	2.69234	13.6161	3.21861	16.8347	2.73254	6.16082	200.794	96.5316	2.97529	1.43318
13.374	392.657	12.9222	5.54475	2.78783	15.9079	3.16761	19.0755	2.73148	6.98358	200.161	96.3813	2.97797	1.43799
13.375	393.007	13.6656	5.71936	2.87485	17.9964	3.25379	21.2502	2.7292	7.78624	200.086	96.627	2.98219	1.44539
13.376	392.505	14.2584	5.86165	2.94751	19.7401	3.48137	23.2215	2.72575	8.51931	200.606	97.2798	2.98771	1.45504
13.377	391.145	14.6198	5.95306	2.99659	20.9181	3.84413	24.7622	2.72128	9.09947	201.731	98.3198	2.9942	1.46634
13.378	389.02	14.6956	5.98031	3.01523	21.3655	4.32213	25.6877	2.71604	9.45778	203.408	99.687	3.00115	1.47845
13.379	386.29	14.4954	5.94446	3.00349	21.0838	4.88726	25.9711	2.7104	9.58202	205.53	101.298	3.00798	1.49049
13.38	383.152	14.0115	5.84176	2.95883	20.012	5.5027	25.5147	2.70471	9.43343	207.973	103.047	3.01417	1.50158
13.381	379.861	13.2746	5.67731	2.88299	18.1918	6.12105	24.3128	2.6994	9.00674	210.555	104.797	3.01918	1.51082
13.382	376.683	12.3627	5.46787	2.78364	15.8074	6.69314	22.5005	2.69487	8.34938	213.072	106.411	3.02259	1.51752
13.383	373.859	11.3428	5.2284	2.66775	13.026	7.17204	20.198	2.69147	7.50445	215.33	107.76	3.02416	1.5212
13.384	371.608	10.2926	4.97739	2.54427	10.0626	7.51569	17.5783	2.68943	6.53607	217.139	108.726	3.02377	1.52158
13.385	370.094	9.31071	4.7394	2.42559	7.21424	7.69612	14.9104	2.68892	5.54513	218.347	109.235	3.02147	1.51869
13.386	369.411	8.46506	4.53212	2.3208	4.69909	7.70195	12.401	2.68992	4.61017	218.867	109.255	3.01748	1.51281
13.387	369.579	7.8314	4.37531	2.24019	2.76456	7.54101	10.3056	2.69231	3.82779	218.677	108.807	3.01212	1.50446
13.388	370.54	7.45132	4.28001	2.18969	1.55255	7.23861	8.79116	2.69585	3.261	217.833	107.962	3.00581	1.49439
13.389	372.163	7.35792	4.25465	2.17386	1.17273	6.83474	8.00747	2.70017	2.96554	216.454	106.828	2.99903	1.48345
13.39	374.25	7.55069	4.29889	2.19278	1.62677	6.37863	8.00539	2.70486	2.95963	214.719	105.542	2.99229	1.47257
13.391	376.563	8.00556	4.40633	2.24344	2.8425	5.92193	8.76442	2.70949	3.23471	212.832	104.251	2.98609	1.46265
13.392	378.839	8.6657	4.56278	2.3189	4.6535	5.51283	10.1663	2.71364	3.74637	211.006	103.09	2.98086	1.45448
13.393	380.834	9.45108	4.74886	2.40966	6.83192	5.18977	12.0217	2.71695	4.4247	209.429	102.17	2.97691	1.44858
13.394	382.336	10.2881	4.94733	2.50741	9.17782	4.98178	14.1596	2.71919	5.20729	208.253	101.576	2.97443	1.44528
13.395	383.196	11.0429	5.12681	2.59663	11.319	4.90112	16.2201	2.72022	5.96279	207.587	101.344	2.97343	1.44454
13.396	383.376	11.6517	5.27284	2.67021	13.085	4.94457	18.0296	2.7201	6.62829	207.448	101.466	2.9737	1.44598
13.397	382.896	12.0499	5.37029	2.72058	14.2939	5.09875	19.3926	2.71898	7.13231	207.82	101.904	2.97494	1.44907
13.398	381.876	12.1655	5.40165	2.73865	14.7277	5.33305	20.0608	2.7171	7.38317	208.623	102.568	2.9767	1.45298
13.399	380.528	12.0165	5.37024	2.72563	14.415	5.60631	20.0213	2.71487	7.37468	209.697	103.343	2.97845	1.45685
13.4	379.083	11.633	5.28215	2.68398	13.4155	5.87351	19.289	2.71267	7.11071	210.87	104.099	2.97972	1.45986
13.401	377.797	11.0535	5.14547	2.61719	11.8126	6.08578	17.8984	2.71086	6.60248	211.946	104.699	2.98012	1.4613
13.402	376.933	10.3671	4.9809	2.53522	9.84536	6.19766	16.043	2.70982	5.92032	212.715	105.015	2.97935	1.46065
13.403	376.698	9.66594	4.81069	2.44905	7.77718	6.17615	13.9533	2.70976	5.14928	213.01	104.955	2.97733	1.4577
13.404	377.247	9.03097	4.6548	2.36865	5.84763	6.00196	11.8496	2.7108	4.37126	212.709	104.462	2.97409	1.45249
13.405	378.66	8.562	4.53795	2.3066	4.35849	5.67571	10.0342	2.71291	3.69869	211.754	103.537	2.96985	1.44539
13.406	380.928	8.31603	4.47422	2.27014	3.48334	5.21583	8.69917	2.71592	3.20303	210.173	102.231	2.96494	1.43701
13.407	383.958	8.3604	4.47963	2.26749	3.41972	4.658	8.07772	2.71953	2.97026	208.056	100.64	2.95982	1.42818
13.408	387.565	8.71509	4.55818	2.30078	4.21881	4.04975	8.26856	2.72336	3.03616	205.573	98.8986	2.95504	1.41989
13.409	391.503	9.37351	4.70719	2.3688	5.85127	3.44272	9.29399	2.72694	3.40821	202.924	97.1535	2.95114	1.41315
13.41	395.472	10.3138	4.92052	2.46868	8.24824	2.88915	11.1374	2.72984	4.07987	200.331	95.5556	2.94867	1.40892
13.411	399.149	11.4592	5.17978	2.59154	11.1971	2.43545	13.6325	2.73162	4.99063	198.017	94.241	2.94814	1.40803
13.412	402.232	12.7221	5.46508	2.72798	14.4715	2.11829	16.5898	2.73195	6.07251	196.171	93.3191	2.94988	1.411
13.413	404.455	13.9914	5.75208	2.8665	17.796	1.96424	19.7603	2.7306	7.23661	194.947	92.8693	2.95407	1.41806
13.414	405.629	15.1467	6.01501	2.99492	20.8781	1.98769	22.8658	2.72749	8.38346	194.448	92.9345	2.96067	1.42905
13.415	405.65	16.0932	6.23389	3.10386	23.4926	2.19309	25.6857	2.72268	9.43398	194.724	93.5266	2.9694	1.44348
13.416	404.512	16.7184	6.38404	3.1813	25.3511	2.57197	27.9231	2.71635	10.2796	195.778	94.6182	2.97977	1.46052
13.417	402.317	16.9957	6.45926	3.22404	26.377	3.10606	29.483	2.70886	10.8839	197.546	96.1524	2.99112	1.47912
13.418	399.219	16.9034	6.45333	3.22856	26.4854	3.76985	30.2553	2.70061	11.2031	199.94	98.051	3.00274	1.49817
13.419	395.456	16.4253	6.35995	3.19089	25.5815	4.52396	30.1054	2.69206	11.183	202.824	100.197	3.01384	1.51649
13.42	391.31	15.6614	6.19947	3.12023	23.8855	5.32492	29.2104	2.68377	10.8841	206.004	102.466	3.02374	1.53302
13.421	387.033	14.6624	5.98113	3.02028	21.4867	6.1282	27.6149	2.67614	10.3189	209.311	104.729	3.03191	1.54696
13.422	382.893	13.5	5.71964	2.89757	18.5416	6.88457	25.4262	2.66957	9.52446	212.545	106.852	3.03795	1.55763
13.423	379.113	12.2952	5.44271	2.76549	15.3719	7.55327	22.9251	2.66442	8.60416	215.515	108.722	3.04167	1.5647
13.424	375.849	11.1094	5.16504	2.63122	12.1494	8.1023	20.2517	2.66083	7.61105	218.08	110.253	3.04308	1.56811
13.425	373.209	10.0295	4.90841	2.50578	9.1388	8.51217	17.651	2.65889	6.63848	220.128	111.396	3.0423	1.568
13.426	371.23	9.10605	4.68634	2.39623	6.50962	8.77812	15.2877	2.65854	5.75041	221.609	112.139	3.03961	1.56477
13.427	369.889	8.38493	4.5114	2.30929	4.42292	8.90995	13.3329	2.65962	5.01308	222.527	112.511	3.03534	1.55894
13.428	369.107	7.88297	4.38885	2.24798	2.95163	8.92994	11.8816	2.66188	4.46361	222.945	112.573	3.02991	1.55117
13.429	368.764	7.59532	4.3183	2.21246	2.09911	8.86797	10.9671	2.66501	4.11522	222.964	112.409	3.02369	1.54211
13.43	368.718	7.51125	4.29757	2.20193	1.84629	8.75863	10.6049	2.6687	3.97381	222.708	112.113	3.01708	1.53244
13.431	368.803	7.58924	4.31673	2.21159	2.07815	8.63671	10.7149	2.67264	4.00911	222.322	111.781	3.0104	1.52272
13.432	368.874	7.77981	4.36374	2.23555	2.65311	8.53153	11.1846	2.67655	4.17874	221.935	111.495	3.0039	1.5134
13.433	368.8	8.03806	4.42773	2.26847	3.44318	8.46697	11.9102	2.68023	4.44372	221.659	111.321	2.99775	1.50477
13.434	368.488	8.28892	4.49037	2.30114	4.22739	8.45602	12.6834	2.68355	4.72635	221.579	111.297	2.992	1.49692
13.435	367.896	8.50987	4.54624	2.3309	4.94152	8.50396	13.4455	2.68649	5.00486	221.727	111.436	2.98662	1.4898
13.436	367.01	8.63848	4.57996	2.34988	5.39715	8.60693	14.0041	2.68905	5.20782	222.124	111.728	2.98151	1.48322
13.437	365.889	8.65664	4.58683	2.35557	5.53368	8.74988	14.2836	2.69136	5.30721	222.724	112.132	2.97647	1.47684
13.438	364.596	8.5871	4.57225	2.35058	5.41386	8.91839	14.3323	2.69358	5.32091	223.47	112.606	2.97133	1.47036
13.439	363.217	8.39465	4.52707	2.33	4.91995	9.09028	14.0102	2.69584	5.19697	224.299	113.09	2.96591	1.46343
13.44	361.873	8.1338	4.46445	2.30032	4.2078	9.24262	13.4504	2.69835	4.98468	225.103	113.521	2.96002	1.45572
13.441	360.648	7.83853	4.39265	2.26563	3.37523	9.35921	12.7344	2.70123	4.7143	225.806	113.852	2.95359	1.44707
13.442	359.608	7.53254	4.31751	2.22881	2.49145	9.42731	11.9188	2.70457	4.40691	226.35	114.049	2.94657	1.4374
13.443	358.813	7.24398	4.2461	2.1934	1.64156	9.43744	11.079	2.70842	4.09058	226.681	114.086	2.93897	1.42668
13.444	358.277	7.03482	4.19414	2.16753	1.02072	9.39285	10.4136	2.71278	3.83872	226.777	113.971	2.93088	1.41508
13.445	357.976	6.88396	4.15648	2.14861	0.566611	9.29999	9.8666	2.71754	3.63071	226.669	113.722	2.92243	1.40281
13.446	357.884	6.82807	4.14249	2.14154	0.397027	9.17002	9.56705	2.72263	3.5139	226.372	113.369	2.91374	1.3901
13.447	357.93	6.85805	4.15	2.14534	0.488193	9.01976	9.50795	2.7279	3.48545	225.954	112.959	2.90498	1.37725
13.448	358.051	6.9516	4.17345	2.15725	0.773955	8.86343	9.63739	2.73322	3.52602	225.474	112.531	2.89626	1.3645
13.449	358.181	7.09945	4.21059	2.17621	1.22898	8.7149	9.94388	2.73848	3.63117	224.99	112.123	2.8877	1.35205
13.45	358.266	7.26249	4.25161	2.19725	1.73408	8.5831	10.3172	2.74356	3.76052	224.556	111.761	2.87936	1.33999
13.451	358.277	7.42451	4.29249	2.21836	2.24054	8.47216	10.7127	2.74845	3.89772	224.195	111.457	2.87124	1.32837
13.452	358.203	7.55752	4.32618	2.23591	2.6618	8.38144	11.0432	2.75311	4.01117	223.922	111.209	2.86333	1.31712
13.453	358.064	7.65069	4.34994	2.24845	2.96279	8.30498	11.2678	2.7576	4.08609	223.721	111	2.85556	1.30614
13.454	357.885	7.72447	4.36889	2.25858	3.20597	8.2382	11.4442	2.76198	4.14348	223.563	110.818	2.84787	1.29533
13.455	357.673	7.78441	4.38441	2.26701	3.40828	8.17943	11.5877	2.76628	4.18891	223.442	110.658	2.84024	1.28464
13.456	357.439	7.81748	4.3932	2.272	3.528	8.12474	11.6527	2.77051	4.20598	223.35	110.51	2.83264	1.27401
13.457	357.209	7.8208	4.39446	2.27309	3.55422	8.06752	11.6217	2.77471	4.18844	223.267	110.353	2.82503	1.26335
13.458	357.024	7.78811	4.38653	2.26934	3.46425	7.99856	11.4628	2.77893	4.1249	223.16	110.164	2.81734	1.25253
13.459	356.932	7.74514	4.37583	2.26398	3.33557	7.90989	11.2455	2.78324	4.04043	222.986	109.919	2.80953	1.24148
13.46	356.957	7.71527	4.36823	2.26	3.24001	7.79882	11.0388	2.78768	3.95985	222.72	109.61	2.80162	1.23019
13.461	357.104	7.71851	4.36878	2.26001	3.2402	7.66745	10.9077	2.79223	3.90645	222.36	109.244	2.79364	1.21874
13.462	357.355	7.76538	4.38018	2.26543	3.37026	7.52161	10.8919	2.79686	3.89433	221.917	108.837	2.78564	1.20726
13.463	357.669	7.87993	4.40856	2.2795	3.70806	7.37318	11.0812	2.80151	3.95544	221.423	108.421	2.77774	1.19594
13.464	357.976	8.04221	4.44896	2.2998	4.19526	7.23569	11.4309	2.80606	4.07365	220.939	108.035	2.77002	1.18497
13.465	358.216	8.25258	4.50159	2.32654	4.83701	7.12249	11.9595	2.81044	4.25538	220.514	107.718	2.76255	1.17452
13.466	358.313	8.4808	4.55899	2.35601	5.54434	7.04588	12.5902	2.81454	4.47327	220.212	107.503	2.75541	1.16472
13.467	358.219	8.70051	4.61465	2.38497	6.23916	7.01282	13.252	2.81833	4.70208	220.074	107.411	2.74858	1.15558
13.468	357.899	8.88952	4.66311	2.41066	6.85577	7.02692	13.8827	2.82178	4.91984	220.127	107.452	2.74204	1.14705
13.469	357.356	8.99169	4.69023	2.42578	7.21876	7.08147	14.3002	2.82492	5.06216	220.38	107.607	2.73568	1.13896
13.47	356.649	9.00418	4.69511	2.42975	7.31395	7.16214	14.4761	2.82786	5.1191	220.78	107.836	2.72936	1.13099
13.471	355.846	8.91499	4.67446	2.4207	7.09675	7.25116	14.3479	2.83074	5.0686	221.275	108.089	2.72292	1.12285
13.472	355.076	8.68301	4.6174	2.39271	6.42498	7.31704	13.742	2.8337	4.84949	221.769	108.277	2.71615	1.11409
13.473	354.501	8.37869	4.54136	2.35445	5.50674	7.32949	12.8362	2.837	4.52457	222.115	108.314	2.70889	1.10436
13.474	354.261	7.98653	4.44213	2.30347	4.28322	7.25753	11.5408	2.84076	4.06257	222.206	108.112	2.70103	1.09335
13.475	354.54	7.55751	4.33251	2.24609	2.90623	7.06903	9.97525	2.84518	3.50602	221.887	107.581	2.69247	1.08079
13.476	355.483	7.15664	4.22914	2.19076	1.57813	6.74399	8.32212	2.85037	2.91966	221.04	106.662	2.68322	1.06665
13.477	357.199	6.82774	4.14333	2.14321	0.43702	6.27311	6.71013	2.85633	2.34921	219.592	105.327	2.67338	1.05105
13.478	359.761	6.62832	4.08972	2.11094	-0.337321	5.6596	5.32227	2.86301	1.85898	217.506	103.58	2.66313	1.03426
13.479	363.182	6.62164	4.08392	2.10198	-0.552577	4.92297	4.3704	2.87026	1.52265	214.808	101.473	2.65272	1.01682
13.48	367.4	6.85138	4.13599	2.12142	-0.0860356	4.09634	4.0103	2.87781	1.39352	211.589	99.0962	2.6425	0.9994
13.481	372.284	7.35306	4.25329	2.17295	1.15088	3.22299	4.37387	2.88533	1.5159	207.995	96.5709	2.63288	0.982862
13.482	377.633	8.13425	4.43586	2.25655	3.15712	2.35104	5.50817	2.89243	1.90434	204.215	94.035	2.62432	0.968125
13.483	383.19	9.19441	4.68178	2.37123	5.90959	1.52914	7.43873	2.89868	2.56625	200.454	91.6312	2.61729	0.956131
13.484	388.649	10.4949	4.98051	2.51185	9.28443	0.802933	10.0874	2.90369	3.47399	196.931	89.4964	2.61228	0.947763
13.485	393.696	11.9602	5.3138	2.66959	13.0702	0.208875	13.2791	2.90708	4.56785	193.845	87.7429	2.60967	0.94371
13.486	398.037	13.5101	5.66377	2.83607	17.0656	-0.225776	16.8398	2.90859	5.78968	191.356	86.4564	2.60976	0.944405
13.487	401.422	15.0296	6.00554	2.99957	20.9898	-0.483791	20.506	2.90805	7.05146	189.59	85.6919	2.61266	0.949964
13.488	403.676	16.4072	6.31587	3.14928	24.5827	-0.558452	24.0242	2.90543	8.26872	188.621	85.4717	2.61828	0.960142
13.489	404.718	17.5295	6.57101	3.27397	27.5752	-0.453665	27.1215	2.90084	9.34953	188.471	85.7837	2.62631	0.974328
13.49	404.581	18.3075	6.75203	3.3645	29.7481	-0.184244	29.5639	2.89453	10.2137	189.105	86.5813	2.63621	0.991591
13.491	403.382	18.7031	6.85053	3.41662	30.9989	0.226965	31.2259	2.88689	10.8164	190.443	87.7931	2.64732	1.01082
13.492	401.336	18.6687	6.85419	3.42367	31.168	0.744661	31.9127	2.87834	11.0872	192.359	89.3107	2.65887	1.03074
13.493	398.736	18.2533	6.77188	3.38916	30.3397	1.32497	31.6647	2.86947	11.035	194.667	91.0024	2.67007	1.05008
13.494	395.894	17.505	6.61186	3.31618	28.5883	1.9184	30.5067	2.86078	10.6638	197.165	92.7228	2.68024	1.06774
13.495	393.147	16.5031	6.38985	3.21153	26.0768	2.47052	28.5473	2.85277	10.0069	199.625	94.3149	2.68882	1.08278
13.496	390.816	15.3509	6.1281	3.08548	23.0514	2.92842	25.9799	2.8459	9.12889	201.808	95.6288	2.69543	1.09453
13.497	389.167	14.1779	5.85636	2.9524	19.8575	3.24993	23.1075	2.84048	8.13507	203.506	96.5471	2.69994	1.1027
13.498	388.394	13.0655	5.59428	2.82196	16.727	3.40531	20.1323	2.83665	7.09721	204.566	96.988	2.7024	1.10731
13.499	388.623	12.1308	5.37058	2.70863	14.0072	3.38283	17.39	2.83446	6.13521	204.881	96.9198	2.70302	1.10869
13.5	389.872	11.4608	5.20711	2.62366	11.9679	3.19354	15.1614	2.83376	5.35028	204.441	96.3744	2.70223	1.10752
13.501	392.062	11.1113	5.11781	2.57434	10.7841	2.86664	13.6507	2.83423	4.81637	203.319	95.434	2.70051	1.10471
13.502	395.022	11.1303	5.11406	2.56665	10.5997	2.4475	13.0472	2.83546	4.60144	201.658	94.2268	2.69849	1.10133
13.503	398.492	11.5155	5.19483	2.60036	11.4086	1.99032	13.3989	2.83696	4.72298	199.669	92.9072	2.6968	1.09855
13.504	402.153	12.2529	5.35613	2.67375	13.1701	1.55281	14.7229	2.8382	5.18741	197.586	91.6411	2.69608	1.09752
13.505	405.636	13.2728	5.58141	2.77902	15.6964	1.19016	16.8865	2.83865	5.94878	195.664	90.589	2.69693	1.09926
13.506	408.587	14.4616	5.845	2.90394	18.6945	0.947089	19.6416	2.83789	6.9212	194.134	89.8823	2.6998	1.10449
13.507	410.696	15.7178	6.12505	3.03837	21.921	0.85881	22.7798	2.83559	8.03353	193.176	89.6244	2.70495	1.11359
13.508	411.708	16.8862	6.38822	3.16658	24.998	0.948738	25.9467	2.83158	9.16333	192.944	89.8832	2.71242	1.12656
13.509	411.499	17.813	6.6015	3.27281	27.5474	1.22299	28.7704	2.82586	10.1811	193.51	90.6742	2.72195	1.14287
13.51	410.06	18.415	6.7471	3.3485	29.3641	1.67608	31.0402	2.81863	11.0125	194.877	91.9773	2.73303	1.16169
13.511	407.504	18.5676	6.79612	3.37917	30.1	2.28496	32.385	2.81022	11.524	196.997	93.7207	2.74494	1.18182
13.512	404.079	18.2766	6.74763	3.36356	29.7255	3.01119	32.7367	2.80116	11.6868	199.725	95.7891	2.7568	1.20189
13.513	400.101	17.5296	6.59516	3.29733	28.1359	3.80138	31.9373	2.79201	11.4388	202.876	98.0266	2.76775	1.22053
13.514	395.974	16.4068	6.35304	3.18617	25.4682	4.5881	30.0562	2.7834	10.7984	206.181	100.241	2.77699	1.23643
13.515	392.093	15.0134	6.04225	3.03927	21.9426	5.29983	27.2424	2.77594	9.81376	209.358	102.235	2.7839	1.2486
13.516	388.85	13.451	5.68447	2.86644	17.7946	5.86234	23.6569	2.77011	8.54006	212.1	103.804	2.7881	1.25629
13.517	386.589	11.8839	5.31824	2.68646	13.4751	6.21431	19.6894	2.76634	7.11749	214.117	104.782	2.78944	1.25919
13.518	385.546	10.4332	4.97384	2.51453	9.34871	6.31588	15.6646	2.76478	5.66577	215.199	105.063	2.78808	1.25741
13.519	385.883	9.20741	4.67925	2.36498	5.75957	6.15088	11.9105	2.76541	4.30696	215.213	104.602	2.78433	1.25142
13.52	387.646	8.33078	4.46624	2.25424	3.10171	5.73475	8.83646	2.76805	3.19231	214.13	103.441	2.77871	1.24207
13.521	390.751	7.87682	4.35328	2.19197	1.60727	5.11183	6.71911	2.77226	2.42369	212.053	101.697	2.77188	1.23053
13.522	395.011	7.88846	4.34997	2.18319	1.39652	4.34527	5.74179	2.77749	2.06726	209.181	99.5418	2.7646	1.21817
13.523	400.132	8.38614	4.45918	2.22937	2.50478	3.51013	6.0149	2.78308	2.16124	205.783	97.182	2.75768	1.20649
13.524	405.749	9.33827	4.67088	2.32546	4.81109	2.68164	7.49274	2.78836	2.68715	202.169	94.8282	2.75195	1.19695
13.525	411.44	10.6926	4.97067	2.4644	8.14559	1.92894	10.0745	2.79265	3.60751	198.647	92.6787	2.7482	1.19093
13.526	416.783	12.3124	5.32617	2.63045	12.1308	1.30591	13.4367	2.79538	4.80675	195.502	90.8916	2.7471	1.18945
13.527	421.408	14.0878	5.71298	2.81216	16.4918	0.850856	17.3427	2.79614	6.20237	192.941	89.5817	2.74911	1.19319
13.528	424.991	15.8614	6.09788	2.99401	20.8561	0.589158	21.4453	2.79465	7.6737	191.133	88.8266	2.75449	1.20238
13.529	427.325	17.4574	6.44451	3.15901	24.8161	0.528902	25.345	2.79084	9.0815	190.17	88.6517	2.76317	1.21675
13.53	428.316	18.7761	6.73368	3.29846	28.163	0.668201	28.8312	2.78485	10.3529	190.072	89.0512	2.77479	1.23563
13.531	427.971	19.6841	6.93778	3.39926	30.5822	0.993752	31.5759	2.77693	11.3708	190.824	89.9837	2.78876	1.25797
13.532	426.413	20.1558	7.05156	3.45879	32.011	1.48367	33.4947	2.76751	12.1028	192.341	91.3818	2.80427	1.2825
13.533	423.831	20.1558	7.06613	3.47226	32.3342	2.10765	34.4418	2.75709	12.4921	194.516	93.1535	2.82044	1.30788
13.534	420.485	19.7412	6.99171	3.44387	31.6528	2.8289	34.4817	2.74623	12.556	197.192	95.19	2.83635	1.33278
13.535	416.645	18.9678	6.8378	3.37734	30.0561	3.60728	33.6634	2.73546	12.3063	200.209	97.3749	2.85124	1.35606
13.536	412.594	17.9246	6.62145	3.28008	27.7219	4.39915	32.1211	2.72528	11.7863	203.383	99.5847	2.86446	1.37678
13.537	408.586	16.7146	6.36363	3.16161	24.8786	5.16324	30.0418	2.71611	11.0606	206.537	101.706	2.87554	1.39428
13.538	404.832	15.4446	6.08736	3.03274	21.7857	5.86462	27.6503	2.70826	10.2096	209.512	103.643	2.88426	1.40822
13.539	401.476	14.1922	5.81016	2.90187	18.6449	6.47675	25.1216	2.7019	9.29775	212.187	105.327	2.89057	1.41852
13.54	398.625	13.027	5.54846	2.7771	15.6504	6.9816	22.632	2.69712	8.39117	214.468	106.712	2.89458	1.42531
13.541	396.307	12.0283	5.3217	2.66827	13.0384	7.37652	20.4149	2.69387	7.57828	216.312	107.793	2.89653	1.42896
13.542	394.494	11.2023	5.1325	2.57694	10.8466	7.66821	18.5148	2.69199	6.87774	217.733	108.591	2.89673	1.42995
13.543	393.127	10.5779	4.98868	2.50734	9.17619	7.87194	17.0481	2.6913	6.33452	218.767	109.148	2.89554	1.42882
13.544	392.103	10.1483	4.88952	2.45943	8.02627	8.01061	16.0369	2.69153	5.95828	219.494	109.527	2.89333	1.42616
13.545	391.302	9.88911	4.82994	2.43095	7.34278	8.10922	15.452	2.69243	5.73905	220.01	109.798	2.89042	1.4225
13.546	390.601	9.7682	4.80283	2.4186	7.0465	8.19258	15.2391	2.69374	5.65723	220.414	110.027	2.88711	1.41831
13.547	389.887	9.73644	4.79688	2.41694	7.00649	8.28154	15.288	2.69525	5.6722	220.803	110.272	2.8836	1.4139
13.548	389.073	9.75306	4.80268	2.42138	7.11302	8.39145	15.5045	2.69681	5.7492	221.247	110.574	2.88002	1.4095
13.549	388.092	9.77929	4.81117	2.42749	7.25988	8.53286	15.7927	2.69834	5.85275	221.805	110.961	2.87643	1.40517
13.55	386.921	9.75213	4.80737	2.42778	7.26666	8.70597	15.9726	2.69979	5.91624	222.504	111.435	2.8728	1.40085
13.551	385.58	9.68276	4.79384	2.42347	7.16322	8.90666	16.0699	2.70124	5.94908	223.327	111.984	2.86903	1.39638
13.552	384.087	9.53267	4.7612	2.40977	6.83443	9.12685	15.9613	2.70271	5.90567	224.266	112.586	2.86502	1.39158
13.553	382.519	9.29848	4.70828	2.38591	6.26193	9.35031	15.6122	2.70434	5.77302	225.264	113.196	2.86063	1.38619
13.554	380.945	9.01877	4.64409	2.3563	5.55108	9.56353	15.1146	2.70626	5.58505	226.259	113.78	2.85572	1.37999
13.555	379.429	8.68436	4.56616	2.31953	4.66874	9.75187	14.4206	2.70854	5.32412	227.204	114.295	2.85023	1.37284
13.556	378.05	8.3301	4.48274	2.27964	3.71145	9.9009	13.6124	2.71129	5.02064	228.031	114.705	2.84407	1.3646
13.557	376.862	7.98604	4.40108	2.24023	2.76549	10.0014	12.7669	2.71457	4.7031	228.694	114.984	2.83724	1.35526
13.558	375.899	7.66665	4.32474	2.20306	1.87345	10.0477	11.9211	2.71838	4.38537	229.162	115.117	2.82978	1.34483
13.559	375.187	7.39293	4.25894	2.17078	1.09869	10.0373	11.136	2.72271	4.09004	229.414	115.097	2.82176	1.33343
13.56	374.735	7.17088	4.20528	2.1442	0.4608	9.97086	10.4317	2.72751	3.82462	229.448	114.925	2.81325	1.32118
13.561	374.543	7.00774	4.16561	2.1243	-0.0166892	9.85117	9.83448	2.73272	3.59879	229.265	114.609	2.80436	1.30824
13.562	374.603	6.89803	4.1387	2.11048	-0.348508	9.68178	9.33327	2.73825	3.40848	228.879	114.157	2.79519	1.29476
13.563	374.915	6.83315	4.12247	2.10168	-0.559779	9.46489	8.90511	2.74404	3.24526	228.298	113.575	2.78582	1.28088
13.564	375.486	6.80598	4.11518	2.097	-0.672022	9.20146	8.52944	2.75002	3.10159	227.528	112.866	2.77634	1.2667
13.565	376.325	6.81509	4.11645	2.09624	-0.690179	8.89192	8.20174	2.75613	2.97582	226.567	112.028	2.76681	1.25234
13.566	377.455	6.84324	4.12202	2.09719	-0.667346	8.53374	7.86639	2.76234	2.84773	225.411	111.055	2.75729	1.23785
13.567	378.913	6.90675	4.13579	2.10177	-0.557616	8.12444	7.56682	2.76862	2.73307	224.039	109.94	2.74781	1.2233
13.568	380.716	7.01712	4.16043	2.11128	-0.329301	7.66506	7.33576	2.77493	2.64358	222.447	108.683	2.73846	1.20882
13.569	382.892	7.17003	4.19472	2.12505	0.00110382	7.15583	7.15693	2.78122	2.57331	220.63	107.284	2.72931	1.19452
13.57	385.451	7.40985	4.24913	2.14831	0.559462	6.60294	7.1624	2.78745	2.56952	218.588	105.759	2.72047	1.18062
13.571	388.368	7.74244	4.32471	2.18158	1.35793	6.01756	7.3755	2.7935	2.64024	216.355	104.138	2.71209	1.16738
13.572	391.604	8.18971	4.42625	2.22725	2.45411	5.41428	7.86839	2.79926	2.81088	213.973	102.461	2.70435	1.15514
13.573	395.077	8.77244	4.55821	2.28759	3.90211	4.81344	8.71555	2.80458	3.10761	211.511	100.784	2.69746	1.1443
13.574	398.675	9.48139	4.71794	2.36132	5.67169	4.23708	9.90877	2.80927	3.52717	209.055	99.1693	2.69166	1.13527
13.575	402.258	10.3345	4.90933	2.45052	7.81257	3.71043	11.523	2.81317	4.09609	206.701	97.688	2.6872	1.1285
13.576	405.653	11.2791	5.12008	2.54929	10.1828	3.25737	13.4402	2.81604	4.77273	204.568	96.4093	2.6843	1.12437
13.577	408.704	12.2954	5.34599	2.65579	12.7389	2.89796	15.6369	2.81776	5.54941	202.744	95.3917	2.68314	1.12315
13.578	411.235	13.3458	5.57916	2.7665	15.3959	2.65251	18.0484	2.8182	6.40423	201.33	94.6943	2.68383	1.12504
13.579	413.096	14.3319	5.79818	2.87121	17.9089	2.5328	20.4417	2.81725	7.25591	200.412	94.3519	2.68641	1.13001
13.58	414.203	15.2148	5.99538	2.96648	20.1954	2.54411	22.7395	2.81496	8.07809	200.022	94.3797	2.69072	1.13781
13.581	414.483	15.9403	6.15961	3.04712	22.1308	2.68934	24.8201	2.81142	8.82831	200.196	94.7854	2.69658	1.14809
13.582	413.94	16.4031	6.26752	3.10172	23.4412	2.95852	26.3997	2.80674	9.40582	200.93	95.5393	2.70362	1.16021
13.583	412.662	16.6181	6.32243	3.1318	24.1632	3.33544	27.4986	2.80124	9.81658	202.158	96.5934	2.71136	1.17344
13.584	410.757	16.537	6.31266	3.13131	24.1513	3.79757	27.9489	2.79519	9.99893	203.817	97.8825	2.7193	1.18696
13.585	408.415	16.1636	6.23757	3.09937	23.3849	4.31128	27.6961	2.78896	9.93062	205.783	99.3106	2.72689	1.19989
13.586	405.863	15.5328	6.10332	3.03837	21.9208	4.83703	26.7579	2.78295	9.61494	207.907	100.767	2.73361	1.21141
13.587	403.343	14.696	5.91995	2.95259	19.8623	5.33154	25.1938	2.77754	9.07054	210.017	102.132	2.73902	1.22081
13.588	401.103	13.7128	5.69983	2.84756	17.3415	5.75005	23.0915	2.77305	8.32711	211.933	103.283	2.74281	1.22754
13.589	399.379	12.6665	5.46152	2.73204	14.5688	6.05116	20.62	2.76977	7.44466	213.474	104.109	2.74478	1.23127
13.59	398.371	11.6338	5.22289	2.61465	11.7515	6.20157	17.9531	2.76788	6.48623	214.483	104.519	2.74489	1.23187
13.591	398.23	10.708	5.00633	2.5065	9.15598	6.18149	15.3375	2.76745	5.54211	214.841	104.461	2.74326	1.22951
13.592	399.039	9.96083	4.82941	2.41645	6.99483	5.98734	12.9822	2.76843	4.68937	214.492	103.925	2.74013	1.22457
13.593	400.815	9.45952	4.70855	2.35284	5.4681	5.6318	11.0999	2.77062	4.00629	213.435	102.943	2.73587	1.21768
13.594	403.495	9.26828	4.65887	2.32336	4.76074	5.14525	9.90599	2.77376	3.57132	211.742	101.597	2.73095	1.20967
13.595	406.931	9.41142	4.68556	2.33074	4.93771	4.57034	9.50805	2.77743	3.42333	209.551	100.002	2.72593	1.2015
13.596	410.91	9.90328	4.79094	2.37621	6.02898	3.95735	9.98633	2.78119	3.59067	207.043	98.2944	2.7214	1.19421
13.597	415.164	10.7177	4.96782	2.45633	7.95202	3.35828	11.3103	2.78457	4.06178	204.426	96.6197	2.71795	1.18884
13.598	419.388	11.8162	5.20659	2.56659	10.5981	2.82277	13.4209	2.78709	4.81538	201.915	95.1171	2.71616	1.1863
13.599	423.267	13.0991	5.48455	2.69615	13.7076	2.39234	16.1	2.78836	5.774	199.715	93.9053	2.71649	1.18732
13.6	426.527	14.4688	5.78061	2.83516	17.0438	2.09767	19.1415	2.78806	6.86553	197.989	93.0729	2.71925	1.19231
13.601	428.941	15.7965	6.0676	2.97088	20.3011	1.95799	22.2591	2.78603	7.98954	196.859	92.6761	2.72455	1.20135
13.602	430.363	16.9716	6.32283	3.09278	23.2268	1.98122	25.208	2.78225	9.06029	196.397	92.7376	2.73229	1.21415
13.603	430.75	17.8431	6.51449	3.18567	25.4561	2.15963	27.6157	2.7768	9.94515	196.62	93.2348	2.74211	1.23003
13.604	430.177	18.3816	6.63673	3.24674	26.9218	2.47514	29.397	2.77003	10.6125	197.467	94.1147	2.75342	1.24806
13.605	428.775	18.5078	6.67165	3.26703	27.4087	2.89944	30.3081	2.76227	10.9722	198.861	95.2951	2.76557	1.26715
13.606	426.804	18.2103	6.615	3.24377	26.8504	3.38842	30.2388	2.75402	10.9799	200.644	96.6508	2.77774	1.28605
13.607	424.562	17.5689	6.48225	3.1837	25.4087	3.89381	29.3026	2.74582	10.6717	202.618	98.0464	2.78919	1.30365
13.608	422.365	16.6252	6.28038	3.08935	23.1444	4.36167	27.5061	2.73815	10.0455	204.58	99.3332	2.79929	1.31897
13.609	420.545	15.4984	6.03421	2.97211	20.3306	4.73811	25.0687	2.73147	9.17773	206.297	100.364	2.80757	1.33131
13.61	419.39	14.3001	5.768	2.84334	17.24	4.97694	22.217	2.72613	8.14965	207.563	101.016	2.81376	1.34026
13.611	419.133	13.1575	5.51056	2.71693	14.2063	5.04579	19.2521	2.72234	7.07189	208.206	101.2	2.81782	1.34579
13.612	419.924	12.182	5.28776	2.60561	11.5345	4.93081	16.4653	2.72012	6.05315	208.122	100.88	2.81995	1.34822
13.613	421.823	11.4754	5.12347	2.52123	9.50961	4.63847	14.1481	2.71936	5.20273	207.28	100.073	2.82052	1.34817
13.614	424.789	11.1256	5.0378	2.47387	8.37288	4.19609	12.569	2.71976	4.62136	205.731	98.852	2.82006	1.34658
13.615	428.672	11.1874	5.04269	2.46952	8.26853	3.64815	11.9167	2.72092	4.37966	203.608	97.3359	2.81926	1.34458
13.616	433.238	11.6766	5.14051	2.50944	9.22653	3.04839	12.2749	2.72231	4.509	201.103	95.6713	2.81886	1.34344
13.617	438.175	12.595	5.33017	2.59319	11.2366	2.45547	13.6921	2.72338	5.02761	198.441	94.02	2.81966	1.34444
13.618	443.116	13.8745	5.59551	2.71314	14.1154	1.92541	16.0408	2.72356	5.88964	195.868	92.5387	2.82242	1.34875
13.619	447.688	15.4292	5.91756	2.86047	17.6514	1.50636	19.1577	2.72235	7.03719	193.608	91.3641	2.8278	1.35733
13.62	451.526	17.1335	6.27017	3.02317	21.5561	1.23761	22.7937	2.71936	8.38201	191.861	90.6086	2.83629	1.3708
13.621	454.332	18.8119	6.61777	3.18484	25.4362	1.14464	26.5808	2.71432	9.7928	190.781	90.3454	2.84814	1.38933
13.622	455.884	20.354	6.93963	3.33632	29.0718	1.24438	30.3161	2.70718	11.1984	190.462	90.6217	2.86329	1.4127
13.623	456.053	21.5445	7.19255	3.45753	31.9807	1.53992	33.5207	2.69797	12.4244	190.973	91.4437	2.88139	1.44017
13.624	454.862	22.3077	7.36191	3.54172	34.0014	2.02135	36.0227	2.68702	13.4062	192.285	92.7791	2.90171	1.4706
13.625	452.402	22.5691	7.43184	3.58119	34.9485	2.67124	37.6197	2.67474	14.0648	194.354	94.5735	2.92339	1.50265
13.626	448.89	22.262	7.38604	3.56745	34.6188	3.45551	38.0744	2.66162	14.305	197.071	96.7269	2.94539	1.53477
13.627	444.639	21.446	7.23369	3.50385	33.0925	4.32829	37.4208	2.64835	14.1299	200.262	99.1086	2.96657	1.56539
13.628	439.994	20.1976	6.98704	3.39506	30.4814	5.23589	35.7173	2.63554	13.5522	203.726	101.57	2.98598	1.59317
13.629	435.327	18.6048	6.66115	3.24708	26.9299	6.11609	33.046	2.62379	12.5948	207.233	103.943	3.00279	1.61699
13.63	431.013	16.8127	6.28477	3.07277	22.7466	6.90427	29.6508	2.61364	11.3446	210.522	106.058	3.01642	1.63603
13.631	427.365	14.9745	5.89048	2.88735	18.2963	7.54492	25.8413	2.60549	9.91802	213.357	107.77	3.0266	1.64996
13.632	424.628	13.2012	5.50326	2.70275	13.866	7.99352	21.8595	2.59954	8.40899	215.543	108.965	3.03334	1.65875
13.633	422.973	11.6374	5.15701	2.53567	9.85604	8.22556	18.0816	2.59586	6.96555	216.931	109.583	3.03687	1.66278
13.634	422.455	10.3753	4.87451	2.39764	6.54342	8.2404	14.7838	2.59432	5.69853	217.468	109.624	3.03767	1.66278
13.635	423.041	9.49139	4.67472	2.29842	4.16198	8.05954	12.2215	2.59461	4.71034	217.182	109.143	3.03635	1.65972
13.636	424.597	9.02867	4.56836	2.24365	2.84758	7.72413	10.5717	2.59629	4.07185	216.182	108.25	3.03364	1.65474
13.637	426.913	8.99492	4.55729	2.23456	2.62955	7.28773	9.91727	2.59883	3.81605	214.645	107.084	3.03032	1.64908
13.638	429.718	9.36642	4.63567	2.26854	3.44485	6.80971	10.2546	2.60167	3.94155	212.785	105.802	3.02717	1.64397
13.639	432.704	10.0866	4.79018	2.33928	5.14273	6.34818	11.4909	2.60424	4.41238	210.835	104.56	3.02492	1.64049
13.64	435.563	11.0508	4.99722	2.43557	7.45376	5.95265	13.4064	2.60606	5.14432	209.015	103.493	3.02415	1.63951
13.641	438.019	12.1641	5.2361	2.5477	10.1448	5.66201	15.8068	2.60677	6.06375	207.505	102.705	3.02531	1.64161
13.642	439.841	13.2889	5.47746	2.66182	12.8837	5.50235	18.386	2.60609	7.05501	206.451	102.27	3.02862	1.64702
13.643	440.878	14.3177	5.69904	2.76754	15.421	5.48626	20.9073	2.60397	8.02901	205.937	102.223	3.03407	1.65559
13.644	441.057	15.1294	5.87558	2.85292	17.4701	5.61323	23.0834	2.60043	8.87676	206.001	102.561	3.04142	1.66688
13.645	440.405	15.6663	5.99513	2.91226	18.8943	5.87114	24.7655	2.59571	9.54093	206.617	103.252	3.05022	1.68016
13.646	438.993	15.897	6.05086	2.94217	19.6121	6.24158	25.8536	2.59009	9.98174	207.735	104.245	3.05995	1.69461
13.647	436.976	15.7738	6.03148	2.9368	19.4832	6.69354	26.1767	2.5839	10.1307	209.262	105.454	3.06996	1.70924
13.648	434.551	15.3878	5.95563	2.90471	18.7132	7.19448	25.9076	2.57762	10.051	211.056	106.791	3.0796	1.72319
13.649	431.895	14.7616	5.82684	2.84713	17.3312	7.71174	25.0429	2.57157	9.73837	213.005	108.169	3.08838	1.73575
13.65	429.213	13.959	5.65786	2.76974	15.4737	8.20961	23.6833	2.56609	9.22933	214.965	109.492	3.09586	1.74629
13.651	426.673	13.0943	5.47314	2.68408	13.418	8.661	22.079	2.56148	8.61963	216.808	110.689	3.10176	1.75449
13.652	424.388	12.216	5.28315	2.59509	11.2821	9.04602	20.3282	2.55786	7.94735	218.448	111.71	3.106	1.76023
13.653	422.448	11.3935	5.1035	2.51029	9.24701	9.35174	18.5988	2.55532	7.27846	219.813	112.521	3.10859	1.76357
13.654	420.88	10.6922	4.94921	2.43712	7.49078	9.57744	17.0682	2.55384	6.68335	220.874	113.12	3.10969	1.76476
13.655	419.664	10.1263	4.82405	2.37755	6.06119	9.72992	15.7911	2.55329	6.18461	221.644	113.527	3.10952	1.76416
13.656	418.752	9.72251	4.73452	2.33494	5.03868	9.82335	14.862	2.55354	5.82016	222.158	113.779	3.10837	1.7622
13.657	418.061	9.46187	4.67676	2.30761	4.38253	9.87545	14.258	2.55436	5.58183	222.48	113.922	3.10654	1.75931
13.658	417.506	9.33189	4.64827	2.29446	4.06712	9.90487	13.972	2.55558	5.46725	222.675	114.005	3.10426	1.75587
13.659	416.992	9.30247	4.64249	2.29245	4.01889	9.93013	13.949	2.55701	5.4552	222.821	114.078	3.10178	1.75223
13.66	416.443	9.31534	4.64636	2.29527	4.08654	9.9636	14.0501	2.5585	5.49154	222.979	114.173	3.09925	1.74856
13.661	415.815	9.35417	4.65628	2.30121	4.22915	10.0133	14.2425	2.55998	5.56352	223.186	114.31	3.09673	1.74497
13.662	415.074	9.36788	4.66071	2.30463	4.31123	10.0821	14.3934	2.56139	5.61937	223.472	114.498	3.09425	1.74144
13.663	414.231	9.33636	4.65502	2.30323	4.27741	10.166	14.4434	2.56275	5.6359	223.832	114.726	3.09174	1.73787
13.664	413.317	9.24427	4.63561	2.29514	4.08343	10.2568	14.3402	2.56412	5.59264	224.245	114.972	3.08911	1.7341
13.665	412.385	9.094	4.60287	2.28048	3.73145	10.3434	14.0748	2.56559	5.48599	224.672	115.208	3.08625	1.72993
13.666	411.49	8.90152	4.5603	2.26086	3.26063	10.415	13.6756	2.56723	5.32699	225.071	115.404	3.08305	1.72523
13.667	410.688	8.68562	4.51209	2.23827	2.71844	10.4614	13.1798	2.56913	5.13006	225.399	115.534	3.07945	1.7199
13.668	410.023	8.4779	4.46543	2.2162	2.18876	10.4765	12.6653	2.57133	4.92558	225.618	115.582	3.07542	1.7139
13.669	409.513	8.31608	4.42899	2.19894	1.77448	10.4603	12.2348	2.57385	4.7535	225.714	115.548	3.071	1.70732
13.67	409.14	8.21661	4.40665	2.18844	1.52258	10.4188	11.9414	2.57664	4.63449	225.698	115.447	3.06629	1.70033
13.671	408.874	8.18041	4.39869	2.18491	1.43793	10.36	11.798	2.57961	4.57356	225.595	115.301	3.0614	1.6931
13.672	408.665	8.22477	4.40919	2.19047	1.57116	10.2963	11.8675	2.5827	4.595	225.441	115.141	3.05644	1.68585
13.673	408.446	8.31271	4.42974	2.20103	1.82472	10.2395	12.0643	2.58577	4.66565	225.293	114.999	3.05157	1.67876
13.674	408.18	8.42071	4.455	2.21401	2.13634	10.1964	12.3327	2.58875	4.76396	225.179	114.892	3.04683	1.67191
13.675	407.819	8.55888	4.48738	2.2307	2.53677	10.176	12.7128	2.59162	4.90535	225.133	114.846	3.04227	1.66541
13.676	407.337	8.63789	4.50635	2.24092	2.78216	10.1778	12.96	2.59429	4.99559	225.19	114.858	3.03789	1.65917
13.677	406.764	8.67709	4.51631	2.24682	2.92375	10.1955	13.1192	2.59684	5.05199	225.319	114.912	3.0336	1.65306
13.678	406.123	8.6447	4.50984	2.24467	2.87205	10.2207	13.0927	2.59932	5.03697	225.508	114.986	3.02931	1.64691
13.679	405.488	8.51603	4.48108	2.2314	2.55355	10.2358	12.7893	2.60181	4.91554	225.709	115.034	3.02488	1.64046
13.68	404.967	8.29931	4.43168	2.20765	1.98369	10.2188	12.2025	2.60446	4.68523	225.84	114.996	3.02014	1.63342
13.681	404.668	8.03148	4.37005	2.17743	1.25841	10.1493	11.4077	2.60741	4.37511	225.817	114.82	3.01495	1.62558
13.682	404.708	7.70287	4.29385	2.1394	0.345601	10.0046	10.3502	2.61074	3.96447	225.561	114.444	3.00922	1.61677
13.683	405.217	7.38538	4.21971	2.10167	-0.559924	9.76623	9.20631	2.61459	3.52113	224.971	113.819	3.0029	1.60688
13.684	406.28	7.11871	4.15692	2.06877	-1.34952	9.4251	8.07559	2.61896	3.08351	223.993	112.918	2.99602	1.59601
13.685	407.96	6.94582	4.11545	2.04559	-1.90572	8.97928	7.07356	2.62383	2.69589	222.592	111.736	2.98871	1.58436
13.686	410.278	6.92533	4.10869	2.03877	-2.0696	8.43814	6.36854	2.62911	2.42232	220.768	110.295	2.98117	1.5723
13.687	413.2	7.09301	4.14448	2.05215	-1.74835	7.82126	6.07291	2.63461	2.30505	218.567	108.644	2.97369	1.56033
13.688	416.641	7.48822	4.23113	2.08985	-0.843561	7.15732	6.31376	2.6401	2.39149	216.072	106.859	2.96663	1.54909
13.689	420.458	8.11322	4.36826	2.15169	0.640535	6.4806	7.12114	2.64528	2.69202	213.406	105.032	2.96042	1.53927
13.69	424.477	8.96546	4.55438	2.23697	2.68731	5.82682	8.51414	2.64985	3.21306	210.7	103.258	2.95547	1.53156
13.691	428.487	10.0205	4.78329	2.34279	5.22697	5.23187	10.4588	2.65349	3.94153	208.104	101.636	2.9522	1.52662
13.692	432.261	11.2229	5.04246	2.46324	8.11772	4.72753	12.8452	2.65591	4.83646	205.763	100.256	2.95098	1.52499
13.693	435.593	12.4923	5.31445	2.59013	11.1632	4.33764	15.5009	2.6569	5.83421	203.799	99.1854	2.95208	1.52699
13.694	438.304	13.7646	5.58615	2.71749	14.2197	4.07962	18.2993	2.65634	6.88891	202.306	98.4737	2.95561	1.53274
13.695	440.248	14.9358	5.8361	2.83532	17.0476	3.96286	21.0105	2.65416	7.91606	201.356	98.1487	2.96155	1.54211
13.696	441.357	15.9242	6.04788	2.93599	19.4637	3.98661	23.4503	2.65043	8.84773	200.973	98.2088	2.9697	1.55468
13.697	441.616	16.6681	6.20907	3.01371	21.329	4.14347	25.4724	2.64534	9.62916	201.151	98.6334	2.97968	1.56983
13.698	441.084	17.1	6.30546	3.0616	22.4784	4.41599	26.8944	2.63911	10.1907	201.846	99.3733	2.991	1.58675
13.699	439.873	17.2373	6.34052	3.08116	22.948	4.78261	27.7306	2.63212	10.5355	202.978	100.368	3.00305	1.60458
13.7	438.144	17.0307	6.30261	3.06636	22.5927	5.2123	27.805	2.62468	10.5937	204.452	101.532	3.01525	1.62236
13.701	436.108	16.5726	6.21047	3.02576	21.6182	5.6713	27.2895	2.61725	10.4268	206.123	102.771	3.02694	1.63925
13.702	433.954	15.8877	6.06816	2.96082	20.0597	6.1259	26.1856	2.61014	10.0323	207.869	103.996	3.03768	1.65456
13.703	431.903	15.0405	5.88857	2.87728	18.0547	6.53927	24.594	2.60369	9.44582	209.54	105.106	3.04705	1.66771
13.704	430.139	14.1408	5.69519	2.78621	15.869	6.88259	22.7516	2.59817	8.75678	211.002	106.026	3.05479	1.67839
13.705	428.794	13.2483	5.50106	2.69376	13.6503	7.13481	20.7851	2.59371	8.01366	212.158	106.701	3.06085	1.68653
13.706	427.971	12.4342	5.32215	2.60766	11.5838	7.28268	18.8665	2.59037	7.28332	212.932	107.096	3.06528	1.69225
13.707	427.709	11.779	5.17679	2.53691	9.88573	7.32664	17.2124	2.58811	6.65057	213.291	107.212	3.06828	1.69589
13.708	427.98	11.3193	5.07366	2.48589	8.66146	7.27841	15.9399	2.58677	6.16209	213.257	107.082	3.07017	1.69796
13.709	428.708	11.0908	5.0211	2.45889	8.01329	7.15974	15.173	2.58614	5.86705	212.886	106.763	3.07135	1.6991
13.71	429.76	11.0939	5.01945	2.45627	7.95055	6.99974	14.9503	2.58592	5.78142	212.279	106.333	3.07225	1.69996
13.711	430.975	11.3189	5.06664	2.47727	8.45438	6.8311	15.2855	2.58581	5.9113	211.55	105.879	3.07328	1.70122
13.712	432.155	11.7398	5.1571	2.51943	9.46623	6.68924	16.1555	2.58552	6.24845	210.839	105.496	3.07488	1.7035
13.713	433.107	12.2641	5.27066	2.57321	10.757	6.60351	17.3605	2.58474	6.71654	210.281	105.264	3.07735	1.70723
13.714	433.67	12.8583	5.4004	2.63552	12.2524	6.59868	18.8511	2.58331	7.29727	209.978	105.248	3.08088	1.71266
13.715	433.696	13.4131	5.5228	2.6952	13.6849	6.69231	20.3772	2.58108	7.89483	210.034	105.498	3.08555	1.71983
13.716	433.11	13.8585	5.62301	2.74522	14.8853	6.89065	21.776	2.57805	8.44669	210.495	106.028	3.09125	1.72852
13.717	431.894	14.1183	5.68441	2.77754	15.661	7.19006	22.8511	2.5743	8.87663	211.377	106.828	3.09773	1.7383
13.718	430.106	14.1405	5.69523	2.78629	15.8711	7.57499	23.446	2.57002	9.12289	212.645	107.856	3.10458	1.74854
13.719	427.865	13.9077	5.65087	2.76892	15.4542	8.02084	23.475	2.56548	9.15033	214.225	109.045	3.11135	1.75852
13.72	425.343	13.4103	5.54786	2.72328	14.3586	8.49267	22.8513	2.561	8.9228	216.005	110.301	3.11753	1.76747
13.721	422.762	12.6834	5.39265	2.65192	12.6462	8.94835	21.5945	2.55693	8.44548	217.833	111.512	3.12262	1.77467
13.722	420.347	11.8027	5.201	2.56208	10.4899	9.34613	19.8361	2.55364	7.76777	219.544	112.568	3.12623	1.77954
13.723	418.317	10.8081	4.98114	2.45734	7.97621	9.64349	17.6197	2.55136	6.906	220.979	113.359	3.12811	1.78169
13.724	416.884	9.8115	4.75821	2.34978	5.39475	9.80534	15.2001	2.55035	5.96001	221.97	113.792	3.1281	1.78091
13.725	416.188	8.89799	4.55196	2.24905	2.97729	9.81141	12.7887	2.55068	5.01384	222.408	113.814	3.12627	1.77733
13.726	416.319	8.13291	4.37793	2.16286	0.908727	9.65411	10.5628	2.55232	4.13851	222.23	113.405	3.12283	1.77126
13.727	417.308	7.5964	4.25498	2.10062	-0.585045	9.34234	8.75729	2.55513	3.42734	221.418	112.585	3.11808	1.76324
13.728	419.101	7.34456	4.19612	2.0689	-1.34629	8.90222	7.55593	2.55885	2.95286	220.031	111.423	3.1125	1.75403
13.729	421.577	7.40044	4.20636	2.07029	-1.31306	8.37109	7.05803	2.56314	2.75367	218.18	110.014	3.10662	1.7445
13.73	424.558	7.77219	4.28684	2.10545	-0.469286	7.79381	7.32453	2.56757	2.85271	216.015	108.476	3.10101	1.73558
13.731	427.821	8.43788	4.43177	2.17163	1.11916	7.21758	8.33674	2.57174	3.24167	213.713	106.935	3.09625	1.72817
13.732	431.117	9.35252	4.63035	2.26372	3.32937	6.68728	10.0167	2.57523	3.88963	211.457	105.51	3.09286	1.72307
13.733	434.19	10.4441	4.86633	2.37402	5.97657	6.24191	12.2185	2.57769	4.7401	209.421	104.309	3.09131	1.72094
13.734	436.813	11.6104	5.11749	2.49205	8.80916	5.91001	14.7192	2.57884	5.70768	207.748	103.41	3.09189	1.72214
13.735	438.806	12.7719	5.36722	2.61009	11.6422	5.71073	17.3529	2.57854	6.72974	206.54	102.869	3.09473	1.72677
13.736	440.026	13.8274	5.59463	2.71842	14.242	5.65472	19.8967	2.57674	7.72166	205.874	102.714	3.09979	1.73468
13.737	440.42	14.6615	5.7756	2.80559	16.3342	5.73837	22.0726	2.5735	8.57688	205.774	102.936	3.10683	1.74538
13.738	440.006	15.2603	5.90786	2.87066	17.8957	5.95201	23.8477	2.56907	9.28262	206.211	103.509	3.1154	1.75821
13.739	438.841	15.5405	5.97338	2.9048	18.7152	6.2773	24.9925	2.56367	9.74872	207.149	104.383	3.12502	1.77237
13.74	437.072	15.5169	5.97472	2.90897	18.8154	6.68701	25.5024	2.55767	9.97095	208.488	105.481	3.13505	1.78695
13.741	434.861	15.2107	5.91544	2.8845	18.228	7.15125	25.3792	2.55145	9.94697	210.122	106.724	3.14491	1.8011
13.742	432.398	14.6592	5.80241	2.83421	17.0209	7.63611	24.657	2.54538	9.68696	211.923	108.019	3.15406	1.81405
13.743	429.871	13.9414	5.65179	2.76549	15.3718	8.10943	23.4812	2.53978	9.24537	213.76	109.28	3.16206	1.82522
13.744	427.451	13.1107	5.47446	2.68327	13.3984	8.54115	21.9395	2.53493	8.65487	215.511	110.429	3.1686	1.83419
13.745	425.282	12.261	5.29082	2.59721	11.3331	8.90809	20.2412	2.53102	7.99725	217.065	111.405	3.17353	1.84076
13.746	423.447	11.4649	5.1171	2.5152	9.36476	9.19833	18.5631	2.52815	7.34256	218.354	112.178	3.17685	1.84501
13.747	421.989	10.7575	4.96148	2.44123	7.5896	9.40691	16.9965	2.52629	6.72785	219.343	112.734	3.17869	1.84711
13.748	420.905	10.2087	4.84016	2.38338	6.20102	9.54075	15.7418	2.52538	6.23344	220.026	113.093	3.17925	1.84743
13.749	420.128	9.83037	4.75632	2.34339	5.24133	9.61664	14.858	2.52524	5.8838	220.451	113.299	3.17886	1.84645
13.75	419.566	9.62159	4.7102	2.3216	4.7184	9.65578	14.3742	2.52566	5.69126	220.687	113.408	3.17782	1.84466
13.751	419.096	9.57248	4.69995	2.31733	4.61584	9.68377	14.2996	2.52641	5.66005	220.826	113.488	3.17647	1.84253
13.752	418.593	9.63653	4.71535	2.32576	4.81822	9.72458	14.5428	2.52726	5.75437	220.964	113.602	3.17506	1.84047
13.753	417.934	9.787	4.75066	2.34428	5.26271	9.80057	15.0633	2.52805	5.95847	221.191	113.81	3.1738	1.83876
13.754	417.017	9.93605	4.78622	2.36339	5.7213	9.92655	15.6479	2.52862	6.18832	221.594	114.149	3.17281	1.83751
13.755	415.8	10.0446	4.81331	2.37885	6.09236	10.1075	16.1998	2.52895	6.40574	222.202	114.634	3.17203	1.83666
13.756	414.261	10.0785	4.82417	2.38687	6.28479	10.3439	16.6287	2.52905	6.57508	223.038	115.265	3.1714	1.83604
13.757	412.434	9.96034	4.80091	2.37851	6.08427	10.6228	16.7071	2.52899	6.60623	224.088	116.009	3.17071	1.8353
13.758	410.415	9.71539	4.74882	2.35617	5.54816	10.9245	16.4726	2.52898	6.51354	225.278	116.813	3.16969	1.83402
13.759	408.31	9.32191	4.66236	2.31684	4.60427	11.224	15.8283	2.52919	6.25825	226.536	117.611	3.16808	1.83178
13.76	406.264	8.81219	4.54833	2.26359	3.32613	11.4917	14.8178	2.52983	5.85723	227.751	118.326	3.16562	1.8282
13.761	404.418	8.22854	4.41608	2.20078	1.81865	11.6995	13.5181	2.53111	5.34078	228.813	118.885	3.16213	1.82296
13.762	402.908	7.60575	4.27349	2.13211	0.170612	11.821	11.9916	2.53315	4.73387	229.613	119.217	3.15749	1.81589
13.763	401.844	7.02666	4.13992	2.0671	-1.38949	11.8397	10.4502	2.53609	4.1206	230.056	119.281	3.15169	1.80699
13.764	401.282	6.52516	4.02356	2.00985	-2.7636	11.7488	8.9852	2.53989	3.53763	230.101	119.057	3.14485	1.79643
13.765	401.258	6.1483	3.93572	1.96601	-3.81583	11.5499	7.7341	2.5445	3.03954	229.72	118.549	3.13712	1.78447
13.766	401.743	5.95265	3.88984	1.94239	-4.38274	11.2592	6.87642	2.54977	2.69688	228.939	117.797	3.12878	1.77158
13.767	402.661	5.93696	3.88569	1.93899	-4.46432	10.8999	6.43555	2.55548	2.51833	227.83	116.861	3.12016	1.7583
13.768	403.905	6.11547	3.92646	1.95752	-4.01958	10.5012	6.48163	2.56137	2.53053	226.486	115.818	3.11159	1.74516
13.769	405.338	6.45924	4.00519	1.99465	-3.12849	10.0941	6.96563	2.56717	2.71335	225.024	114.749	3.10341	1.73273
13.77	406.823	6.93792	4.11465	2.04691	-1.87412	9.70665	7.83254	2.57263	3.04457	223.556	113.727	3.09591	1.72143
13.771	408.214	7.5152	4.24637	2.11028	-0.353329	9.36483	9.0115	2.57754	3.49616	222.192	112.823	3.08931	1.71163
13.772	409.405	8.08651	4.37638	2.17298	1.15162	9.08169	10.2333	2.58172	3.96375	221.023	112.073	3.08376	1.70347
13.773	410.34	8.65235	4.505	2.23532	2.64764	8.86432	11.512	2.58518	4.45307	220.077	111.497	3.07923	1.69692
13.774	410.974	9.11596	4.61031	2.28651	3.87629	8.71133	12.5876	2.58785	4.86411	219.394	111.091	3.07568	1.69184
13.775	411.354	9.45005	4.6862	2.32351	4.76417	8.60861	13.3728	2.58988	5.16348	218.934	110.82	3.0729	1.68787
13.776	411.546	9.65332	4.7324	2.34609	5.30606	8.53939	13.8455	2.59142	5.34282	218.643	110.637	3.07065	1.68463
13.777	411.653	9.70072	4.74305	2.35118	5.42836	8.48	13.9084	2.59264	5.36457	218.447	110.481	3.06869	1.68169
13.778	411.806	9.64001	4.72885	2.34388	5.25321	8.40634	13.6596	2.59377	5.26631	218.245	110.286	3.06675	1.67866
13.779	412.124	9.49548	4.69518	2.32665	4.83964	8.29677	13.1364	2.59496	5.06227	217.95	109.995	3.06465	1.67526
13.78	412.729	9.31893	4.6537	2.30508	4.32204	8.13309	12.4551	2.59638	4.7971	217.473	109.557	3.06225	1.6713
13.781	413.692	9.18662	4.6218	2.28768	3.9044	7.90839	11.8128	2.59809	4.54672	216.756	108.955	3.05956	1.66682
13.782	415.045	9.1245	4.60534	2.27731	3.65536	7.62302	11.2784	2.60007	4.33773	215.786	108.187	3.05667	1.662
13.783	416.783	9.19888	4.61933	2.28136	3.7527	7.28706	11.0398	2.60227	4.24237	214.567	107.281	3.05375	1.65715
13.784	418.827	9.44393	4.67135	2.30367	4.28806	6.92182	11.2099	2.6045	4.30405	213.16	106.293	3.05107	1.65274
13.785	421.058	9.86121	4.76152	2.3444	5.26552	6.55313	11.8186	2.60655	4.53419	211.655	105.293	3.04895	1.6493
13.786	423.321	10.455	4.89061	2.40409	6.69812	6.21114	12.9093	2.6082	4.94951	210.162	104.363	3.04772	1.64737
13.787	425.427	11.1892	5.05056	2.47902	8.49644	5.92636	14.4228	2.60918	5.52771	208.808	103.586	3.04771	1.64742
13.788	427.188	12.0209	5.23207	2.56493	10.5583	5.72693	16.2853	2.60929	6.24128	207.712	103.04	3.04916	1.64984
13.789	428.417	12.8802	5.42023	2.65489	12.7173	5.63677	18.354	2.60835	7.03663	206.993	102.791	3.05223	1.65481
13.79	428.978	13.6676	5.5938	2.73882	14.7317	5.66948	20.4012	2.60626	7.82777	206.732	102.877	3.05692	1.66226
13.791	428.777	14.3574	5.74795	2.8147	16.5527	5.8349	22.3876	2.60308	8.60043	206.978	103.324	3.0631	1.67198
13.792	427.763	14.8141	5.85325	2.8683	17.8391	6.13126	23.9704	2.59884	9.2235	207.771	104.127	3.0705	1.68345
13.793	425.992	15.025	5.90683	2.89816	18.5558	6.54561	25.1014	2.5938	9.67746	209.069	105.249	3.07864	1.69597
13.794	423.553	14.9484	5.89878	2.8992	18.5807	7.05848	25.6392	2.58823	9.90607	210.823	106.634	3.08704	1.70877
13.795	420.603	14.5784	5.82645	2.86966	17.8718	7.63976	25.5115	2.58247	9.87872	212.932	108.2	3.0951	1.72097
13.796	417.346	13.9343	5.6924	2.81018	16.4443	8.25132	24.6957	2.57689	9.58353	215.265	109.843	3.10227	1.73175
13.797	414.011	13.075	5.50813	2.72577	14.4184	8.85079	23.2692	2.57189	9.04751	217.661	111.451	3.10805	1.74038
13.798	410.824	12.0571	5.28501	2.62142	11.9142	9.39456	21.3087	2.56781	8.29839	219.953	112.906	3.11207	1.74628
13.799	408.001	10.962	5.04085	2.50549	9.13181	9.84136	18.9732	2.56493	7.39716	221.974	114.101	3.11408	1.7491
13.8	405.728	9.86869	4.79362	2.38661	6.2786	10.1572	16.4358	2.56344	6.41162	223.572	114.948	3.11401	1.7487
13.801	404.136	8.86486	4.56409	2.27502	3.60039	10.321	13.9214	2.56343	5.43077	224.633	115.391	3.11193	1.74519
13.802	403.297	8.00964	4.36685	2.17806	1.27335	10.3249	11.5983	2.56486	4.522	225.096	115.41	3.10806	1.73891
13.803	403.229	7.36577	4.21735	2.1036	-0.513694	10.1765	9.66279	2.56758	3.76338	224.947	115.024	3.10273	1.73036
13.804	403.881	6.9746	4.12585	2.05696	-1.63295	9.89775	8.2648	2.57136	3.21417	224.232	114.291	3.09635	1.72023
13.805	405.143	6.85213	4.09631	2.04032	-2.03229	9.52209	7.4898	2.57586	2.90769	223.052	113.297	3.0894	1.70929
13.806	406.863	6.99751	4.12837	2.05368	-1.71174	9.08909	7.37735	2.58073	2.85863	221.539	112.146	3.08237	1.69832
13.807	408.853	7.38059	4.21469	2.09355	-0.754842	8.64043	7.88559	2.58559	3.04982	219.852	110.949	3.07572	1.68809
13.808	410.917	7.96193	4.34581	2.15542	0.730098	8.21505	8.94515	2.59008	3.45362	218.146	109.809	3.06988	1.67926
13.809	412.856	8.67995	4.50745	2.23244	2.57848	7.84683	10.4253	2.59392	4.01913	216.57	108.82	3.06518	1.67233
13.81	414.5	9.45538	4.68166	2.31596	4.58302	7.56021	12.1432	2.59687	4.67609	215.249	108.048	3.06184	1.66759
13.811	415.727	10.2153	4.85227	2.39823	6.55746	7.36927	13.9267	2.59882	5.35886	214.262	107.533	3.05993	1.6651
13.812	416.445	10.9198	5.01081	2.47531	8.40735	7.28257	15.6899	2.59975	6.03516	213.661	107.298	3.0594	1.66478
13.813	416.618	11.4603	5.13313	2.53541	9.84996	7.29596	17.1459	2.59967	6.59541	213.476	107.334	3.0601	1.6663
13.814	416.287	11.8451	5.22141	2.57964	10.9112	7.39768	18.3089	2.5988	7.04514	213.659	107.609	3.06172	1.66917
13.815	415.493	12.0547	5.27125	2.60575	11.5379	7.57517	19.1131	2.5973	7.35883	214.181	108.089	3.06396	1.67294
13.816	414.327	12.0578	5.27523	2.60991	11.6379	7.80683	19.4448	2.59539	7.49205	214.976	108.715	3.06646	1.67703
13.817	412.917	11.9093	5.24527	2.59775	11.346	8.07011	19.4161	2.59334	7.48691	215.947	109.425	3.06885	1.6809
13.818	411.357	11.6413	5.18823	2.57242	10.738	8.34658	19.0846	2.59138	7.36465	217.02	110.171	3.07087	1.68419
13.819	409.753	11.2667	5.10652	2.53487	9.83698	8.61587	18.4529	2.58966	7.12561	218.12	110.897	3.0723	1.68653
13.82	408.202	10.8626	5.01744	2.49349	8.84381	8.86344	17.7073	2.58838	6.84107	219.165	111.565	3.07298	1.68774
13.821	406.75	10.4511	4.92598	2.45066	7.81579	9.08103	16.8968	2.58758	6.52996	220.121	112.152	3.07287	1.68776
13.822	405.435	10.0696	4.84073	2.41059	6.8541	9.26429	16.1184	2.58732	6.22977	220.953	112.648	3.07198	1.68662
13.823	404.255	9.7497	4.76911	2.377	6.04789	9.41621	15.4641	2.58758	5.97628	221.66	113.06	3.07038	1.68447
13.824	403.188	9.49424	4.71195	2.35037	5.4089	9.54291	14.9518	2.58828	5.77673	222.258	113.405	3.0682	1.68147
13.825	402.189	9.32334	4.67414	2.33325	4.99794	9.65564	14.6536	2.58935	5.65918	222.777	113.712	3.06555	1.67785
13.826	401.197	9.21323	4.65037	2.3231	4.75443	9.76658	14.521	2.59066	5.60514	223.269	114.016	3.06259	1.67383
13.827	400.155	9.15513	4.63876	2.31911	4.65864	9.88731	14.546	2.59214	5.61158	223.778	114.345	3.05942	1.66958
13.828	399.003	9.12952	4.63492	2.3192	4.66074	10.029	14.6897	2.5937	5.66361	224.35	114.731	3.05611	1.66521
13.829	397.697	9.10114	4.63072	2.31937	4.66497	10.1985	14.8635	2.59527	5.72715	225.024	115.192	3.0527	1.66077
13.83	396.21	9.05937	4.6237	2.31846	4.64308	10.4002	15.0432	2.59685	5.79286	225.823	115.738	3.04918	1.65624
13.831	394.537	8.95477	4.60218	2.3106	4.45447	10.6312	15.0856	2.59843	5.80566	226.758	116.363	3.04549	1.65149
13.832	392.707	8.80724	4.57068	2.29799	4.15177	10.886	15.0378	2.60011	5.78352	227.804	117.052	3.04151	1.64637
13.833	390.745	8.58172	4.5207	2.27628	3.63079	11.1558	14.7865	2.60192	5.68292	228.949	117.781	3.03715	1.64068
13.834	388.726	8.27785	4.45182	2.24509	2.88205	11.4239	14.306	2.604	5.49386	230.136	118.506	3.03226	1.63419
13.835	386.721	7.93067	4.37208	2.20829	1.99903	11.6763	13.6753	2.60646	5.24669	231.303	119.189	3.02672	1.6267
13.836	384.793	7.53558	4.28017	2.16512	0.962772	11.898	12.8607	2.60937	4.92866	232.404	119.792	3.02047	1.61807
13.837	383.03	7.10271	4.17834	2.11652	-0.20356	12.0701	11.8666	2.61284	4.54165	233.366	120.264	3.01342	1.60814
13.838	381.5	6.7008	4.08311	2.07076	-1.30166	12.1826	10.881	2.61696	4.15788	234.123	120.578	3.00555	1.5969
13.839	380.236	6.30885	3.98954	2.02532	-2.39223	12.2273	9.83504	2.62169	3.75141	234.655	120.713	2.99693	1.58439
13.84	379.291	5.96776	3.90764	1.98523	-3.35441	12.1974	8.84294	2.62706	3.3661	234.911	120.65	2.9876	1.57068
13.841	378.676	5.70653	3.84467	1.95419	-4.09942	12.0953	7.99586	2.63302	3.03676	234.884	120.396	2.97766	1.55596
13.842	378.374	5.53157	3.80236	1.93315	-4.60451	11.9283	7.32382	2.63947	2.77473	234.592	119.968	2.96729	1.54046
13.843	378.371	5.43647	3.77926	1.92141	-4.88624	11.7038	6.81754	2.64629	2.57626	234.054	119.386	2.9566	1.52441
13.844	378.62	5.47158	3.78766	1.9253	-4.79285	11.439	6.64611	2.65339	2.50476	233.307	118.695	2.9458	1.50815
13.845	379.044	5.57019	3.81137	1.9367	-4.51921	11.1491	6.62984	2.66054	2.49192	232.432	117.934	2.93505	1.49195
13.846	379.61	5.73999	3.85221	1.95658	-4.04216	10.8449	6.80273	2.66768	2.55005	231.462	117.132	2.92447	1.47601
13.847	380.26	5.95504	3.90387	1.9818	-3.43689	10.5377	7.10077	2.67466	2.65483	230.45	116.319	2.91417	1.46051
13.848	380.968	6.17195	3.95581	2.00704	-2.83098	10.2307	7.39971	2.68141	2.75963	229.429	115.504	2.9042	1.44552
13.849	381.745	6.37668	4.00461	2.03056	-2.2665	9.92096	7.65446	2.68792	2.84773	228.392	114.679	2.89456	1.431
13.85	382.604	6.57684	4.0521	2.05326	-1.72186	9.60597	7.88411	2.69422	2.92631	227.33	113.837	2.88524	1.41693
13.851	383.574	6.73884	4.09014	2.07096	-1.29696	9.278	7.98104	2.70029	2.95562	226.229	112.957	2.87621	1.40325
13.852	384.708	6.89138	4.12561	2.08707	-0.910346	8.92893	8.01858	2.70621	2.96303	225.045	112.017	2.86742	1.38988
13.853	386.044	7.03505	4.15858	2.10156	-0.562505	8.55228	7.98977	2.71199	2.94609	223.753	110.999	2.85886	1.37678
13.854	387.625	7.19571	4.19518	2.11746	-0.181025	8.14386	7.96284	2.71767	2.93002	222.323	109.89	2.85055	1.36396
13.855	389.473	7.39321	4.24001	2.13704	0.288895	7.70372	7.99262	2.72324	2.93497	220.744	108.692	2.84252	1.35152
13.856	391.591	7.6512	4.29857	2.16303	0.912607	7.23637	8.14897	2.72865	2.98645	219.018	107.415	2.83485	1.3396
13.857	393.955	7.99728	4.37715	2.1986	1.76633	6.75217	8.5185	2.73385	3.11594	217.169	106.086	2.82768	1.32844
13.858	396.503	8.44373	4.47842	2.24512	2.88281	6.2665	9.14932	2.73871	3.34074	215.247	104.75	2.82118	1.31835
13.859	399.149	9.00056	4.60448	2.30371	4.28902	5.79813	10.0872	2.74311	3.67729	213.318	103.456	2.81552	1.30965
13.86	401.777	9.65981	4.7533	2.37349	5.96379	5.36801	11.3318	2.74687	4.12535	211.466	102.264	2.81091	1.3027
13.861	404.252	10.4143	4.92325	2.45383	7.89192	4.99823	12.8902	2.74985	4.6876	209.779	101.235	2.80753	1.29782
13.862	406.425	11.222	5.10485	2.54025	9.96608	4.70928	14.6754	2.7519	5.33282	208.356	100.429	2.80554	1.29525
13.863	408.163	12.0409	5.28898	2.62851	12.0842	4.51726	16.6015	2.75291	6.03053	207.277	99.8915	2.80501	1.29512
13.864	409.349	12.8237	5.46551	2.71388	14.1331	4.43461	18.5677	2.75283	6.74495	206.609	99.6575	2.80596	1.2974
13.865	409.892	13.5153	5.62264	2.79079	15.979	4.4684	20.4474	2.75167	7.43091	206.403	99.7473	2.80828	1.30192
13.866	409.753	14.0443	5.74463	2.85163	17.4392	4.61707	22.0563	2.74947	8.02202	206.682	100.156	2.81177	1.30831
13.867	408.958	14.3766	5.824	2.89272	18.4252	4.87085	23.296	2.74644	8.48225	207.42	100.856	2.81609	1.31604
13.868	407.561	14.5006	5.85795	2.91257	18.9016	5.2165	24.1181	2.74277	8.79334	208.579	101.809	2.82089	1.32452
13.869	405.68	14.3488	5.83019	2.90279	18.667	5.62749	24.2945	2.73871	8.87078	210.09	102.94	2.82572	1.33301
13.87	403.5	13.9852	5.75425	2.86961	17.8708	6.07225	23.943	2.73464	8.75545	211.816	104.161	2.8301	1.34079
13.871	401.191	13.4181	5.63079	2.81289	16.5093	6.51731	23.0266	2.73085	8.43203	213.642	105.381	2.83366	1.34724
13.872	398.966	12.6785	5.4657	2.73497	14.6394	6.92234	21.5617	2.72764	7.90489	215.414	106.488	2.83604	1.35176
13.873	397.035	11.8526	5.27819	2.64499	12.4798	7.25009	19.7299	2.72531	7.23951	216.967	107.382	2.83699	1.35396
13.874	395.565	11.0026	5.0825	2.54977	10.1944	7.47064	17.665	2.72405	6.48483	218.167	107.983	2.83642	1.35365
13.875	394.702	10.1883	4.89278	2.45619	7.94867	7.56046	15.5091	2.72396	5.69359	218.9	108.227	2.83433	1.35081
13.876	394.538	9.4994	4.73066	2.37511	6.00256	7.51081	13.5134	2.72507	4.95892	219.088	108.092	2.83088	1.34567
13.877	395.099	8.97996	4.60708	2.31207	4.48976	7.3263	11.8161	2.72727	4.33257	218.716	107.589	2.82631	1.33864
13.878	396.349	8.69435	4.5376	2.27505	3.60122	7.02662	10.6278	2.73037	3.89244	217.817	106.771	2.82098	1.33033
13.879	398.184	8.65829	4.52601	2.2661	3.38629	6.64287	10.0292	2.73406	3.66824	216.489	105.72	2.8153	1.32147
13.88	400.45	8.8886	4.57599	2.28722	3.89331	6.21381	10.1071	2.73802	3.69139	214.86	104.542	2.80973	1.31282
13.881	402.938	9.3743	4.68456	2.33714	5.09146	5.78357	10.875	2.74187	3.96627	213.098	103.357	2.80472	1.3052
13.882	405.417	10.0563	4.83769	2.4091	6.81846	5.39309	12.2116	2.74522	4.44831	211.381	102.278	2.80069	1.29929
13.883	407.658	10.8918	5.02553	2.49851	8.96418	5.07908	14.0433	2.74778	5.11078	209.869	101.407	2.79798	1.29563
13.884	409.451	11.7707	5.22315	2.59334	11.2403	4.86857	16.1088	2.74928	5.85928	208.71	100.822	2.79679	1.29454
13.885	410.647	12.6221	5.41513	2.68631	13.4715	4.77772	18.2492	2.74962	6.63699	207.995	100.566	2.79719	1.29604
13.886	411.147	13.3389	5.57788	2.76604	15.3849	4.81135	20.1963	2.74876	7.34742	207.789	100.655	2.79906	1.2999
13.887	410.958	13.8297	5.69103	2.82254	16.7409	4.95823	21.6991	2.74682	7.89972	208.085	101.057	2.8021	1.30557
13.888	410.165	14.0676	5.74848	2.85268	17.4643	5.19715	22.6615	2.74406	8.25838	208.817	101.712	2.80587	1.31235
13.889	408.914	14.0022	5.73804	2.85011	17.4027	5.4956	22.8983	2.74077	8.3547	209.894	102.53	2.80991	1.3194
13.89	407.45	13.6323	5.65812	2.81344	16.5226	5.80684	22.3294	2.73735	8.15731	211.146	103.382	2.81361	1.3258
13.891	406.033	13.0501	5.52856	2.75189	15.0454	6.0849	21.1303	2.73426	7.72798	212.379	104.141	2.81651	1.33078
13.892	404.925	12.2716	5.35194	2.66616	12.9879	6.28055	19.2684	2.73181	7.05335	213.412	104.674	2.81824	1.3337
13.893	404.405	11.4171	5.15541	2.56925	10.662	6.34886	17.0108	2.73035	6.23026	214.03	104.859	2.81851	1.33413
13.894	404.683	10.5876	4.96242	2.47256	8.34145	6.25979	14.6012	2.73008	5.34827	214.078	104.612	2.81729	1.33199
13.895	405.905	9.88285	4.79653	2.38774	6.30582	6.00004	12.3059	2.73105	4.50592	213.452	103.899	2.81469	1.32748
13.896	408.149	9.38347	4.67684	2.32431	4.78351	5.57356	10.3571	2.73317	3.78941	212.117	102.726	2.81099	1.32108
13.897	411.396	9.19394	4.62745	2.29431	4.06335	5.00601	9.06936	2.73622	3.31456	210.108	101.161	2.80662	1.31356
13.898	415.525	9.35111	4.6561	2.3016	4.23851	4.33844	8.57695	2.73981	3.13049	207.552	99.3132	2.80215	1.30592
13.899	420.34	9.89338	4.77014	2.34984	5.39621	3.62188	9.0181	2.74351	3.28707	204.62	97.3219	2.79822	1.29928
13.9	425.561	10.8142	4.96636	2.43746	7.49905	2.91181	10.4109	2.7468	3.79019	201.53	95.3398	2.79551	1.2948
13.901	430.866	12.0766	5.23496	2.55976	10.4341	2.26146	12.6956	2.74917	4.61798	198.509	93.5167	2.79472	1.29357
13.902	435.898	13.6091	5.55935	2.70892	14.0141	1.71816	15.7323	2.75016	5.7205	195.777	91.9878	2.79645	1.29654
13.903	440.319	15.2964	5.91464	2.87334	17.96	1.31885	19.2789	2.74937	7.01212	193.53	90.8606	2.80119	1.30434
13.904	443.829	17.0242	6.2776	3.04241	22.0177	1.09056	23.1083	2.74655	8.41357	191.914	90.2143	2.80922	1.31727
13.905	446.187	18.6484	6.61956	3.20304	25.8729	1.0506	26.9235	2.74157	9.82047	191.045	90.0991	2.82057	1.33524
13.906	447.238	20.0341	6.91418	3.34324	29.2377	1.20586	30.4435	2.73448	11.1332	190.983	90.5338	2.83502	1.35776
13.907	446.923	21.0752	7.14084	3.45356	31.8855	1.55482	33.4403	2.72546	12.2696	191.747	91.5108	2.85207	1.38395
13.908	445.274	21.6768	7.28018	3.52486	33.5966	2.08661	35.6833	2.71483	13.1438	193.315	92.9947	2.87099	1.41269
13.909	442.413	21.8169	7.32693	3.55436	34.3047	2.78303	37.0877	2.70304	13.7207	195.618	94.9282	2.89092	1.44266
13.91	438.532	21.464	7.27221	3.53716	33.8918	3.61558	37.5074	2.69058	13.9403	198.563	97.2261	2.91088	1.47247
13.911	433.898	20.676	7.12522	3.47672	32.4413	4.54716	36.9885	2.67804	13.8118	202.001	99.781	2.92993	1.50078
13.912	428.792	19.5259	6.89813	3.37789	30.0694	5.53555	35.605	2.66595	13.3555	205.771	102.474	2.94724	1.52645
13.913	423.51	18.0821	6.60241	3.24513	26.8831	6.53137	33.4144	2.65482	12.5863	209.69	105.171	2.96213	1.54851
13.914	418.356	16.4565	6.25997	3.08814	23.1153	7.4819	30.5972	2.64512	11.5674	213.546	107.731	2.97408	1.56627
13.915	413.574	14.7832	5.89941	2.92032	19.0878	8.34225	27.43	2.6372	10.4012	217.15	110.038	2.98289	1.57938
13.916	409.367	13.1016	5.52933	2.74554	14.8929	9.069	23.9619	2.63124	9.10669	220.341	111.98	2.9885	1.58772
13.917	405.902	11.5525	5.18265	2.57996	10.9191	9.63159	20.5507	2.62741	7.82166	222.957	113.48	2.99101	1.59144
13.918	403.252	10.1793	4.87098	2.42958	7.30993	10.0153	17.3252	2.62563	6.59849	224.923	114.504	2.99076	1.59096
13.919	401.45	9.03776	4.609	2.302	4.24799	10.2178	14.4657	2.62577	5.50913	226.196	115.047	2.98811	1.58683
13.92	400.463	8.1652	4.40708	2.20278	1.86661	10.2525	12.1191	2.62759	4.61225	226.794	115.147	2.98354	1.57976
13.921	400.211	7.57	4.26843	2.13388	0.213098	10.1443	10.3574	2.63076	3.93704	226.783	114.867	2.97755	1.57051
13.922	400.572	7.25894	4.19539	2.0968	-0.676892	9.92683	9.24994	2.63493	3.51051	226.268	114.297	2.97065	1.55989
13.923	401.393	7.19524	4.17965	2.08765	-0.896428	9.63755	8.74112	2.63971	3.31139	225.387	113.535	2.96333	1.54868
13.924	402.519	7.34853	4.21413	2.1031	-0.525571	9.31229	8.78672	2.64474	3.32234	224.275	112.674	2.95599	1.53754
13.925	403.785	7.68146	4.29001	2.13895	0.334911	8.98582	9.32073	2.64971	3.51764	223.07	111.807	2.94902	1.52707
13.926	405.039	8.11657	4.38926	2.1864	1.47363	8.68487	10.1585	2.65433	3.82714	221.899	111.006	2.94268	1.51766
13.927	406.173	8.6101	4.50177	2.24057	2.77359	8.42765	11.2012	2.65844	4.21345	220.846	110.32	2.93712	1.50955
13.928	407.091	9.11448	4.61673	2.29623	4.10948	8.22733	12.3368	2.66193	4.63453	219.982	109.784	2.93244	1.50287
13.929	407.746	9.55901	4.71805	2.34549	5.29181	8.0862	13.378	2.66475	5.02036	219.345	109.407	2.92862	1.49752
13.93	408.128	9.94405	4.80602	2.38855	6.32526	8.0025	14.3278	2.66697	5.37231	218.931	109.183	2.92553	1.49334
13.931	408.25	10.2116	4.8674	2.41884	7.05219	7.96754	15.0197	2.66864	5.62822	218.734	109.09	2.92306	1.49006
13.932	408.164	10.3915	4.90901	2.43967	7.55219	7.97029	15.5225	2.66992	5.81384	218.706	109.098	2.92099	1.48741
13.933	407.918	10.4601	4.9254	2.44826	7.75823	7.99778	15.756	2.67091	5.89911	218.811	109.172	2.91916	1.48507
13.934	407.589	10.4458	4.92285	2.44759	7.74205	8.03543	15.7775	2.67178	5.90524	218.987	109.274	2.91739	1.48278
13.935	407.244	10.363	4.90453	2.43909	7.53827	8.07021	15.6085	2.67264	5.84011	219.183	109.368	2.91552	1.4803
13.936	406.939	10.2472	4.87849	2.42669	7.24064	8.09235	15.333	2.6736	5.73496	219.352	109.428	2.91348	1.4775
13.937	406.734	10.0868	4.84191	2.40886	6.81263	8.09051	14.9031	2.67471	5.57186	219.455	109.424	2.91117	1.47424
13.938	406.678	9.95003	4.81043	2.3933	6.43918	8.05922	14.4984	2.67606	5.41782	219.446	109.341	2.90857	1.47052
13.939	406.785	9.81933	4.78003	2.37798	6.07162	7.99593	14.0676	2.67762	5.25377	219.324	109.172	2.90573	1.46636
13.94	407.09	9.71094	4.75439	2.3647	5.75275	7.89661	13.6494	2.6794	5.0942	219.062	108.905	2.90264	1.46179
13.941	407.601	9.65886	4.74136	2.35733	5.57592	7.76349	13.3394	2.68138	4.97483	218.655	108.548	2.89939	1.45695
13.942	408.306	9.64826	4.73753	2.3542	5.50089	7.59972	13.1006	2.68349	4.88193	218.119	108.107	2.89607	1.45196
13.943	409.206	9.68906	4.74515	2.35643	5.55444	7.40834	12.9628	2.68569	4.82662	217.456	107.59	2.89275	1.44696
13.944	410.28	9.79509	4.76738	2.36562	5.77477	7.19612	12.9709	2.68791	4.82565	216.686	107.017	2.88954	1.44212
13.945	411.494	9.95882	4.80248	2.38092	6.14199	6.97056	13.1125	2.69006	4.87443	215.836	106.406	2.88655	1.43763
13.946	412.813	10.185	4.85149	2.40291	6.66975	6.74033	13.4101	2.69208	4.98132	214.934	105.781	2.8839	1.43367
13.947	414.186	10.47	4.91358	2.43124	7.34965	6.51547	13.8651	2.69387	5.14691	214.019	105.17	2.8817	1.43041
13.948	415.557	10.8109	4.98812	2.46567	8.1762	6.30665	14.4828	2.69536	5.37323	213.129	104.601	2.88004	1.42805
13.949	416.853	11.2058	5.07477	2.50616	9.14794	6.12647	15.2744	2.69646	5.66461	212.313	104.109	2.87905	1.42675
13.95	417.999	11.6233	5.16656	2.54939	10.1855	5.98581	16.1713	2.69708	5.99585	211.622	103.724	2.87879	1.42663
13.951	418.929	12.064	5.26385	2.59567	11.296	5.8951	17.1911	2.6972	6.37368	211.094	103.474	2.87931	1.42777
13.952	419.554	12.5096	5.36283	2.6433	12.4391	5.86651	18.3056	2.69674	6.78805	210.783	103.393	2.88065	1.43023
13.953	419.814	12.8988	5.44998	2.68575	13.458	5.90568	19.3637	2.69567	7.18326	210.733	103.496	2.88278	1.43394
13.954	419.666	13.2526	5.53036	2.72565	14.4157	6.0185	20.4342	2.69406	7.58491	210.958	103.799	2.88561	1.43878
13.955	419.064	13.5006	5.58837	2.75543	15.1303	6.20714	21.3374	2.69189	7.92655	211.493	104.307	2.88903	1.44454
13.956	418.016	13.637	5.62271	2.77445	15.5867	6.46803	22.0547	2.6893	8.20091	212.33	105.011	2.89284	1.45093
13.957	416.545	13.6304	5.62617	2.77909	15.6981	6.79357	22.4917	2.68638	8.37249	213.454	105.888	2.8968	1.45755
13.958	414.708	13.4766	5.59737	2.76853	15.4448	7.17132	22.6161	2.68331	8.42843	214.826	106.905	2.90064	1.46401
13.959	412.595	13.1565	5.53131	2.74005	14.7613	7.58252	22.3438	2.68028	8.33637	216.39	108.011	2.90407	1.46982
13.96	410.324	12.6943	5.43271	2.69567	13.6961	8.00431	21.7004	2.6775	8.10472	218.062	109.143	2.9068	1.47455
13.961	408.032	12.0858	5.29971	2.6341	12.2184	8.40845	20.6268	2.67517	7.71046	219.747	110.226	2.90856	1.47774
13.962	405.873	11.3907	5.14531	2.56143	10.4743	8.76629	19.2406	2.67353	7.1967	221.327	111.184	2.90913	1.47905
13.963	403.995	10.6138	4.97013	2.47767	8.46407	9.04745	17.5115	2.67273	6.55192	222.694	111.936	2.90837	1.47821
13.964	402.56	9.81975	4.7889	2.38987	6.35691	9.22311	15.58	2.67295	5.82877	223.72	112.408	2.90616	1.47504
13.965	401.69	9.06224	4.61427	2.30422	4.30126	9.27272	13.574	2.67426	5.0758	224.307	112.544	2.90255	1.46955
13.966	401.49	8.37154	4.45367	2.22435	2.38449	9.18107	11.5656	2.67666	4.32091	224.382	112.303	2.89761	1.46187
13.967	402.042	7.81078	4.32228	2.15784	0.788154	8.94268	9.73084	2.68014	3.63072	223.885	111.671	2.89152	1.45224
13.968	403.366	7.43175	4.23253	2.11095	-0.337186	8.56604	8.22886	2.68454	3.06528	222.814	110.667	2.88455	1.44113
13.969	405.446	7.25337	4.18891	2.08597	-0.936603	8.06796	7.13135	2.68966	2.65139	221.206	109.334	2.87703	1.42907
13.97	408.22	7.32084	4.2016	2.08802	-0.887593	7.47591	6.58832	2.69525	2.44442	219.132	107.743	2.86933	1.41674
13.971	411.57	7.64068	4.2714	2.11751	-0.17977	6.82452	6.64475	2.70097	2.46013	216.706	105.985	2.8619	1.40486
13.972	415.339	8.22262	4.39961	2.17511	1.20267	6.15274	7.3554	2.70651	2.71767	214.065	104.163	2.85518	1.3942
13.973	419.328	9.03815	4.57875	2.25719	3.17258	5.50001	8.67259	2.71148	3.19847	211.369	102.386	2.84963	1.38553
13.974	423.331	10.0485	4.79931	2.35919	5.62053	4.90144	10.522	2.71557	3.87469	208.766	100.749	2.84566	1.37948
13.975	427.127	11.2213	5.05379	2.47764	8.46333	4.38988	12.8532	2.71851	4.72803	206.401	99.3441	2.84362	1.37661
13.976	430.502	12.4457	5.3178	2.60092	11.4221	3.98868	15.4108	2.72004	5.66565	204.407	98.2384	2.84379	1.37724
13.977	433.3	13.6673	5.58016	2.72394	14.3746	3.7124	18.087	2.72006	6.64949	202.863	97.4739	2.84625	1.38144
13.978	435.39	14.7983	5.82272	2.83825	17.118	3.56942	20.6874	2.71852	7.6098	201.834	97.0754	2.85097	1.38911
13.979	436.706	15.7446	6.0261	2.93472	19.4334	3.55746	22.9909	2.71549	8.46658	201.347	97.0374	2.85777	1.39984
13.98	437.261	16.4486	6.17855	3.00782	21.1878	3.66514	24.8529	2.71115	9.16692	201.375	97.3283	2.86628	1.413
13.981	437.116	16.8795	6.27373	3.05446	22.3071	3.87543	26.1826	2.70576	9.67662	201.87	97.9002	2.87603	1.42787
13.982	436.399	16.9942	6.30195	3.06971	22.6731	4.16213	26.8353	2.69961	9.94044	202.749	98.6802	2.88648	1.44357
13.983	435.285	16.8321	6.27098	3.05697	22.3673	4.49453	26.8618	2.69311	9.97427	203.892	99.583	2.89705	1.45926
13.984	433.974	16.4026	6.1817	3.01618	21.3883	4.83739	26.2256	2.68658	9.7617	205.172	100.512	2.90722	1.47414
13.985	432.686	15.7906	6.05163	2.95535	19.9283	5.15544	25.0837	2.68042	9.35812	206.435	101.372	2.91654	1.48757
13.986	431.617	15.0481	5.89129	2.87918	18.1003	5.41592	23.5163	2.67488	8.79153	207.552	102.073	2.92468	1.49909
13.987	430.96	14.2599	5.71889	2.7962	16.1089	5.59012	21.699	2.6702	8.12636	208.387	102.541	2.93144	1.50842
13.988	430.848	13.522	5.55559	2.71657	14.1976	5.66095	19.8586	2.6665	7.44744	208.843	102.728	2.93681	1.5156
13.989	431.362	12.8933	5.41466	2.64671	12.5211	5.62145	18.1426	2.66379	6.81082	208.87	102.617	2.94091	1.52084
13.99	432.531	12.4486	5.31298	2.5949	11.2776	5.47662	16.7542	2.66197	6.29391	208.449	102.221	2.944	1.52457
13.991	434.31	12.2414	5.26252	2.5671	10.6103	5.24451	15.8548	2.66087	5.9585	207.621	101.588	2.94643	1.5274
13.992	436.588	12.3006	5.26968	2.56655	10.5973	4.95306	15.5504	2.66019	5.8456	206.472	100.793	2.94867	1.53008
13.993	439.201	12.635	5.33619	2.5943	11.2632	4.63678	15.9	2.65962	5.9783	205.12	99.9298	2.95122	1.53341
13.994	441.937	13.2257	5.4577	2.64844	12.5625	4.33368	16.8962	2.6588	6.35482	203.713	99.1006	2.95459	1.53817
13.995	444.558	14.0342	5.62582	2.72518	14.4043	4.08143	18.4857	2.65737	6.95639	202.403	98.4085	2.95924	1.54505
13.996	446.814	14.9919	5.82605	2.81789	16.6294	3.91501	20.5444	2.65504	7.73789	201.346	97.9496	2.96558	1.5546
13.997	448.477	15.994	6.03663	2.91649	18.9957	3.86174	22.8575	2.65155	8.62043	200.678	97.799	2.97384	1.56711
13.998	449.369	16.951	6.23949	3.0127	21.3049	3.94087	25.2457	2.6468	9.5382	200.497	98.0093	2.98407	1.58256
13.999	449.35	17.7693	6.4158	3.09787	23.3489	4.16526	27.5142	2.64075	10.4191	200.879	98.6143	2.99617	1.60069
14	448.373	18.298	6.53399	3.157	24.768	4.53239	29.3004	2.63348	11.1261	201.86	99.6053	3.00978	1.62087
14.001	446.493	18.5233	6.59109	3.18861	25.5266	5.0304	30.557	2.62529	11.6395	203.399	100.947	3.02433	1.64224
14.002	443.814	18.3615	6.5682	3.18328	25.3986	5.63693	31.0356	2.61648	11.8616	205.448	102.577	3.03918	1.66381
14.003	440.554	17.7966	6.45979	3.13767	24.304	6.31326	30.6173	2.60748	11.7421	207.882	104.387	3.05355	1.68442
14.004	436.989	16.8818	6.27477	3.05524	22.3257	7.01174	29.3374	2.59881	11.2888	210.525	106.249	3.06667	1.70298
14.005	433.42	15.6671	6.0215	2.93914	19.5393	7.67757	27.2169	2.59093	10.5047	213.186	108.018	3.07788	1.71855
14.006	430.18	14.2329	5.71552	2.79607	16.1057	8.24949	24.3552	2.58429	9.42433	215.633	109.533	3.08666	1.73035
14.007	427.578	12.7202	5.38699	2.64016	12.3638	8.67243	21.0362	2.57931	8.15575	217.633	110.652	3.09268	1.73796
14.008	425.879	11.2092	5.05399	2.47991	8.51789	8.89928	17.4172	2.57618	6.76086	218.989	111.252	3.09586	1.74122
14.009	425.292	9.85912	4.75317	2.33327	4.9985	8.90203	13.9005	2.57505	5.39815	219.535	111.262	3.09631	1.74037
14.01	425.928	8.74592	4.5031	2.20952	2.02855	8.67407	10.7026	2.5758	4.15506	219.197	110.662	3.09439	1.73594
14.011	427.822	7.98069	4.32986	2.12169	-0.0793676	8.23133	8.15197	2.57823	3.16185	217.966	109.493	3.09061	1.72878
14.012	430.894	7.6368	4.25018	2.07818	-1.12357	7.61357	6.49	2.58194	2.51361	215.933	107.855	3.08564	1.72001
14.013	434.977	7.74332	4.26975	2.08185	-1.03551	6.87474	5.83923	2.58639	2.25768	213.264	105.887	3.08028	1.7109
14.014	439.823	8.31898	4.39096	2.13385	0.212389	6.07748	6.28986	2.59104	2.42754	210.173	103.752	3.07536	1.70281
14.015	445.119	9.33309	4.6049	2.2298	2.5151	5.28578	7.80088	2.59525	3.00583	206.906	101.621	3.07175	1.69707
14.016	450.516	10.7262	4.89675	2.36256	5.70139	4.55784	10.2592	2.59845	3.9482	203.707	99.652	3.07027	1.6949
14.017	455.663	12.3886	5.24189	2.52047	9.49138	3.94119	13.4326	2.60014	5.16611	200.8	97.976	3.07162	1.69725
14.018	460.243	14.202	5.61531	2.69194	13.6066	3.47045	17.0771	2.59995	6.56824	198.362	96.6911	3.0763	1.70472
14.019	463.983	16.0366	5.99101	2.86509	17.7621	3.16914	20.9312	2.59764	8.05778	196.525	95.8651	3.08462	1.71756
14.02	466.679	17.7417	6.33953	3.02649	21.6359	3.04904	24.6849	2.59312	9.51938	195.381	95.5324	3.09659	1.73562
14.021	468.226	19.1765	6.63377	3.16382	24.9316	3.10913	28.0408	2.58646	10.8414	194.961	95.6908	3.11194	1.7583
14.022	468.59	20.2942	6.86594	3.27379	27.5709	3.34391	30.9148	2.57794	11.9921	195.255	96.324	3.13015	1.78476
14.023	467.802	20.9652	7.01013	3.34423	29.2614	3.7383	32.9997	2.5678	12.8514	196.24	97.3883	3.15054	1.81389
14.024	465.997	21.2013	7.06856	3.37601	30.0243	4.26919	34.2935	2.55655	13.414	197.825	98.8175	3.1722	1.84443
14.025	463.33	21.0139	7.04248	3.36935	29.8645	4.91137	34.7758	2.54462	13.6664	199.921	100.54	3.19427	1.87515
14.026	460.002	20.4273	6.93495	3.32509	28.8022	5.63312	34.4353	2.53251	13.5973	202.412	102.468	3.21587	1.90487
14.027	456.24	19.5177	6.75967	3.24905	26.9771	6.39954	33.3766	2.52069	13.2411	205.162	104.505	3.23621	1.93258
14.028	452.266	18.3719	6.53273	3.14822	24.5572	7.17568	31.7329	2.50959	12.6447	208.035	106.56	3.25468	1.95746
14.029	448.282	17.0744	6.27042	3.02984	21.7161	7.92826	29.6444	2.49954	11.8599	210.898	108.545	3.27082	1.97898
14.03	444.468	15.7046	5.98861	2.9011	18.6263	8.62637	27.2527	2.4908	10.9413	213.628	110.379	3.28438	1.99681
14.031	440.966	14.3528	5.70643	2.77096	15.5031	9.24598	24.7491	2.48354	9.96525	216.118	112.004	3.29524	2.01086
14.032	437.874	13.0756	5.43635	2.6454	12.4895	9.77038	22.2599	2.47782	8.98366	218.291	113.377	3.30349	2.02125
14.033	435.245	11.9334	5.19229	2.5312	9.74882	10.1919	19.9407	2.47363	8.06131	220.1	114.48	3.3093	2.02828
14.034	433.094	10.9453	4.97923	2.43095	7.34277	10.5098	17.8526	2.47085	7.22529	221.529	115.313	3.31297	2.03233
14.035	431.402	10.148	4.80619	2.34922	5.38137	10.7318	16.1131	2.46934	6.52527	222.585	115.898	3.31482	2.0339
14.036	430.114	9.53455	4.67237	2.28586	3.86074	10.8715	14.7322	2.46888	5.96716	223.313	116.27	3.31521	2.03349
14.037	429.163	9.09232	4.5756	2.24001	2.76018	10.9447	13.7049	2.46926	5.55021	223.762	116.469	3.3145	2.03162
14.038	428.471	8.81206	4.51425	2.21104	2.06501	10.9697	13.0347	2.47027	5.27663	223.996	116.544	3.31301	2.02873
14.039	427.956	8.6499	4.47884	2.19449	1.66779	10.9632	12.631	2.47169	5.11027	224.082	116.537	3.31103	2.02523
14.04	427.545	8.59491	4.46714	2.18939	1.54534	10.9405	12.4858	2.47336	5.04811	224.075	116.488	3.30879	2.02144
14.041	427.175	8.58518	4.46547	2.18914	1.53932	10.9123	12.4517	2.47514	5.03071	224.035	116.425	3.30645	2.01754
14.042	426.815	8.61358	4.4723	2.19304	1.63298	10.8851	12.5181	2.47695	5.05384	223.983	116.364	3.3041	2.01367
14.043	426.431	8.65228	4.48146	2.19813	1.75512	10.8636	12.6188	2.47873	5.09083	223.948	116.318	3.30179	2.00988
14.044	426.018	8.665	4.48488	2.20045	1.81068	10.8466	12.6573	2.48047	5.10278	223.939	116.284	3.29954	2.00614
14.045	425.602	8.65119	4.48237	2.19986	1.79658	10.8289	12.6255	2.48218	5.08646	223.937	116.248	3.29727	2.00236
14.046	425.194	8.63306	4.47888	2.19878	1.77064	10.8087	12.5794	2.48392	5.06433	223.931	116.205	3.29497	1.99852
14.047	424.822	8.55069	4.46094	2.19055	1.57312	10.7771	12.3503	2.48566	4.96862	223.912	116.132	3.29259	1.99449
14.048	424.547	8.47213	4.44371	2.18251	1.38021	10.7264	12.1066	2.48753	4.86692	223.825	116.009	3.29003	1.99019
14.049	424.381	8.38827	4.42513	2.17364	1.16737	10.6537	11.8211	2.48951	4.74836	223.668	115.829	3.28731	1.98562
14.05	424.365	8.28245	4.40143	2.16202	0.888529	10.5508	11.4394	2.49162	4.59115	223.415	115.569	3.28441	1.98073
14.051	424.546	8.20588	4.38404	2.15321	0.676936	10.4134	11.0903	2.49391	4.44695	223.03	115.219	3.28131	1.97552
14.052	424.929	8.15571	4.37234	2.14687	0.524996	10.241	10.766	2.49635	4.3127	222.514	114.776	3.27808	1.9701
14.053	425.545	8.11812	4.36318	2.14145	0.394761	10.0297	10.4245	2.49889	4.17165	221.852	114.23	3.27476	1.96449
14.054	426.412	8.14465	4.36808	2.14254	0.421025	9.78103	10.2021	2.50155	4.07831	221.032	113.585	3.2714	1.95883
14.055	427.529	8.20357	4.37989	2.14665	0.519616	9.49643	10.016	2.50425	3.9996	220.065	112.843	3.2681	1.95324
14.056	428.904	8.33003	4.40638	2.15755	0.781295	9.17909	9.96038	2.50695	3.97311	218.948	112.013	3.26496	1.94789
14.057	430.523	8.5146	4.44535	2.17417	1.1802	8.83428	10.0145	2.50957	3.99052	217.7	111.107	3.26211	1.94295
14.058	432.372	8.77318	4.50018	2.19817	1.75606	8.46861	10.2247	2.51204	4.07028	216.337	110.144	3.25965	1.93862
14.059	434.414	9.11203	4.57214	2.23016	2.52388	8.09153	10.6154	2.51428	4.22204	214.889	109.147	3.25775	1.93514
14.06	436.601	9.52817	4.6604	2.26979	3.47498	7.71358	11.1886	2.51618	4.44666	213.393	108.144	3.25656	1.93276
14.061	438.877	10.0276	4.76615	2.31767	4.62418	7.34669	11.9709	2.51764	4.75481	211.889	107.168	3.25624	1.93171
14.062	441.163	10.6073	4.88867	2.37355	5.96528	7.00493	12.9702	2.51856	5.14985	210.429	106.256	3.25695	1.93226
14.063	443.369	11.252	5.02461	2.43591	7.46177	6.70224	14.164	2.51882	5.62327	209.068	105.446	3.25887	1.93462
14.064	445.401	11.9461	5.17074	2.50331	9.07955	6.45236	15.5319	2.51834	6.16752	207.865	104.775	3.26211	1.93899
14.065	447.157	12.6678	5.32265	2.57382	10.7716	6.26858	17.0402	2.51703	6.76996	206.873	104.28	3.26678	1.94548
14.066	448.537	13.3853	5.47386	2.64449	12.4678	6.16276	18.6305	2.51484	7.40822	206.149	103.994	3.27293	1.95414
14.067	449.452	14.0619	5.61703	2.712	14.088	6.14433	20.2324	2.51174	8.05513	205.739	103.941	3.28054	1.96492
14.068	449.832	14.652	5.74288	2.77206	15.5295	6.219	21.7485	2.50774	8.67255	205.679	104.138	3.28951	1.97762
14.069	449.626	15.1391	5.8484	2.82338	16.7612	6.39077	23.152	2.50292	9.25	205.987	104.595	3.29968	1.99199
14.07	448.803	15.4659	5.9216	2.86029	17.6471	6.65938	24.3065	2.49736	9.73288	206.684	105.31	3.31081	2.00764
14.071	447.382	15.6042	5.95644	2.87986	18.1166	7.01789	25.1345	2.49121	10.0893	207.753	106.265	3.32255	2.02405
14.072	445.403	15.5638	5.95473	2.88286	18.1887	7.4583	25.647	2.48469	10.322	209.167	107.435	3.33453	2.04069
14.073	442.927	15.3068	5.90767	2.86487	17.7569	7.96673	25.7236	2.47797	10.3809	210.892	108.784	3.34636	2.057
14.074	440.067	14.8429	5.81644	2.82611	16.8267	8.52247	25.3492	2.47133	10.2573	212.858	110.255	3.35759	2.07233
14.075	436.949	14.2145	5.68911	2.77015	15.4836	9.10386	24.5874	2.46502	9.97452	214.982	111.79	3.36782	2.08616
14.076	433.696	13.4296	5.52645	2.69699	13.7277	9.68648	23.4141	2.45927	9.52075	217.185	113.326	3.37673	2.09801
14.077	430.472	12.5132	5.33287	2.60835	11.6003	10.2397	21.8401	2.4543	8.89871	219.359	114.783	3.38399	2.10742
14.078	427.418	11.5572	5.12804	2.51353	9.32467	10.7387	20.0634	2.45034	8.18801	221.392	116.096	3.38941	2.11418
14.079	424.655	10.5556	4.91039	2.41153	6.87678	11.1577	18.0345	2.44748	7.3686	223.201	117.199	3.39291	2.11811
14.08	422.314	9.59269	4.69876	2.31143	4.47432	11.4752	15.9496	2.44585	6.52109	224.68	118.038	3.39444	2.1192
14.081	420.473	8.70003	4.50064	2.21687	2.20492	11.6774	13.8823	2.44546	5.67676	225.768	118.578	3.39412	2.11759
14.082	419.194	7.92355	4.32694	2.13326	0.198355	11.7571	11.9555	2.44628	4.88722	226.416	118.8	3.39212	2.11354
14.083	418.496	7.29673	4.18588	2.06475	-1.44605	11.7163	10.2703	2.44819	4.19506	226.609	118.708	3.38868	2.10741
14.084	418.37	6.84133	4.08289	2.01413	-2.66093	11.5645	8.90354	2.45103	3.63257	226.362	118.326	3.38411	2.09967
14.085	418.772	6.58185	4.02387	1.98444	-3.37342	11.3188	7.94535	2.45461	3.23691	225.714	117.699	3.37876	2.09086
14.086	419.62	6.51499	4.00819	1.97551	-3.58773	11.0024	7.41466	2.45867	3.01572	224.741	116.885	3.373	2.08153
14.087	420.82	6.63013	4.03339	1.98623	-3.33055	10.6401	7.30957	2.46296	2.9678	223.524	115.947	3.36719	2.07224
14.088	422.256	6.91586	4.0967	2.01534	-2.63175	10.2586	7.62688	2.46723	3.09127	222.16	114.955	3.36167	2.06352
14.089	423.806	7.33016	4.18847	2.05823	-1.60259	9.88231	8.27972	2.47124	3.35043	220.747	113.973	3.35677	2.05579
14.09	425.359	7.84144	4.30148	2.11144	-0.325361	9.53171	9.20635	2.4748	3.72004	219.37	113.055	3.35272	2.04941
14.091	426.814	8.39447	4.42338	2.16905	1.0573	9.22196	10.2793	2.47776	4.14863	218.106	112.242	3.34968	2.04458
14.092	428.108	8.94189	4.54369	2.22603	2.42466	8.96035	11.385	2.48004	4.59065	216.997	111.555	3.34771	2.04134
14.093	429.191	9.46572	4.65861	2.2806	3.73436	8.75151	12.4859	2.48163	5.03133	216.072	111.005	3.34681	2.03968
14.094	430.06	9.8785	4.74885	2.32337	4.76081	8.58894	13.3498	2.48253	5.3775	215.341	110.577	3.3469	2.03937
14.095	430.758	10.2114	4.82145	2.35774	5.58575	8.46284	14.0486	2.48287	5.65821	214.759	110.245	3.34778	2.04014
14.096	431.322	10.4321	4.86931	2.38021	6.12496	8.36181	14.4868	2.48275	5.83498	214.301	109.979	3.34928	2.04171
14.097	431.838	10.5346	4.89098	2.38994	6.35863	8.26822	14.6268	2.48231	5.89241	213.909	109.732	3.35118	2.04374
14.098	432.405	10.556	4.89457	2.39076	6.37816	8.16515	14.5433	2.48172	5.86017	213.508	109.46	3.35327	2.04592
14.099	433.093	10.5394	4.88954	2.38716	6.29187	8.04128	14.3332	2.48109	5.77698	213.047	109.132	3.35542	2.04812
14.1	433.982	10.4725	4.87301	2.37763	6.06306	7.88338	13.9464	2.48048	5.62246	212.479	108.712	3.35755	2.05018
14.101	435.137	10.4519	4.86622	2.37242	5.93807	7.68618	13.6243	2.48	5.49367	211.749	108.187	3.3596	2.05213
14.102	436.568	10.4838	4.87047	2.37215	5.9317	7.45146	13.3832	2.47961	5.3973	210.861	107.56	3.36169	2.05411
14.103	438.273	10.6062	4.89401	2.38084	6.14006	7.18466	13.3247	2.47924	5.37451	209.816	106.845	3.36392	2.05634
14.104	440.207	10.8523	4.94404	2.402	6.64803	6.89879	13.5468	2.47882	5.46502	208.647	106.078	3.36651	2.05918
14.105	442.287	11.227	5.02145	2.43616	7.46788	6.61094	14.0788	2.47818	5.6811	207.413	105.304	3.3697	2.06299
14.106	444.403	11.7396	5.12826	2.48442	8.62607	6.34186	14.9679	2.47716	6.04236	206.185	104.578	3.37376	2.0682
14.107	446.416	12.3658	5.25919	2.5444	10.0655	6.1138	16.1793	2.47557	6.53559	205.051	103.961	3.37897	2.07519
14.108	448.181	13.0804	5.40907	2.61381	11.7316	5.94817	17.6797	2.47327	7.14831	204.097	103.512	3.38555	2.08428
14.109	449.545	13.8474	5.57056	2.6894	13.5456	5.86601	19.4116	2.4701	7.85863	203.413	103.287	3.39366	2.09567
14.11	450.36	14.6015	5.73035	2.76504	15.3609	5.88465	21.2455	2.46596	8.61551	203.082	103.335	3.40342	2.10945
14.111	450.512	15.2863	5.8771	2.83556	17.0535	6.01662	23.0701	2.46081	9.375	203.166	103.688	3.41475	2.12547
14.112	449.914	15.8467	5.99971	2.89587	18.5009	6.27038	24.7713	2.4547	10.0914	203.712	104.369	3.4275	2.14345
14.113	448.518	16.2176	6.08469	2.93963	19.5512	6.64838	26.1995	2.44771	10.7037	204.749	105.383	3.44139	2.16294
14.114	446.333	16.3521	6.12199	2.96199	20.0877	7.14536	27.233	2.44001	11.161	206.273	106.714	3.45598	2.18328
14.115	443.417	16.2222	6.10495	2.95956	20.0294	7.74959	27.7789	2.43186	11.4229	208.255	108.329	3.47076	2.20373
14.116	439.882	15.8091	6.02827	2.92941	19.3058	8.4408	27.7466	2.42354	11.4488	210.635	110.17	3.48516	2.22347
14.117	435.875	15.138	5.89578	2.8729	17.9496	9.19302	27.1426	2.4154	11.2373	213.325	112.168	3.4986	2.24171
14.118	431.589	14.1976	5.70298	2.7872	15.8929	9.96958	25.8625	2.40775	10.7414	216.21	114.224	3.51051	2.25764
14.119	427.242	13.0923	5.47099	2.68196	13.3669	10.7323	24.0992	2.401	10.0372	219.138	116.239	3.52039	2.27063
14.12	423.031	11.834	5.20105	2.55722	10.3732	11.4399	21.813	2.3954	9.1062	221.975	118.105	3.52792	2.28017
14.121	419.178	10.5097	4.91172	2.4216	7.11841	12.0492	19.1676	2.39124	8.01576	224.548	119.713	3.53284	2.28593
14.122	415.859	9.20296	4.62182	2.28411	3.8187	12.5257	16.3444	2.38869	6.84241	226.712	120.972	3.53509	2.28782
14.123	413.208	7.97665	4.34628	2.15207	0.649565	12.8438	13.4933	2.38784	5.65084	228.352	121.82	3.53476	2.28596
14.124	411.325	6.8847	4.09847	2.03214	-2.22857	12.9872	10.7586	2.38865	4.50405	229.382	122.215	3.53205	2.28063
14.125	410.25	6.00808	3.89816	1.93434	-4.5758	12.9569	8.38108	2.39104	3.5052	229.759	122.158	3.52729	2.27235
14.126	409.961	5.36622	3.7509	1.86166	-6.3201	12.7671	6.44703	2.39475	2.69215	229.508	121.685	3.52093	2.26177
14.127	410.395	4.99203	3.66492	1.81841	-7.35817	12.4436	5.08544	2.39951	2.11937	228.688	120.862	3.51345	2.24963
14.128	411.435	4.88539	3.64038	1.80486	-7.68333	12.021	4.33769	2.40497	1.80364	227.406	119.775	3.50536	2.23673
14.129	412.937	5.03839	3.67524	1.82016	-7.31623	11.5384	4.22212	2.41076	1.75136	225.791	118.525	3.49718	2.22385
14.13	414.727	5.42	3.76197	1.86069	-6.34336	11.0359	4.69253	2.41651	1.94186	223.994	117.218	3.48941	2.21173
14.131	416.636	5.96336	3.88488	1.91884	-4.9479	10.5473	5.59939	2.42189	2.31199	222.157	115.94	3.48245	2.20096
14.132	418.51	6.64268	4.03781	1.99169	-3.1994	10.1019	6.90247	2.42667	2.84442	220.394	114.772	3.47661	2.192
14.133	420.204	7.36316	4.19927	2.06882	-1.34823	9.72006	8.37183	2.43062	3.44432	218.818	113.767	3.47213	2.18512
14.134	421.629	8.08288	4.35998	2.14582	0.499728	9.4126	9.91233	2.43366	4.07301	217.485	112.957	3.46907	2.18037
14.135	422.724	8.74221	4.50686	2.21639	2.19326	9.18309	11.3763	2.43575	4.67055	216.435	112.352	3.4674	2.17766
14.136	423.472	9.3029	4.63166	2.27655	3.63718	9.02768	12.6649	2.43696	5.19701	215.671	111.944	3.46701	2.17677
14.137	423.89	9.74184	4.72944	2.32392	4.7742	8.93737	13.7116	2.4374	5.6255	215.172	111.709	3.46767	2.17736
14.138	424.018	10.0563	4.79976	2.35826	5.59825	8.90056	14.4988	2.43721	5.94893	214.902	111.616	3.46917	2.17907
14.139	423.923	10.2342	4.83984	2.37811	6.07474	8.9017	14.9764	2.43655	6.14656	214.811	111.624	3.47122	2.1815
14.14	423.664	10.3407	4.86425	2.39055	6.37314	8.93027	15.3034	2.43561	6.28319	214.842	111.706	3.47361	2.18437
14.141	423.291	10.3429	4.86551	2.3918	6.40316	8.97419	15.3774	2.43447	6.31653	214.964	111.83	3.47617	2.18741
14.142	422.866	10.3163	4.8604	2.39001	6.36016	9.02484	15.385	2.43329	6.32272	215.12	111.971	3.47872	2.19041
14.143	422.398	10.2779	4.85271	2.38702	6.28841	9.08101	15.3694	2.43211	6.31937	215.301	112.128	3.48122	2.19335
14.144	421.894	10.2348	4.84404	2.38361	6.20658	9.14201	15.3486	2.43096	6.3138	215.501	112.297	3.48364	2.19619
14.145	421.34	10.2213	4.84213	2.3836	6.20651	9.21219	15.4187	2.42986	6.34551	215.721	112.491	3.48599	2.19899
14.146	420.695	10.2354	4.8466	2.3869	6.2857	9.29948	15.5852	2.42875	6.41696	215.991	112.732	3.48834	2.20184
14.147	419.912	10.275	4.85713	2.39343	6.44226	9.41259	15.8548	2.4276	6.53106	216.342	113.041	3.49072	2.20481
14.148	418.936	10.3239	4.87022	2.40155	6.6373	9.56064	16.1979	2.42636	6.6758	216.811	113.445	3.49319	2.20798
14.149	417.723	10.3621	4.88142	2.40917	6.82009	9.75064	16.5707	2.425	6.83328	217.431	113.96	3.49574	2.21133
14.15	416.234	10.3789	4.8884	2.4152	6.96486	9.98873	16.9536	2.42353	6.99542	218.229	114.605	3.49834	2.21481
14.151	414.445	10.3318	4.88151	2.41492	6.958	10.2765	17.2345	2.42194	7.11599	219.228	115.382	3.50092	2.21831
14.152	412.366	10.2075	4.85757	2.4067	6.76088	10.6102	17.3711	2.4203	7.17725	220.422	116.281	3.50333	2.22158
14.153	410.027	9.99235	4.81319	2.38878	6.33083	10.9824	17.3132	2.41871	7.15803	221.794	117.283	3.50542	2.22439
14.154	407.478	9.68026	4.74654	2.36012	5.64282	11.3816	17.0244	2.41727	7.04282	223.312	118.357	3.50698	2.22643
14.155	404.796	9.26146	4.65487	2.31913	4.65907	11.7908	16.4499	2.41613	6.80837	224.923	119.457	3.50781	2.22739
14.156	402.075	8.76387	4.54411	2.26853	3.44479	12.1907	15.6355	2.41545	6.47312	226.554	120.533	3.50772	2.22698
14.157	399.409	8.19503	4.4156	2.20878	2.01073	12.5611	14.5718	2.41535	6.033	228.136	121.531	3.50655	2.22495
14.158	396.895	7.59689	4.27885	2.14443	0.466332	12.8825	13.3489	2.41597	5.52528	229.588	122.401	3.50419	2.22114
14.159	394.623	6.97746	4.13563	2.07623	-1.17048	13.1361	11.9657	2.41737	4.94988	230.841	123.093	3.5006	2.21545
14.16	392.67	6.39821	4.00055	2.01141	-2.72623	13.3089	10.5827	2.41965	4.37365	231.821	123.573	3.49578	2.2079
14.161	391.076	5.8716	3.87684	1.95159	-4.16191	13.3941	9.23224	2.42277	3.81061	232.498	123.823	3.48983	2.19861
14.162	389.878	5.42131	3.77044	1.89977	-5.40545	13.3882	7.98275	2.4267	3.28955	232.841	123.833	3.48287	2.18776
14.163	389.076	5.08289	3.69015	1.86047	-6.34878	13.2963	6.94755	2.43136	2.85747	232.847	123.617	3.47507	2.17564
14.164	388.646	4.85321	3.63551	1.83353	-6.99533	13.1283	6.13296	2.4366	2.51702	232.544	123.198	3.46666	2.16256
14.165	388.55	4.74651	3.61009	1.82084	-7.29986	12.8978	5.59795	2.44229	2.29209	231.967	122.613	3.45785	2.14887
14.166	388.729	4.74649	3.61006	1.82057	-7.30624	12.621	5.31472	2.44824	2.17083	231.174	121.902	3.44886	2.13492
14.167	389.128	4.84798	3.63419	1.83218	-7.02776	12.3134	5.28563	2.45431	2.15361	230.218	121.107	3.4399	2.12103
14.168	389.675	5.04187	3.68023	1.85461	-6.48936	11.9924	5.50304	2.46035	2.23669	229.161	120.272	3.43117	2.1075
14.169	390.305	5.2842	3.73768	1.88265	-5.81648	11.6706	5.85414	2.46619	2.37376	228.068	119.432	3.4228	2.09455
14.17	390.979	5.56833	3.8049	1.91551	-5.02765	11.3569	6.32921	2.47178	2.56059	226.97	118.611	3.41489	2.0823
14.171	391.65	5.88176	3.87892	1.95177	-4.15749	11.0601	6.90262	2.47703	2.78665	225.906	117.831	3.40751	2.07089
14.172	392.287	6.17842	3.9488	1.98597	-3.33674	10.7828	7.44609	2.48189	3.00017	224.907	117.101	3.4007	2.06033
14.173	392.891	6.47157	4.01773	2.0197	-2.5271	10.5251	7.99796	2.48639	3.2167	223.966	116.421	3.39442	2.05059
14.174	393.45	6.74256	4.08132	2.0508	-1.7809	10.2867	8.50581	2.49051	3.41529	223.094	115.791	3.38868	2.04164
14.175	393.971	6.98995	4.13926	2.07908	-1.10209	10.0652	8.96315	2.49428	3.59348	222.283	115.205	3.38342	2.03341
14.176	394.464	7.2144	4.1917	2.10463	-0.488835	9.85789	9.36906	2.49775	3.751	221.524	114.655	3.3786	2.02583
14.177	394.938	7.42399	4.24057	2.1284	0.0817125	9.66255	9.74426	2.50093	3.89625	220.805	114.136	3.37419	2.01886
14.178	395.394	7.62534	4.28745	2.15119	0.628514	9.47877	10.1073	2.50385	4.0367	220.122	113.647	3.37016	2.01246
14.179	395.83	7.82385	4.33361	2.17363	1.16713	9.30705	10.4742	2.50653	4.17877	219.477	113.19	3.3665	2.00663
14.18	396.239	8.01967	4.37911	2.19577	1.69847	9.14845	10.8469	2.50896	4.32327	218.871	112.766	3.36321	2.00136
14.181	396.603	8.23019	4.42807	2.21971	2.27296	9.00685	11.2798	2.51116	4.49187	218.313	112.389	3.3603	1.99668
14.182	396.893	8.44393	4.47784	2.24416	2.85991	8.88696	11.7469	2.51308	4.6743	217.825	112.069	3.35778	1.99264
14.183	397.085	8.65904	4.52805	2.269	3.45592	8.79257	12.2485	2.51473	4.8707	217.42	111.819	3.35566	1.98924
14.184	397.144	8.88222	4.58035	2.29511	4.08252	8.7299	12.8124	2.5161	5.09217	217.12	111.654	3.35396	1.98651
14.185	397.035	9.09372	4.63022	2.32028	4.68681	8.70392	13.3907	2.51716	5.31977	216.952	111.59	3.35267	1.98445
14.186	396.724	9.2944	4.67797	2.34476	5.27424	8.71948	13.9937	2.51792	5.55764	216.932	111.639	3.35176	1.98304
14.187	396.182	9.46443	4.71903	2.36631	5.79152	8.78024	14.5718	2.51837	5.7862	217.085	111.812	3.3512	1.98221
14.188	395.388	9.60604	4.75401	2.38529	6.24697	8.88905	15.136	2.51855	6.00981	217.418	112.116	3.35093	1.98189
14.189	394.315	9.70791	4.78033	2.40045	6.61087	9.04918	15.66	2.51849	6.21801	217.953	112.561	3.35088	1.98199
14.19	392.958	9.74175	4.7913	2.40845	6.80279	9.25898	16.0618	2.51821	6.37826	218.693	113.141	3.35095	1.98232
14.191	391.323	9.73742	4.7939	2.41277	6.90654	9.51851	16.425	2.51782	6.5235	219.629	113.857	3.35101	1.98274
14.192	389.4	9.65988	4.77975	2.40921	6.82103	9.82642	16.6474	2.51734	6.61309	220.774	114.706	3.35097	1.98309
14.193	387.221	9.5098	4.74876	2.39762	6.54291	10.1763	16.7192	2.51686	6.64288	222.105	115.668	3.35067	1.98312
14.194	384.811	9.30449	4.7048	2.37988	6.11707	10.5634	16.6805	2.51651	6.62843	223.602	116.731	3.34997	1.98265
14.195	382.196	9.02685	4.64346	2.35366	5.48789	10.9808	16.4687	2.51633	6.54473	225.25	117.876	3.34876	1.98148
14.196	379.433	8.67591	4.5641	2.31848	4.64351	11.4163	16.0598	2.51644	6.38195	227.01	119.07	3.34688	1.97937
14.197	376.575	8.28028	4.47327	2.2775	3.6599	11.8594	15.5193	2.51697	6.16587	228.835	120.284	3.34421	1.97614
14.198	373.676	7.8206	4.36588	2.22798	2.47158	12.2962	14.7677	2.51797	5.86492	230.689	121.481	3.34066	1.97161
14.199	370.814	7.31874	4.24694	2.17229	1.1349	12.7096	13.8445	2.51958	5.49477	232.507	122.616	3.33613	1.96558
14.2	368.063	6.78197	4.11798	2.11103	-0.335206	13.0823	12.7471	2.52186	5.05464	234.225	123.642	3.33055	1.95792
14.201	365.502	6.22827	3.9833	2.04628	-1.88936	13.3963	11.5069	2.52492	4.55733	235.775	124.51	3.32387	1.94853
14.202	363.205	5.66636	3.8451	1.97902	-3.50356	13.6334	10.1299	2.5288	4.00581	237.09	125.174	3.31609	1.93733
14.203	361.255	5.11425	3.70799	1.91154	-5.12311	13.7753	8.65224	2.53355	3.41507	238.093	125.583	3.30723	1.92429
14.204	359.723	4.59657	3.57844	1.84711	-6.66945	13.8078	7.13839	2.53921	2.81126	238.719	125.699	3.29733	1.90945
14.205	358.667	4.13053	3.46117	1.78815	-8.08448	13.7205	5.63607	2.54574	2.21392	238.916	125.494	3.28649	1.8929
14.206	358.138	3.73153	3.36045	1.73688	-9.31485	13.5068	4.19198	2.55311	1.64191	238.644	124.948	3.27483	1.87481
14.207	358.172	3.42831	3.28392	1.69728	-10.2654	13.1669	2.90155	2.56124	1.13287	237.876	124.059	3.26249	1.85539
14.208	358.775	3.23769	3.23606	1.6717	-10.8793	12.7088	1.82953	2.57	0.711879	236.621	122.846	3.24968	1.83495
14.209	359.939	3.16803	3.21904	1.66129	-11.1291	12.1449	1.01587	2.57924	0.393864	234.907	121.34	3.23659	1.81386
14.21	361.631	3.24247	3.2385	1.66898	-10.9444	11.495	0.550556	2.58878	0.21267	232.781	119.591	3.22345	1.79252
14.211	363.789	3.45739	3.29312	1.6941	-10.3415	10.7826	0.441139	2.5984	0.169773	230.324	117.661	3.21053	1.77138
14.212	366.335	3.82291	3.38482	1.73764	-9.29657	10.0349	0.738283	2.60789	0.283096	227.621	115.622	3.19808	1.75094
14.213	369.164	4.3208	3.5084	1.79693	-7.87371	9.27919	1.40547	2.61701	0.537052	224.783	113.549	3.18635	1.73165
14.214	372.171	4.9409	3.66068	1.87037	-6.11116	8.54107	2.42991	2.62556	0.925483	221.907	111.512	3.17558	1.71393
14.215	375.23	5.67357	3.83878	1.95655	-4.0427	7.84624	3.80354	2.63334	1.44438	219.1	109.584	3.16599	1.69821
14.216	378.209	6.47063	4.03063	2.04947	-1.81277	7.21501	5.40225	2.64018	2.04617	216.466	107.824	3.15777	1.68478
14.217	381.013	7.30356	4.22932	2.14574	0.497703	6.66089	7.15859	2.64596	2.70548	214.071	106.272	3.15102	1.67382
14.218	383.526	8.17298	4.43528	2.2458	2.89918	6.19893	9.09811	2.65064	3.43242	211.982	104.974	3.14584	1.6655
14.219	385.653	8.98286	4.62591	2.33844	5.12253	5.83444	10.957	2.65411	4.12831	210.266	103.945	3.14224	1.65978
14.22	387.36	9.75229	4.8064	2.42646	7.2351	5.56842	12.8035	2.65646	4.81976	208.921	103.193	3.14013	1.65652
14.221	388.583	10.443	4.96829	2.50582	9.13965	5.40321	14.5429	2.65772	5.47195	207.979	102.724	3.13944	1.65558
14.222	389.309	11.0096	5.10134	2.57148	10.7156	5.33281	16.0484	2.65797	6.03784	207.436	102.524	3.13997	1.65663
14.223	389.555	11.4629	5.20854	2.62502	12.0006	5.35003	17.3506	2.65737	6.52924	207.264	102.571	3.14151	1.65931
14.224	389.337	11.7903	5.28716	2.6651	12.9623	5.44771	18.41	2.65605	6.93135	207.442	102.847	3.14383	1.66327
14.225	388.695	11.9765	5.33356	2.68981	13.5556	5.61465	19.1702	2.65416	7.2227	207.938	103.318	3.14667	1.66808
14.226	387.69	12.0424	5.35255	2.70149	13.8358	5.83908	19.6749	2.65191	7.41914	208.698	103.952	3.14976	1.67334
14.227	386.376	11.9908	5.34451	2.70018	13.8044	6.10937	19.9138	2.64944	7.51623	209.682	104.714	3.15287	1.67869
14.228	384.823	11.8356	5.31238	2.68719	13.4927	6.41248	19.9051	2.64691	7.52013	210.837	105.568	3.15578	1.68377
14.229	383.095	11.6008	5.26148	2.66504	12.961	6.73683	19.6978	2.64448	7.44865	212.112	106.48	3.15829	1.6883
14.23	381.255	11.2933	5.19305	2.63418	12.2204	7.07015	19.2905	2.64227	7.30073	213.461	107.417	3.16026	1.69203
14.231	379.362	10.9502	5.11569	2.59882	11.3716	7.4029	18.7745	2.64039	7.1105	214.834	108.351	3.16157	1.6948
14.232	377.457	10.5763	5.03036	2.55934	10.4241	7.72691	18.151	2.63892	6.87819	216.201	109.26	3.16216	1.69648
14.233	375.582	10.1948	4.94253	2.51841	9.4418	8.03522	17.477	2.63791	6.62532	217.527	110.124	3.16199	1.69701
14.234	373.757	9.82541	4.85696	2.47842	8.48213	8.32468	16.8068	2.6374	6.37249	218.79	110.935	3.16104	1.6964
14.235	371.995	9.47327	4.77489	2.44001	7.56013	8.59379	16.1539	2.63738	6.12498	219.983	111.69	3.15936	1.69467
14.236	370.294	9.15458	4.70042	2.40526	6.72613	8.84381	15.5699	2.63784	5.90252	221.102	112.391	3.15699	1.69192
14.237	368.645	8.86043	4.63145	2.37314	5.95528	9.07672	15.032	2.63875	5.69664	222.158	113.045	3.15399	1.68821
14.238	367.037	8.60757	4.57223	2.34586	5.30075	9.29661	14.5974	2.64009	5.52913	223.157	113.663	3.1504	1.68366
14.239	365.443	8.37615	4.51796	2.32105	4.70527	9.50795	14.2132	2.64178	5.38016	224.125	114.257	3.14631	1.67835
14.24	363.855	8.15702	4.46645	2.29759	4.14204	9.71201	13.854	2.6438	5.24018	225.07	114.832	3.14173	1.67234
14.241	362.27	7.94631	4.41673	2.27499	3.59976	9.90945	13.5092	2.64613	5.10527	225.996	115.389	3.13669	1.66564
14.242	360.687	7.73189	4.36579	2.25171	3.04101	10.0992	13.1402	2.64877	4.96087	226.91	115.925	3.1312	1.65826
14.243	359.132	7.47679	4.30427	2.22285	2.34849	10.2721	12.6206	2.6517	4.75944	227.797	116.414	3.12522	1.6501
14.244	357.663	7.20779	4.23873	2.1917	1.60089	10.4173	12.0181	2.65501	4.52657	228.604	116.828	3.11871	1.64106
14.245	356.324	6.89748	4.16219	2.15455	0.709142	10.5214	11.2305	2.65871	4.22404	229.302	117.128	3.11163	1.63103
14.246	355.211	6.54196	4.07349	2.11061	-0.345302	10.5628	10.2175	2.6629	3.83698	229.812	117.256	3.10391	1.61982
14.247	354.423	6.17745	3.98177	2.06447	-1.45278	10.5224	9.06964	2.66767	3.39984	230.045	117.158	3.09551	1.60733
14.248	354.046	5.80292	3.88686	2.0159	-2.61834	10.382	7.76367	2.67305	2.90442	229.934	116.784	3.08644	1.59348
14.249	354.188	5.44028	3.79448	1.96775	-3.77399	10.1231	6.34914	2.6791	2.36988	229.391	116.08	3.0767	1.57822
14.25	354.94	5.13985	3.71764	1.92668	-4.75974	9.73631	4.97657	2.68584	1.85289	228.344	115.018	3.06638	1.56166
14.251	356.355	4.92196	3.66169	1.89542	-5.50997	9.22052	3.71055	2.6932	1.37775	226.766	113.593	3.05559	1.54398
14.252	358.47	4.82567	3.63654	1.87906	-5.90259	8.58291	2.68032	2.70109	0.992311	224.648	111.82	3.04452	1.52551
14.253	361.281	4.8862	3.65076	1.88199	-5.83217	7.84167	2.0095	2.70936	0.741688	222.026	109.747	3.03341	1.50669
14.254	364.736	5.13139	3.71067	1.90742	-5.22194	7.02403	1.80209	2.71776	0.663079	218.976	107.447	3.02255	1.48808
14.255	368.734	5.58354	3.82075	1.95759	-4.01779	6.1648	2.14701	2.72604	0.787593	215.613	105.014	3.01227	1.47034
14.256	373.133	6.23969	3.97898	2.03142	-2.24589	5.30139	3.0555	2.73389	1.11764	212.081	102.555	3.00294	1.45416
14.257	377.752	7.10787	4.18604	2.12926	0.102307	4.47289	4.5752	2.74101	1.66917	208.532	100.18	2.99493	1.44026
14.258	382.372	8.14958	4.43156	2.24595	2.90269	3.71601	6.6187	2.74707	2.40937	205.136	97.9987	2.98862	1.42931
14.259	386.771	9.33613	4.70821	2.37797	6.07137	3.06233	9.1337	2.75182	3.31915	202.044	96.1052	2.98433	1.42187
14.26	390.72	10.6031	5.00086	2.5181	9.43445	2.53766	11.9721	2.75502	4.34556	199.397	94.5787	2.98232	1.41835
14.261	394.018	11.8839	5.29479	2.65939	12.8253	2.1597	14.985	2.75653	5.43618	197.301	93.4751	2.98272	1.41892
14.262	396.496	13.1163	5.57689	2.79581	16.0995	1.94085	18.0404	2.7563	6.54515	195.838	92.8338	2.98556	1.42356
14.263	398.029	14.2086	5.82755	2.9181	19.0343	1.88548	20.9198	2.75433	7.59524	195.064	92.6695	2.9907	1.432
14.264	398.572	15.0943	6.03286	3.01967	21.472	1.98943	23.4615	2.75075	8.52913	194.986	92.97	2.99783	1.44369
14.265	398.123	15.7536	6.18935	3.09905	23.3771	2.24654	25.6236	2.74579	9.33196	195.584	93.7157	3.00655	1.45797
14.266	396.736	16.0969	6.27645	3.14595	24.5028	2.64085	27.1436	2.73968	9.90758	196.831	94.8575	3.01635	1.47399
14.267	394.562	16.1479	6.29894	3.16243	24.8984	3.14882	28.0472	2.73281	10.2631	198.621	96.3237	3.02658	1.49077
14.268	391.745	15.9253	6.25998	3.14963	24.5912	3.74678	28.338	2.72554	10.3972	200.863	98.0428	3.0367	1.50745
14.269	388.483	15.4128	6.15371	3.10394	23.4947	4.40032	27.895	2.71823	10.2622	203.438	99.9135	3.04612	1.5231
14.27	385.007	14.7019	5.99963	3.03439	21.8255	5.0731	26.8986	2.71132	9.92085	206.18	101.831	3.05433	1.53695
14.271	381.51	13.8326	5.80555	2.94428	19.6628	5.7298	25.3926	2.70511	9.3869	208.95	103.695	3.06099	1.54843
14.272	378.193	12.8623	5.5838	2.83925	17.142	6.3336	23.4756	2.69989	8.69502	211.594	105.402	3.06584	1.55709
14.273	375.224	11.8656	5.35174	2.72769	14.4646	6.85284	21.3175	2.69588	7.90744	213.968	106.867	3.06877	1.56271
14.274	372.729	10.9027	5.12404	2.61687	11.8049	7.26417	19.0691	2.69321	7.08044	215.96	108.025	3.0698	1.56525
14.275	370.79	10.0232	4.91331	2.51318	9.31637	7.55288	16.8692	2.6919	6.26665	217.489	108.838	3.06906	1.56488
14.276	369.443	9.27557	4.73226	2.42322	7.15727	7.71554	14.8728	2.69191	5.525	218.514	109.297	3.06677	1.5619
14.277	368.68	8.6872	4.58852	2.35107	5.42577	7.75905	13.1848	2.6931	4.89577	219.038	109.422	3.0632	1.55676
14.278	368.446	8.28387	4.4892	2.30062	4.21487	7.70056	11.9154	2.69527	4.42086	219.102	109.262	3.05868	1.54998
14.279	368.649	8.06736	4.43525	2.2726	3.54234	7.56482	11.1072	2.69816	4.11658	218.79	108.885	3.05356	1.54216
14.28	369.173	8.02293	4.42333	2.26552	3.37253	7.37955	10.7521	2.70151	3.98003	218.204	108.368	3.04816	1.53387
14.281	369.884	8.14268	4.45162	2.2787	3.68875	7.17506	10.8638	2.70506	4.0161	217.458	107.796	3.04279	1.52564
14.282	370.637	8.37991	4.50872	2.30652	4.35644	6.97969	11.3361	2.70853	4.18533	216.68	107.249	3.0377	1.51795
14.283	371.305	8.70016	4.58627	2.34492	5.27809	6.81672	12.0948	2.71174	4.46016	215.973	106.791	3.03309	1.51112
14.284	371.778	9.05177	4.67176	2.38772	6.30531	6.70358	13.0089	2.71452	4.79234	215.43	106.474	3.02905	1.50534
14.285	371.978	9.39419	4.7555	2.43013	7.32301	6.65064	13.9737	2.71681	5.14342	215.109	106.325	3.02562	1.50066
14.286	371.861	9.68005	4.82606	2.46642	8.19405	6.66083	14.8549	2.71857	5.46423	215.047	106.355	3.02274	1.49699
14.287	371.433	9.86903	4.87364	2.4916	8.79828	6.72763	15.5259	2.71985	5.70837	215.243	106.545	3.02027	1.49406
14.288	370.741	9.94939	4.89525	2.50404	9.097	6.83865	15.9357	2.7208	5.85699	215.656	106.859	3.01803	1.49156
14.289	369.854	9.91266	4.88854	2.50241	9.05781	6.97703	16.0348	2.72155	5.89179	216.234	107.251	3.01581	1.48912
14.29	368.882	9.74026	4.84849	2.48387	8.61287	7.11808	15.7309	2.72227	5.7786	216.896	107.65	3.01338	1.48632
14.291	367.958	9.47859	4.78608	2.45374	7.88971	7.23638	15.1261	2.72319	5.55455	217.526	107.985	3.01052	1.48277
14.292	367.197	9.14541	4.70532	2.41383	6.93196	7.30903	14.241	2.72445	5.22711	218.036	108.192	3.00711	1.47821
14.293	366.731	8.75583	4.60968	2.36567	5.77609	7.31068	13.0868	2.72619	4.8004	218.321	108.199	3.00304	1.4724
14.294	366.681	8.37688	4.51569	2.31753	4.62073	7.22314	11.8439	2.72855	4.34073	218.277	107.955	2.99826	1.46523
14.295	367.122	8.03799	4.43074	2.27311	3.55471	7.03675	10.5915	2.73155	3.87747	217.851	107.432	2.99283	1.45678
14.296	368.119	7.76199	4.36059	2.23531	2.64734	6.74572	9.39307	2.73516	3.43419	216.998	106.613	2.98685	1.44718
14.297	369.705	7.60966	4.32036	2.21183	2.08382	6.35557	8.43939	2.73933	3.08082	215.702	105.511	2.98048	1.43671
14.298	371.859	7.59276	4.31283	2.20413	1.89912	5.88022	7.77934	2.7439	2.83514	214	104.163	2.97396	1.4258
14.299	374.537	7.73605	4.34381	2.21519	2.16444	5.33928	7.50373	2.74869	2.72993	211.946	102.624	2.96754	1.41492
14.3	377.649	8.05604	4.4168	2.24683	2.92384	4.75907	7.68291	2.75347	2.79026	209.629	100.966	2.96154	1.40462
14.301	381.074	8.5512	4.53081	2.29859	4.16605	4.16863	8.33468	2.758	3.022	207.159	99.2727	2.95626	1.39549
14.302	384.655	9.223	4.68556	2.37044	5.89046	3.59951	9.48997	2.76201	3.43589	204.662	97.6334	2.95203	1.38814
14.303	388.212	10.0315	4.87106	2.45748	7.9796	3.08079	11.0604	2.76523	3.99981	202.272	96.1335	2.94915	1.38308
14.304	391.564	10.9646	5.0844	2.55851	10.4042	2.63969	13.0439	2.76748	4.71328	200.107	94.8536	2.94788	1.38077
14.305	394.51	11.9659	5.31261	2.66734	13.0162	2.30065	15.3168	2.76853	5.53247	198.295	93.8668	2.94844	1.38155
14.306	396.877	12.9814	5.54386	2.77846	15.683	2.08203	17.765	2.76825	6.41741	196.933	93.2285	2.95092	1.38559
14.307	398.509	13.9577	5.76688	2.88667	18.2801	1.9984	20.2785	2.76659	7.32978	196.105	92.9824	2.95535	1.39287
14.308	399.291	14.8213	5.96589	2.98453	20.6288	2.05817	22.6869	2.76353	8.20939	195.871	93.1532	2.9616	1.40317
14.309	399.152	15.5287	6.132	3.06796	22.6309	2.26529	24.8962	2.75918	9.02304	196.261	93.7514	2.96943	1.4161
14.31	398.069	16.0125	6.25032	3.1297	24.1127	2.61723	26.73	2.75367	9.70705	197.289	94.7672	2.97847	1.43106
14.311	396.093	16.2375	6.31261	3.16561	24.9747	3.10375	28.0785	2.74723	10.2207	198.925	96.1676	2.98826	1.44731
14.312	393.316	16.199	6.31711	3.17457	25.1896	3.71022	28.8998	2.74018	10.5467	201.115	97.9066	2.99826	1.46403
14.313	389.874	15.8666	6.25513	3.15172	24.6412	4.41282	29.054	2.73281	10.6315	203.785	99.9122	3.00792	1.48035
14.314	385.977	15.2623	6.12953	3.09775	23.3461	5.17754	28.5236	2.72553	10.4653	206.804	102.085	3.01666	1.49537
14.315	381.835	14.4479	5.9527	3.01814	21.4353	5.96862	27.404	2.71874	10.0797	210.027	104.322	3.02399	1.50833
14.316	377.679	13.4184	5.72102	2.91021	18.8451	6.73981	25.5849	2.71274	9.43139	213.297	106.492	3.02951	1.51851
14.317	373.767	12.2747	5.45701	2.7846	15.8304	7.44224	23.2726	2.70795	8.59418	216.403	108.462	3.0329	1.52537
14.318	370.308	11.0694	5.1726	2.64684	12.5243	8.03113	20.5554	2.70461	7.60013	219.168	110.109	3.03404	1.52858
14.319	367.504	9.85857	4.88141	2.50354	9.08494	8.46318	17.5481	2.70291	6.4923	221.41	111.317	3.0329	1.52797
14.32	365.522	8.72303	4.60413	2.36517	5.76402	8.706	14.47	2.70298	5.35335	222.967	111.997	3.02957	1.52358
14.321	364.47	7.72287	4.35701	2.24016	2.76372	8.74218	11.5059	2.70481	4.25387	223.734	112.104	3.02428	1.5157
14.322	364.405	6.91019	4.15444	2.13612	0.266863	8.56972	8.83658	2.70828	3.2628	223.66	111.63	3.01736	1.50478
14.323	365.331	6.33426	4.00985	2.06021	-1.55505	8.2039	6.64885	2.71318	2.45057	222.754	110.617	3.00918	1.49147
14.324	367.185	6.02899	3.93224	2.01727	-2.58563	7.67576	5.09013	2.7192	1.87192	221.092	109.146	3.0002	1.47654
14.325	369.848	6.01606	3.9268	2.01011	-2.75742	7.0285	4.27108	2.72595	1.56682	218.808	107.335	2.99092	1.4609
14.326	373.143	6.29748	3.99314	2.03864	-2.07268	6.31289	4.24021	2.73299	1.55149	216.084	105.322	2.98183	1.44551
14.327	376.858	6.84541	4.12323	2.09881	-0.628674	5.5796	4.95092	2.73988	1.80698	213.123	103.248	2.97343	1.43127
14.328	380.756	7.63896	4.31077	2.1875	1.50011	4.87717	6.37728	2.74621	2.32221	210.123	101.251	2.96619	1.41904
14.329	384.582	8.60613	4.53757	2.2957	4.09669	4.2469	8.34359	2.75158	3.03229	207.288	99.4514	2.96051	1.40954
14.33	388.118	9.67181	4.78546	2.41448	6.9474	3.71768	10.6651	2.75572	3.87017	204.772	97.9334	2.95668	1.4032
14.331	391.18	10.7688	5.03898	2.5364	9.87357	3.3092	13.1828	2.75844	4.77908	202.69	96.7573	2.95484	1.40026
14.332	393.626	11.8035	5.27699	2.65124	12.6298	3.02993	15.6597	2.75966	5.6745	201.122	95.9505	2.95503	1.4007
14.333	395.399	12.7018	5.48317	2.75112	15.0268	2.87644	17.9033	2.75943	6.48804	200.088	95.505	2.95709	1.40421
14.334	396.499	13.4202	5.64834	2.83163	16.959	2.8381	19.7972	2.75788	7.17841	199.567	95.3912	2.96076	1.41029
14.335	396.987	13.9065	5.76076	2.88692	18.2861	2.89578	21.1819	2.75523	7.68789	199.508	95.5539	2.96567	1.41829
14.336	396.978	14.1752	5.82391	2.91859	19.0461	3.02624	22.0723	2.75179	8.02107	199.816	95.9259	2.97138	1.42753
14.337	396.616	14.2084	5.83315	2.92402	19.1765	3.20138	22.3778	2.74782	8.14384	200.392	96.4256	2.97746	1.43726
14.338	396.077	14.0664	5.80191	2.90954	18.8291	3.39227	22.2213	2.74367	8.09912	201.103	96.9697	2.98351	1.44685
14.339	395.51	13.7902	5.73911	2.87929	18.1029	3.57394	21.6769	2.73959	7.91246	201.841	97.4865	2.98923	1.45581
14.34	395.069	13.4139	5.65212	2.8366	17.0783	3.72131	20.7997	2.7358	7.60279	202.497	97.9044	2.99438	1.46376
14.341	394.881	13.023	5.56068	2.7911	15.9865	3.81732	19.8038	2.73249	7.24753	202.97	98.1753	2.99883	1.47052
14.342	395.012	12.6624	5.47521	2.74793	14.9503	3.85404	18.8043	2.72971	6.88875	203.211	98.2768	3.0026	1.47612
14.343	395.506	12.3638	5.40323	2.71079	14.0589	3.82853	17.8874	2.72746	6.55826	203.19	98.2007	3.00576	1.48068
14.344	396.359	12.188	5.3591	2.68691	13.4858	3.74806	17.2339	2.72569	6.32277	202.908	97.9678	3.00849	1.48452
14.345	397.509	12.1467	5.34577	2.6779	13.2696	3.62758	16.8972	2.72425	6.20251	202.412	97.6206	3.01102	1.48804
14.346	398.865	12.2506	5.36587	2.68522	13.4453	3.48632	16.9316	2.72297	6.21806	201.769	97.2139	3.01362	1.49169
14.347	400.302	12.5006	5.41972	2.70925	14.0219	3.34818	17.3701	2.72164	6.38222	201.07	96.8157	3.01656	1.49595
14.348	401.671	12.8731	5.50209	2.74761	14.9426	3.23786	18.1805	2.72005	6.68388	200.416	96.4968	3.0201	1.50125
14.349	402.808	13.3491	5.60897	2.79861	16.1666	3.18107	19.3476	2.71802	7.11827	199.917	96.331	3.02447	1.50797
14.35	403.551	13.863	5.72568	2.85526	17.5263	3.19986	20.7261	2.71535	7.63294	199.682	96.3813	3.02982	1.51634
14.351	403.767	14.3823	5.84541	2.9145	18.9479	3.31248	22.2604	2.71195	8.20826	199.793	96.6995	3.03619	1.52645
14.352	403.328	14.8512	5.95606	2.97064	20.2953	3.53493	23.8302	2.70777	8.80067	200.333	97.3305	3.04356	1.53825
14.353	402.161	15.1898	6.03971	3.01498	21.3595	3.87421	25.2337	2.70281	9.3361	201.356	98.2925	3.05176	1.55146
14.354	400.248	15.3759	6.09142	3.04514	22.0834	4.33182	26.4152	2.69718	9.79364	202.876	99.5876	3.06051	1.56566
14.355	397.61	15.3487	6.09672	3.05385	22.2924	4.9018	27.1942	2.69103	10.1055	204.895	101.196	3.06945	1.58027
14.356	394.333	15.0958	6.05178	3.03887	21.9329	5.56939	27.5023	2.68462	10.2444	207.365	103.072	3.07812	1.59461
14.357	390.553	14.5942	5.94954	2.99618	20.9082	6.30998	27.2182	2.67821	10.1628	210.21	105.146	3.08607	1.60795
14.358	386.458	13.8669	5.79329	2.92673	19.2415	7.08988	26.3314	2.67215	9.85401	213.309	107.32	3.0928	1.61952
14.359	382.257	12.9388	5.58683	2.8317	16.9608	7.86847	24.8293	2.66679	9.31056	216.516	109.483	3.0979	1.62865
14.36	378.184	11.8488	5.33754	2.71405	14.1372	8.59751	22.7348	2.66245	8.53905	219.653	111.501	3.10103	1.63473
14.361	374.481	10.6493	5.0567	2.57885	10.8924	9.22502	20.1175	2.65945	7.56453	222.52	113.234	3.10195	1.63728
14.362	371.372	9.42323	4.76409	2.43571	7.45693	9.70346	17.1604	2.65806	6.45599	224.916	114.556	3.10056	1.63605
14.363	369.05	8.20865	4.46946	2.28938	3.94502	9.98973	13.9347	2.65841	5.24174	226.667	115.349	3.09689	1.63094
14.364	367.692	7.08934	4.1946	2.15096	0.62316	10.0514	10.6745	2.6606	4.01206	227.603	115.528	3.09106	1.62204
14.365	367.405	6.13424	3.95816	2.03019	-2.27537	9.8755	7.60013	2.66459	2.85227	227.626	115.056	3.08335	1.60972
14.366	368.252	5.382	3.77116	1.93294	-4.60935	9.46464	4.85529	2.67021	1.81832	226.699	113.937	3.07409	1.59448
14.367	370.242	4.89855	3.65085	1.86826	-6.16185	8.84079	2.67894	2.67721	1.00065	224.842	112.227	3.06372	1.57705
14.368	373.311	4.7157	3.60511	1.84028	-6.83317	8.04342	1.21025	2.68523	0.450706	222.158	110.026	3.05271	1.55831
14.369	377.335	4.8587	3.63916	1.8517	-6.55922	7.12327	0.564051	2.69384	0.209385	218.804	107.47	3.04162	1.53926
14.37	382.133	5.33621	3.75327	1.90254	-5.33912	6.13822	0.7991	2.70254	0.295685	214.984	104.715	3.03101	1.52097
14.371	387.469	6.13312	3.9415	1.98966	-3.24821	5.1462	1.89799	2.71085	0.700146	210.927	101.922	3.02146	1.5045
14.372	393.077	7.22432	4.19562	2.10883	-0.388161	4.20106	3.81289	2.7183	1.40267	206.858	99.2428	3.01354	1.49089
14.373	398.662	8.55543	4.50112	2.25282	3.0677	3.3493	6.417	2.72445	2.35534	203	96.8131	3.0078	1.48101
14.374	403.944	10.0355	4.83608	2.41093	6.86232	2.62424	9.48656	2.72895	3.47627	199.534	94.7335	3.00464	1.4755
14.375	408.674	11.6122	5.18883	2.57777	10.8665	2.05064	12.9171	2.73158	4.7288	196.596	93.0806	3.00436	1.4748
14.376	412.622	13.1645	5.53305	2.74086	14.7807	1.64321	16.4239	2.73216	6.01132	194.302	91.9023	3.00715	1.47904
14.377	415.648	14.5992	5.84957	2.8913	18.3913	1.40457	19.7959	2.73069	7.24941	192.7	91.2099	3.01292	1.48799
14.378	417.67	15.8522	6.12603	3.02355	21.5652	1.33204	22.8972	2.72728	8.39562	191.805	90.9977	3.02146	1.50123
14.379	418.658	16.8446	6.34646	3.13013	24.1231	1.41665	25.5397	2.7221	9.38235	191.609	91.2398	3.03239	1.51806
14.38	418.669	17.518	6.49882	3.20524	25.9258	1.64095	27.5668	2.71543	10.1519	192.057	91.8842	3.04515	1.53759
14.381	417.812	17.8867	6.58649	3.25048	27.0116	1.98525	28.9969	2.70765	10.7092	193.069	92.8717	3.05914	1.55886
14.382	416.225	17.9207	6.60214	3.26193	27.2863	2.4247	29.711	2.6991	11.0077	194.557	94.1282	3.07371	1.58088
14.383	414.097	17.6721	6.5562	3.24421	26.8611	2.93069	29.7918	2.69021	11.0742	196.398	95.5695	3.08821	1.60269
14.384	411.617	17.1724	6.45419	3.1995	25.788	3.47346	29.2614	2.68133	10.913	198.474	97.1092	3.10208	1.62348
14.385	408.984	16.4827	6.30839	3.13325	24.198	4.02171	28.2197	2.67283	10.558	200.648	98.658	3.11486	1.64256
14.386	406.373	15.6757	6.13413	3.05255	22.2613	4.54779	26.8091	2.665	10.0597	202.799	100.138	3.12621	1.65945
14.387	403.939	14.7945	5.94038	2.96147	20.0753	5.02532	25.1006	2.65804	9.44327	204.816	101.477	3.13592	1.67383
14.388	401.81	13.9228	5.74613	2.86917	17.8602	5.43472	23.2949	2.65212	8.7835	206.597	102.622	3.14392	1.6856
14.389	400.058	13.1066	5.56208	2.78092	15.7421	5.7649	21.507	2.64728	8.12419	208.084	103.543	3.15027	1.69485
14.39	398.725	12.3795	5.39648	2.70083	13.8198	6.01036	19.8302	2.64351	7.50147	209.24	104.226	3.15511	1.70178
14.391	397.815	11.7904	5.26124	2.63495	12.2388	6.17515	18.4139	2.64074	6.97301	210.055	104.684	3.15864	1.70674
14.392	397.279	11.351	5.15969	2.58514	11.0433	6.2712	17.3144	2.63881	6.56144	210.564	104.951	3.16115	1.71016
14.393	397.047	11.0667	5.09358	2.55246	10.259	6.31499	16.574	2.63753	6.28391	210.82	105.072	3.16292	1.71251
14.394	397.017	10.9351	5.06274	2.53706	9.88939	6.32779	16.2172	2.63669	6.15059	210.9	105.107	3.16427	1.71427
14.395	397.077	10.9343	5.06239	2.53677	9.88245	6.33188	16.2143	2.6361	6.15087	210.891	105.118	3.16545	1.71589
14.396	397.101	11.044	5.0881	2.54961	10.1905	6.35015	16.5407	2.63554	6.27602	210.885	105.169	3.16672	1.71773
14.397	396.97	11.2144	5.12847	2.57009	10.6822	6.40234	17.0846	2.63484	6.48411	210.975	105.313	3.16823	1.72008
14.398	396.592	11.4056	5.17446	2.59388	11.2531	6.50275	17.7558	2.63389	6.74128	211.23	105.592	3.17008	1.72305
14.399	395.887	11.5943	5.22087	2.61854	11.845	6.66371	18.5087	2.63264	7.03047	211.706	106.039	3.17229	1.72669
14.4	394.806	11.6976	5.24842	2.63452	12.2285	6.88794	19.1164	2.63103	7.26575	212.449	106.662	3.1748	1.73085
14.401	393.368	11.7144	5.25672	2.64157	12.3978	7.17107	19.5689	2.62917	7.443	213.445	107.447	3.17741	1.73526
14.402	391.597	11.6096	5.23726	2.63536	12.2487	7.50468	19.7534	2.62715	7.51895	214.682	108.37	3.17995	1.73961
14.403	389.573	11.3547	5.18274	2.61199	11.6877	7.87005	19.5577	2.62512	7.45021	216.109	109.381	3.18216	1.74345
14.404	387.421	10.9598	5.09476	2.57192	10.7261	8.242	18.9681	2.62329	7.23065	217.634	110.408	3.18374	1.74632
14.405	385.276	10.4449	4.97734	2.51683	9.40389	8.59269	17.9966	2.62188	6.86401	219.155	111.376	3.18444	1.7478
14.406	383.293	9.81547	4.83106	2.44665	7.71954	8.88929	16.6088	2.62107	6.33665	220.556	112.196	3.18406	1.74749
14.407	381.646	9.12118	4.66737	2.3668	5.80327	9.09788	14.9011	2.62109	5.68508	221.696	112.773	3.18243	1.74508
14.408	380.493	8.40062	4.49545	2.28169	3.76064	9.18848	12.9491	2.62208	4.93848	222.447	113.029	3.17945	1.74039
14.409	379.978	7.70306	4.32743	2.19731	1.73539	9.13633	10.8717	2.62414	4.14296	222.694	112.893	3.17515	1.73339
14.41	380.22	7.07565	4.17518	2.1196	-0.129688	8.92535	8.79566	2.62728	3.34782	222.344	112.322	3.16961	1.72418
14.411	381.31	6.56699	4.05098	2.05477	-1.68542	8.54976	6.86434	2.63148	2.60855	221.34	111.296	3.16301	1.71303
14.412	383.291	6.23352	3.96879	2.00996	-2.76096	8.01794	5.25698	2.63659	1.99386	219.669	109.836	3.15561	1.70038
14.413	386.157	6.10118	3.93482	1.98831	-3.28066	7.349	4.06833	2.64241	1.53963	217.373	107.99	3.14776	1.68682
14.414	389.863	6.21199	3.95854	1.99457	-3.13035	6.5723	3.44195	2.64867	1.2995	214.525	105.834	3.13984	1.67304
14.415	394.297	6.59	4.04453	2.031	-2.25611	5.72653	3.47042	2.65503	1.30711	211.252	103.473	3.13231	1.65987
14.416	399.306	7.23897	4.1921	2.09714	-0.66855	4.85381	4.18526	2.66113	1.57274	207.707	101.022	3.12568	1.64819
14.417	404.69	8.15652	4.399	2.19182	1.60372	3.99714	5.60086	2.66659	2.10038	204.06	98.6021	3.12045	1.63888
14.418	410.216	9.31789	4.65797	2.31143	4.47431	3.19733	7.67163	2.67103	2.87216	200.487	96.3296	3.11714	1.63278
14.419	415.629	10.6807	4.95833	2.45082	7.81974	2.48985	10.3096	2.67412	3.85532	197.154	94.309	3.11623	1.63063
14.42	420.668	12.1933	5.28826	2.60447	11.5072	1.90492	13.4121	2.67558	5.01278	194.214	92.6309	3.11811	1.63302
14.421	425.09	13.7528	5.62536	2.76181	15.2835	1.46311	16.7466	2.67517	6.26001	191.794	91.3588	3.12307	1.64028
14.422	428.692	15.3143	5.96125	2.91932	19.0636	1.17992	20.2435	2.67282	7.57384	189.978	90.541	3.13123	1.6525
14.423	431.29	16.7533	6.27043	3.06517	22.564	1.06451	23.6285	2.66845	8.85477	188.847	90.2062	3.14257	1.66951
14.424	432.793	17.9849	6.53638	3.19184	25.6042	1.11656	26.7207	2.66216	10.0372	188.423	90.354	3.15682	1.69081
14.425	433.161	18.9536	6.74872	3.29469	28.0726	1.3325	29.4051	2.65414	11.079	188.707	90.9726	3.17356	1.71567
14.426	432.406	19.5881	6.89288	3.36683	29.804	1.70284	31.5068	2.64465	11.9134	189.679	92.0317	3.19221	1.74318
14.427	430.632	19.8371	6.95747	3.40257	30.6617	2.20883	32.8705	2.63402	12.4792	191.28	93.4735	3.21205	1.77221
14.428	427.999	19.7299	6.94781	3.40411	30.6986	2.82749	33.5261	2.62271	12.783	193.412	95.2283	3.23227	1.80163
14.429	424.691	19.2595	6.86044	3.36913	29.8592	3.53009	33.3893	2.6111	12.7874	195.976	97.2111	3.25212	1.83034
14.43	420.957	18.4657	6.70151	3.29981	28.1955	4.27884	32.4743	2.59968	12.4917	198.826	99.3129	3.27084	1.85725
14.431	417.047	17.4356	6.48795	3.20362	25.8868	5.03472	30.9215	2.58888	11.944	201.799	101.424	3.28781	1.88151
14.432	413.206	16.2173	6.22839	3.084	23.0159	5.75541	28.7714	2.57906	11.1558	204.735	103.427	3.30257	1.90244
14.433	409.67	14.9146	5.94493	2.95124	19.8297	6.4005	26.2302	2.57056	10.2041	207.461	105.213	3.3148	1.91961
14.434	406.633	13.5947	5.65234	2.81226	16.4942	6.93463	23.4289	2.56357	9.13917	209.828	106.687	3.32441	1.93284
14.435	404.249	12.3492	5.37199	2.67749	13.2599	7.33155	20.5914	2.55824	8.04905	211.706	107.781	3.33143	1.94219
14.436	402.605	11.2459	5.12051	2.55527	10.3266	7.57833	17.9049	2.55456	7.009	213.017	108.46	3.33607	1.94798
14.437	401.736	10.3337	4.91037	2.45199	7.84787	7.67402	15.5219	2.55241	6.08127	213.727	108.726	3.33868	1.95068
14.438	401.618	9.66977	4.75594	2.37509	6.00228	7.63252	13.6348	2.55162	5.34359	213.85	108.615	3.33967	1.95098
14.439	402.152	9.27168	4.66219	2.32734	4.85625	7.48047	12.3367	2.55186	4.8344	213.466	108.2	3.33955	1.94967
14.44	403.203	9.14241	4.63017	2.30955	4.42931	7.25184	11.6811	2.55281	4.57578	212.687	107.573	3.33884	1.94756
14.441	404.59	9.27016	4.65727	2.32068	4.69625	6.98597	11.6822	2.55409	4.57392	211.656	106.843	3.33806	1.9455
14.442	406.112	9.61147	4.73336	2.35594	5.54247	6.72187	12.2643	2.55534	4.79948	210.531	106.115	3.33769	1.94421
14.443	407.566	10.1153	4.84669	2.40976	6.83427	6.49486	13.3291	2.55622	5.21438	209.462	105.488	3.33811	1.94429
14.444	408.764	10.705	4.97982	2.47377	8.37053	6.33323	14.7038	2.55649	5.75156	208.588	105.041	3.33961	1.94613
14.445	409.571	11.2887	5.11204	2.53795	9.91084	6.25331	16.1642	2.55596	6.32412	208.005	104.82	3.3423	1.94986
14.446	409.898	11.8263	5.23469	2.59822	11.3573	6.26436	17.6217	2.55461	6.898	207.766	104.85	3.34617	1.95539
14.447	409.71	12.2002	5.32111	2.64148	12.3955	6.36217	18.7576	2.55244	7.34889	207.905	105.121	3.35104	1.96239
14.448	409.076	12.3931	5.36735	2.66567	12.9761	6.53004	19.5061	2.54964	7.65053	208.367	105.585	3.35657	1.9703
14.449	408.087	12.3915	5.36999	2.66892	13.0541	6.74736	19.8014	2.54642	7.77617	209.09	106.186	3.3624	1.97856
14.45	406.892	12.1613	5.3205	2.64665	12.5196	6.9822	19.5018	2.54304	7.6687	209.974	106.835	3.36811	1.98648
14.451	405.691	11.7627	5.23187	2.60487	11.517	7.19942	18.7164	2.53982	7.36918	210.873	107.434	3.37327	1.99342
14.452	404.662	11.243	5.11436	2.5483	10.1593	7.36692	17.5262	2.53703	6.90816	211.655	107.897	3.37758	1.99894
14.453	403.982	10.6468	4.97782	2.48152	8.55653	7.45413	16.0107	2.53488	6.31616	212.193	108.139	3.38084	2.00272
14.454	403.809	10.0582	4.84161	2.41393	6.93443	7.43826	14.3727	2.53352	5.67302	212.366	108.098	3.38294	2.00462
14.455	404.239	9.54786	4.72233	2.35371	5.48898	7.30931	12.7983	2.53302	5.05259	212.103	107.746	3.38396	2.00479
14.456	405.321	9.17019	4.63277	2.30722	4.37329	7.06853	11.4418	2.53331	4.51654	211.379	107.085	3.38408	2.00356
14.457	407.044	8.97827	4.58537	2.28071	3.73709	6.72906	10.4661	2.53425	4.12986	210.209	106.149	3.38361	2.00142
14.458	409.338	9.0088	4.5885	2.27842	3.6821	6.31498	9.99708	2.53562	3.94266	208.659	105.004	3.38294	1.99903
14.459	412.077	9.27948	4.64584	2.30228	4.25474	5.85831	10.1131	2.53713	3.98604	206.835	103.737	3.38251	1.99713
14.46	415.088	9.77927	4.75434	2.35091	5.42188	5.39453	10.8164	2.53845	4.26103	204.872	102.445	3.38281	1.99647
14.461	418.173	10.4898	4.90938	2.42219	7.1325	4.95954	12.092	2.53928	4.76198	202.911	101.23	3.38428	1.99776
14.462	421.112	11.364	5.10012	2.51101	9.26429	4.58714	13.8514	2.53929	5.45483	201.102	100.186	3.38734	2.0016
14.463	423.691	12.3455	5.31413	2.61159	11.6782	4.30632	15.9845	2.53825	6.29745	199.577	99.3962	3.39231	2.00844
14.464	425.712	13.3582	5.53505	2.71628	14.1908	4.13989	18.3306	2.53596	7.22827	198.453	98.9263	3.39937	2.01851
14.465	427.015	14.3282	5.74751	2.81796	16.6311	4.10378	20.7348	2.53235	8.18797	197.817	98.8218	3.40856	2.03179
14.466	427.482	15.1802	5.93592	2.90938	18.8251	4.20737	23.0325	2.52739	9.11316	197.729	99.1095	3.41978	2.04804
14.467	427.045	15.8544	6.08802	2.98485	20.6364	4.45414	25.0905	2.52119	9.95185	198.222	99.7979	3.43275	2.06681
14.468	425.696	16.2772	6.18803	3.03676	21.8823	4.83928	26.7216	2.5139	10.6295	199.3	100.872	3.44704	2.08741
14.469	423.49	16.4389	6.23362	3.06391	22.5337	5.35217	27.8859	2.5058	11.1285	200.926	102.299	3.46211	2.10906
14.47	420.508	16.3222	6.2202	3.0638	22.5312	5.97851	28.5097	2.49716	11.4168	203.058	104.036	3.47739	2.13093
14.471	416.896	15.9022	6.14063	3.03244	21.7786	6.69317	28.4718	2.48831	11.4422	205.616	106.011	3.49225	2.1521
14.472	412.831	15.2545	6.01001	2.97668	20.4403	7.46922	27.9095	2.47966	11.2554	208.484	108.147	3.50607	2.17175
14.473	408.48	14.3857	5.82793	2.89568	18.4964	8.27619	26.7726	2.4715	10.8325	211.563	110.36	3.51839	2.18918
14.474	404.05	13.3421	5.60297	2.79303	16.0327	9.07647	25.1092	2.46416	10.1898	214.712	112.548	3.52875	2.20376
14.475	399.733	12.2078	5.35311	2.67709	13.2502	9.83502	23.0852	2.45797	9.39198	217.785	114.615	3.53685	2.21506
14.476	395.684	11.0226	5.08688	2.55173	10.2416	10.5188	20.7604	2.45309	8.46296	220.659	116.476	3.54256	2.22285
14.477	392.06	9.83394	4.81513	2.42209	7.13018	11.0954	18.2256	2.44969	7.43996	223.203	118.045	3.54581	2.227
14.478	388.98	8.71589	4.55577	2.29706	4.12939	11.5412	15.6706	2.44787	6.40173	225.305	119.262	3.54668	2.2276
14.479	386.519	7.69193	4.31525	2.17993	1.31835	11.8402	13.1586	2.44761	5.3761	226.892	120.084	3.54535	2.22486
14.48	384.732	6.8086	4.10571	2.07696	-1.1529	11.9849	10.8321	2.44883	4.42338	227.911	120.492	3.54205	2.21911
14.481	383.633	6.08631	3.9331	1.99135	-3.20756	11.9776	8.77004	2.4514	3.57756	228.346	120.493	3.53712	2.2108
14.482	383.207	5.54635	3.80341	1.92633	-4.76802	11.8287	7.06073	2.45514	2.8759	228.213	120.113	3.53087	2.20045
14.483	383.404	5.20246	3.72054	1.88407	-5.78229	11.5578	5.77556	2.4598	2.34798	227.562	119.403	3.52369	2.18862
14.484	384.155	5.03881	3.68095	1.86292	-6.2898	11.1877	4.89786	2.46511	1.98687	226.468	118.422	3.51596	2.1759
14.485	385.376	5.06613	3.68716	1.8643	-6.25689	10.7451	4.48821	2.47082	1.81649	225.014	117.24	3.50801	2.16287
14.486	386.954	5.25763	3.73252	1.88492	-5.762	10.2589	4.4969	2.47666	1.81571	223.31	115.935	3.50022	2.15009
14.487	388.783	5.591	3.81134	1.922	-4.87203	9.755	4.88297	2.48236	1.96707	221.456	114.575	3.49288	2.13804
14.488	390.75	6.04324	3.9178	1.9727	-3.65525	9.25771	5.60247	2.48772	2.25205	219.547	113.227	3.48626	2.12716
14.489	392.749	6.57853	4.04317	2.03271	-2.215	8.78717	6.57217	2.49255	2.63673	217.676	111.946	3.48057	2.11777
14.49	394.683	7.16969	4.18091	2.09886	-0.627258	8.35935	7.73209	2.49672	3.0969	215.913	110.778	3.47597	2.1101
14.491	396.468	7.78097	4.32266	2.16709	1.01016	7.98578	8.99594	2.50013	3.59819	214.32	109.754	3.47256	2.1043
14.492	398.047	8.37488	4.4598	2.23317	2.59619	7.67212	10.2683	2.50272	4.10286	212.935	108.893	3.47035	2.10036
14.493	399.375	8.95044	4.59234	2.29725	4.13396	7.42271	11.5567	2.50453	4.61432	211.778	108.206	3.46933	2.09825
14.494	400.414	9.45804	4.709	2.35377	5.49044	7.23751	12.728	2.50553	5.07996	210.872	107.697	3.46943	2.09784
14.495	401.174	9.89102	4.80845	2.40211	6.65068	7.11136	13.762	2.50583	5.49199	210.202	107.349	3.47052	2.09892
14.496	401.651	10.2634	4.89419	2.44407	7.65774	7.04164	14.6994	2.5055	5.86685	209.755	107.159	3.47247	2.10129
14.497	401.853	10.5385	4.95779	2.47546	8.41106	7.02215	15.4332	2.50462	6.16189	209.527	107.107	3.47514	2.10469
14.498	401.825	10.7265	5.00162	2.4974	8.93759	7.04327	15.9809	2.50331	6.38391	209.477	107.168	3.47831	2.10885
14.499	401.586	10.8649	5.03447	2.51425	9.34191	7.10097	16.4429	2.50169	6.57272	209.579	107.331	3.48186	2.11356
14.5	401.159	10.9091	5.04588	2.52075	9.49796	7.18721	16.6852	2.49981	6.67459	209.823	107.573	3.48564	2.1186
14.501	400.597	10.9075	5.04693	2.52234	9.53611	7.29416	16.8303	2.49782	6.738	210.16	107.873	3.48949	2.12374
14.502	399.911	10.8661	5.03903	2.51968	9.47237	7.41861	16.891	2.49576	6.76788	210.579	108.222	3.49334	2.12886
14.503	399.128	10.7779	5.0204	2.51185	9.28433	7.55485	16.8392	2.4937	6.7527	211.063	108.604	3.49707	2.13382
14.504	398.272	10.6699	4.9973	2.5019	9.04553	7.69922	16.7448	2.4917	6.72023	211.587	109.008	3.50062	2.13852
14.505	397.353	10.5452	4.97034	2.49012	8.76299	7.85008	16.6131	2.4898	6.67246	212.146	109.43	3.50394	2.14291
14.506	396.378	10.4107	4.94113	2.47732	8.45564	8.00607	16.4617	2.48801	6.61641	212.731	109.867	3.507	2.14693
14.507	395.349	10.272	4.91098	2.46412	8.13884	8.16712	16.306	2.48636	6.55818	213.34	110.318	3.50978	2.15057
14.508	394.264	10.1316	4.88045	2.45082	7.81973	8.33373	16.1535	2.48486	6.50077	213.975	110.784	3.51227	2.15382
14.509	393.118	9.996	4.85108	2.4382	7.51681	8.50757	16.0244	2.4835	6.45235	214.638	111.271	3.51448	2.15668
14.51	391.895	9.8625	4.82227	2.42599	7.22376	8.69111	15.9149	2.48228	6.4114	215.339	111.785	3.51639	2.15917
14.511	390.587	9.72298	4.79211	2.41324	6.91767	8.88562	15.8033	2.4812	6.36922	216.088	112.329	3.51801	2.16127
14.512	389.185	9.58976	4.76353	2.40143	6.63433	9.09378	15.7281	2.48027	6.34129	216.887	112.911	3.51934	2.163
14.513	387.671	9.44379	4.73201	2.38833	6.31999	9.31769	15.6377	2.47946	6.3069	217.755	113.537	3.52035	2.16432
14.514	386.045	9.28442	4.69736	2.37384	5.97208	9.55733	15.5294	2.4788	6.26489	218.691	114.206	3.52104	2.16521
14.515	384.304	9.10927	4.65897	2.35763	5.58313	9.81284	15.396	2.4783	6.21232	219.698	114.92	3.52135	2.16562
14.516	382.455	8.9026	4.61297	2.33773	5.10562	10.0816	15.1872	2.47798	6.12886	220.776	115.669	3.52126	2.16545
14.517	380.515	8.67069	4.56076	2.3148	4.55521	10.3597	14.9149	2.4779	6.01917	221.909	116.445	3.52069	2.16463
14.518	378.515	8.38822	4.49602	2.28555	3.8533	10.639	14.4923	2.47806	5.84824	223.081	117.225	3.51957	2.163
14.519	376.502	8.07602	4.42361	2.25234	3.05624	10.9099	13.9662	2.47858	5.63476	224.253	117.982	3.51783	2.16045
14.52	374.524	7.71548	4.33879	2.21265	2.10367	11.1601	13.2638	2.47948	5.34943	225.39	118.683	3.5154	2.15682
14.521	372.656	7.31505	4.24343	2.16727	1.0144	11.3731	12.3875	2.48087	4.99321	226.433	119.283	3.51218	2.15195
14.522	370.981	6.88324	4.13944	2.11702	-0.191595	11.5312	11.3396	2.48281	4.56724	227.314	119.734	3.50812	2.1457
14.523	369.576	6.4457	4.03312	2.06499	-1.44022	11.6184	10.1782	2.48539	4.09521	227.967	119.992	3.50318	2.13801
14.524	368.53	5.98563	3.92037	2.00897	-2.78477	11.6152	8.83048	2.48862	3.54834	228.326	120.004	3.49736	2.12877
14.525	367.94	5.56525	3.81672	1.9568	-4.03692	11.5068	7.46993	2.4926	2.99684	228.303	119.728	3.49065	2.11799
14.526	367.86	5.19166	3.72421	1.90949	-5.17219	11.2855	6.11329	2.49729	2.44797	227.862	119.142	3.48317	2.1058
14.527	368.356	4.88082	3.64705	1.86917	-6.13988	10.9444	4.80452	2.50264	1.91978	226.958	118.225	3.47501	2.09233
14.528	369.466	4.68615	3.59862	1.84269	-6.77544	10.4877	3.71223	2.5086	1.4798	225.57	116.985	3.46634	2.07786
14.529	371.183	4.61852	3.58163	1.83144	-7.04555	9.92758	2.88202	2.51502	1.14592	223.725	115.455	3.45739	2.06279
14.53	373.485	4.70189	3.60169	1.83828	-6.88123	9.28209	2.40085	2.52172	0.952068	221.466	113.679	3.44842	2.04756
14.531	376.305	4.95778	3.66357	1.86565	-6.22441	8.57694	2.35253	2.52849	0.930409	218.869	111.727	3.43973	2.0327
14.532	379.542	5.39317	3.76819	1.914	-5.0639	7.84236	2.77845	2.53508	1.096	216.039	109.682	3.43166	2.01882
14.533	383.061	6.00791	3.91464	1.9829	-3.41051	7.11132	3.70081	2.54123	1.45631	213.097	107.634	3.42456	2.00653
14.534	386.7	6.7787	4.09651	2.06914	-1.34061	6.41548	5.07487	2.54666	1.99276	210.178	105.674	3.41876	1.9964
14.535	390.29	7.6885	4.30919	2.17053	1.09284	5.78431	6.87714	2.55115	2.6957	207.405	103.888	3.41458	1.98895
14.536	393.642	8.7004	4.54374	2.28282	3.78763	5.24489	9.03252	2.55447	3.53597	204.906	102.354	3.41229	1.9846
14.537	396.586	9.74079	4.78316	2.39774	6.54573	4.81579	11.3615	2.55646	4.44423	202.789	101.129	3.41208	1.9836
14.538	398.982	10.7857	5.02261	2.51323	9.31744	4.51127	13.8287	2.55705	5.40807	201.124	100.257	3.414	1.98602
14.539	400.704	11.7464	5.24242	2.61983	11.8759	4.33892	16.2148	2.55619	6.34335	199.981	99.762	3.41804	1.99175
14.54	401.691	12.5869	5.43536	2.71424	14.1418	4.29931	18.4411	2.55396	7.22059	199.377	99.6469	3.42401	2.00047
14.541	401.914	13.2486	5.58871	2.79036	15.9686	4.38775	20.3563	2.55047	7.98139	199.32	99.8987	3.43164	2.01171
14.542	401.405	13.6994	5.69558	2.84479	17.2751	4.59254	21.8676	2.54593	8.58924	199.775	100.483	3.44053	2.02485
14.543	400.229	13.9353	5.75502	2.87702	18.0485	4.89928	22.9477	2.54057	9.0325	200.693	101.358	3.45024	2.0392
14.544	398.482	13.9396	5.76274	2.88466	18.2318	5.28833	23.5202	2.53467	9.27939	202.01	102.466	3.46031	2.05405
14.545	396.306	13.7298	5.72185	2.8689	17.8537	5.73526	23.5889	2.52853	9.3291	203.628	103.737	3.47024	2.06867
14.546	393.832	13.3667	5.6456	2.83599	17.0637	6.21865	23.2824	2.52244	9.23011	205.45	105.107	3.47963	2.08248
14.547	391.189	12.8475	5.53227	2.78468	15.8324	6.71417	22.5466	2.51662	8.95908	207.393	106.509	3.48814	2.09497
14.548	388.52	12.2478	5.39882	2.7231	14.3543	7.1991	21.5534	2.51134	8.58243	209.344	107.878	3.49549	2.10575
14.549	385.911	11.6165	5.25636	2.65661	12.7586	7.65852	20.4171	2.50674	8.14488	211.234	109.172	3.50157	2.11465
14.55	383.434	10.9783	5.11057	2.58792	11.11	8.07989	19.1899	2.5029	7.66707	213.006	110.359	3.50632	2.12157
14.551	381.131	10.3874	4.97448	2.52356	9.5654	8.45786	18.0233	2.49988	7.20967	214.617	111.423	3.50977	2.12659
14.552	379.001	9.86557	4.85359	2.46638	8.19304	8.79458	16.9876	2.49765	6.80143	216.062	112.371	3.51203	2.12989
14.553	377.016	9.43009	4.75249	2.41881	7.05134	9.09749	16.1488	2.49613	6.46953	217.36	113.225	3.51327	2.13171
14.554	375.123	9.08319	4.67211	2.38149	6.15578	9.37875	15.5345	2.49522	6.2257	218.549	114.019	3.51365	2.13235
14.555	373.256	8.81273	4.60988	2.35329	5.47896	9.65201	15.131	2.49478	6.06506	219.684	114.79	3.51335	2.13205
14.556	371.347	8.61161	4.56439	2.33365	5.00771	9.93233	14.94	2.49472	5.98865	220.818	115.582	3.51251	2.13106
14.557	369.325	8.43873	4.52579	2.31771	4.6251	10.2321	14.8572	2.49491	5.955	222.018	116.428	3.51123	2.12954
14.558	367.153	8.26504	4.48701	2.30192	4.24617	10.5576	14.8038	2.49529	5.9327	223.319	117.345	3.50954	2.12752
14.559	364.819	8.06448	4.44155	2.28296	3.79114	10.9098	14.701	2.49586	5.89015	224.739	118.337	3.50742	2.12495
14.56	362.335	7.81054	4.38261	2.2573	3.17509	11.2833	14.4584	2.49663	5.79117	226.277	119.387	3.5048	2.12169
14.561	359.757	7.46766	4.30094	2.21998	2.27946	11.662	13.9415	2.49769	5.58176	227.897	120.453	3.50153	2.11748
14.562	357.18	7.05275	4.20026	2.17269	1.14465	12.0243	13.169	2.49918	5.26933	229.518	121.473	3.49747	2.11204
14.563	354.707	6.55455	4.07731	2.11349	-0.276132	12.344	12.0678	2.50123	4.82475	231.056	122.377	3.49248	2.10508
14.564	352.468	5.99949	3.93844	2.04539	-1.9106	12.5905	10.6799	2.504	4.26514	232.394	123.08	3.48642	2.09634
14.565	350.594	5.41157	3.78967	1.97128	-3.68924	12.7346	9.0454	2.50762	3.60717	233.414	123.503	3.47924	2.08561
14.566	349.204	4.8344	3.64237	1.89692	-5.47397	12.7515	7.27751	2.5122	2.89687	233.998	123.577	3.47092	2.07283
14.567	348.388	4.31395	3.50878	1.82863	-7.11297	12.6264	5.51348	2.51778	2.18982	234.064	123.26	3.46154	2.05807
14.568	348.21	3.87512	3.39583	1.77003	-8.51923	12.3526	3.83341	2.5243	1.5186	233.556	122.532	3.45124	2.04152
14.569	348.696	3.57615	3.31896	1.72924	-9.49818	11.9372	2.43906	2.53169	0.963412	232.456	121.409	3.44023	2.02351
14.57	349.816	3.44013	3.2843	1.70954	-9.9711	11.4005	1.42941	2.53974	0.562817	230.81	119.943	3.42879	2.00455
14.571	351.505	3.48202	3.29551	1.7129	-9.89043	10.7706	0.880142	2.54822	0.345395	228.699	118.21	3.41723	1.98519
14.572	353.658	3.71328	3.35502	1.74064	-9.22471	10.0829	0.858194	2.55685	0.335645	226.237	116.304	3.40588	1.96607
14.573	356.138	4.12213	3.45908	1.79087	-8.01921	9.37547	1.35626	2.56531	0.528692	223.569	114.332	3.39508	1.94781
14.574	358.785	4.69215	3.60277	1.86112	-6.3332	8.68552	2.35232	2.57332	0.914119	220.843	112.398	3.38515	1.93102
14.575	361.436	5.37262	3.77272	1.94461	-4.32935	8.0444	3.71505	2.58061	1.4396	218.207	110.59	3.37636	1.91616
14.576	363.95	6.12777	3.95974	2.03677	-2.11756	7.47569	5.35812	2.58698	2.07119	215.773	108.98	3.36889	1.90358
14.577	366.195	6.91551	4.15344	2.13247	0.179173	6.99746	7.17663	2.5923	2.76844	213.639	107.62	3.36288	1.89349
14.578	368.071	7.66464	4.33657	2.22308	2.35382	6.61707	8.97088	2.59648	3.45502	211.873	106.536	3.35834	1.8859
14.579	369.541	8.34853	4.50309	2.30568	4.33639	6.33353	10.6699	2.59955	4.10452	210.489	105.725	3.3552	1.88064
14.58	370.583	8.9349	4.64562	2.37665	6.03969	6.14189	12.1816	2.60161	4.68233	209.488	105.177	3.35331	1.87746
14.581	371.219	9.39407	4.75728	2.43252	7.38057	6.03054	13.4111	2.60275	5.15267	208.843	104.859	3.35246	1.876
14.582	371.501	9.72959	4.83916	2.47383	8.37189	5.98523	14.3571	2.60317	5.51524	208.501	104.731	3.35242	1.87585
14.583	371.497	9.93853	4.89058	2.50012	9.00299	5.98968	14.9927	2.60304	5.75969	208.402	104.745	3.35293	1.87659
14.584	371.277	10.0556	4.91998	2.5156	9.37439	6.03014	15.4045	2.60254	5.91903	208.481	104.864	3.35378	1.87789
14.585	370.904	10.0877	4.92889	2.52092	9.50207	6.09394	15.596	2.6018	5.99431	208.689	105.05	3.35479	1.87943
14.586	370.435	10.0689	4.92553	2.52016	9.4838	6.17116	15.655	2.60098	6.01889	208.97	105.274	3.3558	1.88101
14.587	369.9	10.0322	4.91792	2.51735	9.41644	6.25777	15.6742	2.60015	6.02819	209.296	105.526	3.35675	1.88251
14.588	369.302	9.99647	4.91072	2.51489	9.35726	6.35462	15.7119	2.59935	6.04455	209.661	105.807	3.35762	1.88393
14.589	368.625	9.97366	4.9069	2.51432	9.34361	6.46568	15.8093	2.59858	6.08382	210.072	106.129	3.3584	1.8853
14.59	367.831	9.97348	4.90901	2.51702	9.40855	6.59884	16.0074	2.59782	6.16186	210.554	106.515	3.35912	1.88668
14.591	366.871	9.99801	4.91771	2.52346	9.56311	6.76435	16.3275	2.59704	6.28697	211.144	106.993	3.35983	1.88818
14.592	365.68	10.0312	4.92925	2.53185	9.76451	6.97347	16.738	2.59617	6.44719	211.893	107.597	3.36056	1.88986
14.593	364.21	10.0454	4.9369	2.53885	9.93234	7.23394	17.1663	2.59517	6.61471	212.843	108.347	3.36129	1.89171
14.594	362.43	10.03	4.93808	2.54319	10.0365	7.55128	17.5878	2.59407	6.78	214.02	109.26	3.36195	1.89367
14.595	360.317	9.95726	4.92584	2.54134	9.99221	7.92791	17.9201	2.59288	6.91127	215.449	110.342	3.36248	1.8956
14.596	357.894	9.78018	4.88807	2.52696	9.64714	8.35582	18.003	2.59164	6.94657	217.127	111.568	3.36269	1.89721
14.597	355.225	9.51651	4.82868	2.50187	9.04497	8.82255	17.8675	2.59053	6.89724	219.003	112.903	3.3624	1.89819
14.598	352.383	9.13182	4.73827	2.46096	8.06296	9.30912	17.3721	2.58965	6.70828	221.032	114.293	3.36141	1.89817
14.599	349.498	8.63028	4.61701	2.4039	6.6935	9.78606	16.4796	2.5892	6.36475	223.109	115.654	3.35948	1.89673
14.6	346.709	8.04294	4.47204	2.33402	5.01638	10.2225	15.2388	2.58941	5.88505	225.114	116.9	3.35645	1.89349
14.601	344.164	7.37145	4.30319	2.25086	3.02068	10.5824	13.603	2.59043	5.25125	226.918	117.931	3.35215	1.88812
14.602	342.021	6.67326	4.12507	2.16174	0.881782	10.8317	11.7135	2.59247	4.51828	228.369	118.65	3.34652	1.88038
14.603	340.41	5.97295	3.94427	2.06992	-1.32187	10.941	9.61912	2.59563	3.70589	229.342	118.976	3.33956	1.87017
14.604	339.456	5.32263	3.7749	1.9827	-3.41508	10.8879	7.47277	2.59998	2.87416	229.717	118.846	3.33134	1.8575
14.605	339.232	4.77485	3.63144	1.90773	-5.21442	10.6644	5.44995	2.6055	2.09171	229.422	118.235	3.32202	1.84259
14.606	339.773	4.35886	3.52222	1.84947	-6.61263	10.2746	3.662	2.61207	1.40195	228.437	117.152	3.31183	1.8258
14.607	341.078	4.11596	3.45845	1.8139	-7.46637	9.73543	2.26906	2.61952	0.866212	226.782	115.64	3.30105	1.80761
14.608	343.083	4.08065	3.44906	1.8058	-7.66088	9.07866	1.41779	2.62761	0.539574	224.54	113.786	3.29002	1.78867
14.609	345.678	4.25467	3.49391	1.82515	-7.19641	8.34313	1.14672	2.63598	0.435026	221.845	111.695	3.27911	1.76969
14.61	348.716	4.6435	3.59349	1.87224	-6.06617	7.5726	1.50643	2.64432	0.569685	218.852	109.491	3.26869	1.75144
14.611	352.014	5.23177	3.74273	1.9445	-4.3319	6.81155	2.47965	2.65226	0.93492	215.742	107.301	3.25914	1.73464
14.612	355.367	5.98804	3.9327	2.0374	-2.10246	6.10107	3.99861	2.65948	1.50353	212.695	105.245	3.25079	1.71996
14.613	358.567	6.86689	4.15136	2.1449	0.477677	5.47586	5.95354	2.66568	2.2334	209.88	103.427	3.24394	1.70796
14.614	361.429	7.79865	4.38124	2.25828	3.1988	4.95992	8.15872	2.67065	3.05496	207.432	101.919	3.23877	1.69896
14.615	363.795	8.75446	4.61574	2.3745	5.98796	4.57158	10.5595	2.67429	3.94852	205.448	100.78	3.23538	1.69313
14.616	365.535	9.63463	4.83096	2.48166	8.55994	4.31858	12.8785	2.6765	4.81169	204.014	100.036	3.23376	1.69041
14.617	366.604	10.4007	5.01845	2.57572	10.8173	4.19782	15.0151	2.67736	5.60817	203.137	99.68	3.23374	1.6905
14.618	366.984	11.0204	5.17114	2.65326	12.6782	4.20297	16.8812	2.67702	6.30597	202.812	99.6944	3.23508	1.69299
14.619	366.71	11.4418	5.27665	2.70801	13.9921	4.31902	18.3112	2.67562	6.84372	203.008	100.035	3.23746	1.6973
14.62	365.882	11.6617	5.33419	2.73939	14.7454	4.52407	19.2695	2.67346	7.2077	203.639	100.637	3.24046	1.70275
14.621	364.613	11.7008	5.34845	2.74958	14.9899	4.7961	19.7859	2.6708	7.40823	204.616	101.435	3.24372	1.70871
14.622	363.037	11.5536	5.31735	2.73715	14.6915	5.10825	19.7997	2.66791	7.42143	205.842	102.349	3.24686	1.71456
14.623	361.302	11.2751	5.25368	2.70826	13.9982	5.43432	19.4325	2.66508	7.29153	207.194	103.303	3.24956	1.71974
14.624	359.545	10.8851	5.16164	2.66471	12.953	5.74873	18.7017	2.66252	7.02406	208.567	104.221	3.25158	1.72385
14.625	357.886	10.4498	5.05723	2.61443	11.7463	6.0312	17.7775	2.66045	6.68214	209.855	105.045	3.25277	1.72659
14.626	356.412	9.99112	4.94568	2.55993	10.4383	6.26587	16.7042	2.65896	6.28223	210.988	105.729	3.25307	1.72785
14.627	355.191	9.56037	4.83991	2.50776	9.18634	6.44308	15.6294	2.65814	5.87983	211.901	106.246	3.25247	1.7276
14.628	354.244	9.18874	4.74798	2.4621	8.09049	6.56154	14.652	2.65798	5.51246	212.571	106.593	3.25108	1.72599
14.629	353.558	8.90152	4.67659	2.42649	7.23587	6.62727	13.8631	2.65842	5.21479	213.005	106.788	3.24902	1.72326
14.63	353.093	8.70949	4.62877	2.40263	6.66313	6.65169	13.3148	2.65935	5.00679	213.236	106.862	3.24648	1.71971
14.631	352.778	8.62135	4.60703	2.39198	6.40763	6.65179	13.0594	2.66063	4.90839	213.32	106.866	3.24364	1.71567
14.632	352.521	8.62786	4.60928	2.39368	6.44831	6.64723	13.0955	2.66209	4.91926	213.335	106.857	3.24069	1.71151
14.633	352.22	8.71408	4.63201	2.4061	6.74631	6.6586	13.4049	2.6636	5.03263	213.365	106.894	3.23778	1.70752
14.634	351.775	8.84783	4.66725	2.42533	7.20781	6.70434	13.9122	2.66499	5.22036	213.497	107.031	3.23503	1.70394
14.635	351.104	8.99978	4.7078	2.44779	7.74706	6.79865	14.5457	2.66616	5.45567	213.8	107.308	3.23249	1.7009
14.636	350.134	9.14969	4.74871	2.47112	8.30688	6.95385	15.2607	2.66707	5.7219	214.334	107.763	3.23019	1.69844
14.637	348.826	9.22818	4.77236	2.48621	8.66912	7.172	15.8411	2.66767	5.93818	215.144	108.399	3.22804	1.69643
14.638	347.202	9.23895	4.77954	2.49344	8.84268	7.44844	16.2911	2.66807	6.10595	216.211	109.204	3.22589	1.69465
14.639	345.278	9.16088	4.76462	2.48981	8.75539	7.77657	16.532	2.66833	6.19564	217.528	110.158	3.2236	1.69284
14.64	343.129	8.94939	4.71553	2.46877	8.25053	8.13651	16.387	2.66858	6.14072	219.047	111.202	3.22095	1.6906
14.641	340.871	8.64686	4.64252	2.43537	7.44892	8.50535	15.9543	2.66904	5.97754	220.664	112.272	3.21773	1.68753
14.642	338.601	8.25213	4.54471	2.38884	6.33226	8.85977	15.192	2.66987	5.69016	222.299	113.299	3.21378	1.68331
14.643	336.448	7.77503	4.42403	2.32987	4.91682	9.17041	14.0872	2.67125	5.27364	223.84	114.201	3.20895	1.67759
14.644	334.54	7.26631	4.29347	2.26497	3.35921	9.41077	12.77	2.67334	4.7768	225.161	114.901	3.20315	1.67013
14.645	332.971	6.75705	4.16118	2.19828	1.75873	9.56124	11.32	2.67626	4.22978	226.174	115.345	3.19638	1.66086
14.646	331.827	6.26667	4.03249	2.13249	0.17983	9.60439	9.78422	2.68004	3.65077	226.794	115.482	3.18867	1.64975
14.647	331.163	5.85632	3.92398	2.07636	-1.16737	9.53478	8.36741	2.68471	3.11669	226.96	115.296	3.18014	1.63694
14.648	330.994	5.52495	3.83578	2.03	-2.27999	9.35359	7.07359	2.69016	2.62943	226.667	114.79	3.17094	1.62266
14.649	331.316	5.32088	3.78107	2.00046	-2.98898	9.07206	6.08308	2.69632	2.25607	225.919	113.994	3.16126	1.60726
14.65	332.075	5.23738	3.7582	1.98699	-3.31215	8.70851	5.39637	2.70297	1.99646	224.78	112.959	3.15133	1.59115
14.651	333.21	5.28548	3.77006	1.99123	-3.2105	8.28497	5.07447	2.70992	1.87255	223.319	111.747	3.14137	1.57475
14.652	334.626	5.46527	3.81651	2.0132	-2.68321	7.82837	5.14515	2.71697	1.89371	221.634	110.433	3.1316	1.55855
14.653	336.215	5.75054	3.89036	2.04924	-1.81823	7.36415	5.54591	2.72388	2.03603	219.836	109.092	3.12223	1.54296
14.654	337.874	6.12981	3.98838	2.09777	-0.653509	6.91589	6.26238	2.73047	2.29352	218.023	107.792	3.11342	1.52835
14.655	339.494	6.56989	4.10174	2.1543	0.703197	6.50382	7.20702	2.73657	2.6336	216.293	106.593	3.10532	1.515
14.656	340.983	7.04832	4.22459	2.21591	2.18196	6.14356	8.32551	2.74205	3.03624	214.724	105.541	3.09801	1.50311
14.657	342.259	7.53083	4.34819	2.27819	3.67661	5.84613	9.52274	2.74684	3.4668	213.381	104.67	3.09153	1.49279
14.658	343.269	7.98837	4.46524	2.33745	5.09884	5.61636	10.7152	2.75091	3.89515	212.301	103.996	3.08587	1.48402
14.659	343.98	8.41231	4.5738	2.3928	6.42709	5.45684	11.8839	2.75428	4.3147	211.502	103.528	3.08096	1.4767
14.66	344.362	8.77774	4.66772	2.44111	7.58675	5.3675	12.9543	2.75697	4.69875	211.003	103.265	3.07673	1.47073
14.661	344.425	9.06173	4.74124	2.47943	8.50624	5.34186	13.8481	2.75907	5.01912	210.787	103.191	3.07304	1.46584
14.662	344.183	9.29957	4.80362	2.51258	9.30197	5.37739	14.6794	2.76071	5.31726	210.831	103.297	3.06978	1.46186
14.663	343.634	9.45138	4.84463	2.53524	9.84583	5.46903	15.3149	2.76191	5.54504	211.137	103.568	3.06681	1.45857
14.664	342.818	9.54034	4.87017	2.55043	10.2103	5.60956	15.8199	2.76283	5.72598	211.665	103.983	3.064	1.45572
14.665	341.751	9.57593	4.88265	2.55935	10.4245	5.79533	16.2198	2.76354	5.86921	212.396	104.531	3.06122	1.45313
14.666	340.443	9.55988	4.88242	2.56218	10.4924	6.02344	16.5158	2.76413	5.97504	213.324	105.204	3.05838	1.45064
14.667	338.926	9.47327	4.86434	2.55611	10.3467	6.286	16.6327	2.76466	6.01618	214.424	105.977	3.05535	1.44803
14.668	337.227	9.36518	4.84105	2.54772	10.1452	6.58037	16.7256	2.76527	6.04845	215.664	106.843	3.05205	1.44517
14.669	335.355	9.18628	4.79943	2.53003	9.72079	6.90041	16.6212	2.76595	6.00922	217.051	107.783	3.04839	1.44188
14.67	333.371	8.95847	4.74485	2.50572	9.13724	7.23477	16.372	2.76683	5.91724	218.529	108.764	3.04425	1.43796
14.671	331.315	8.6872	4.67846	2.47525	8.406	7.57418	15.9802	2.76799	5.77321	220.065	109.759	3.03956	1.43323
14.672	329.243	8.35571	4.59546	2.43591	7.46192	7.90385	15.3658	2.76951	5.5482	221.617	110.724	3.03423	1.42751
14.673	327.242	7.97311	4.49783	2.38853	6.32473	8.20411	14.5288	2.77151	5.2422	223.106	111.604	3.02817	1.42056
14.674	325.394	7.56013	4.39086	2.33569	5.05656	8.45642	13.513	2.77409	4.87115	224.454	112.344	3.02133	1.41222
14.675	323.788	7.11129	4.27287	2.2763	3.63117	8.63894	12.2701	2.77733	4.41795	225.583	112.882	3.01368	1.40231
14.676	322.521	6.66261	4.15352	2.21532	2.16774	8.73148	10.8992	2.78133	3.9187	226.393	113.16	3.0052	1.39072
14.677	321.674	6.22591	4.03616	2.15443	0.706223	8.71712	9.42334	2.78613	3.38223	226.809	113.128	2.99594	1.37743
14.678	321.323	5.8365	3.93063	2.09878	-0.629182	8.58437	7.95519	2.79177	2.84951	226.758	112.752	2.98598	1.36248
14.679	321.51	5.52251	3.84491	2.05265	-1.73632	8.33078	6.59446	2.79819	2.35669	226.204	112.025	2.97544	1.34605
14.68	322.254	5.30487	3.78495	2.01924	-2.53822	7.9614	5.42318	2.8053	1.93319	225.14	110.958	2.96447	1.32839
14.681	323.54	5.2199	3.7607	2.00391	-2.90613	7.492	4.58587	2.81298	1.63025	223.591	109.595	2.95329	1.30989
14.682	325.307	5.27648	3.77443	2.00794	-2.80934	6.94688	4.13754	2.821	1.46669	221.637	108.004	2.94212	1.29103
14.683	327.465	5.48647	3.82896	2.03291	-2.21006	6.35566	4.14561	2.82915	1.46532	219.378	106.269	2.93118	1.27233
14.684	329.889	5.8459	3.92269	2.07808	-1.12619	5.75186	4.62567	2.83716	1.63039	216.946	104.49	2.92074	1.25436
14.685	332.434	6.33385	4.04952	2.14032	0.367784	5.16755	5.53533	2.84477	1.94579	214.482	102.759	2.91101	1.23763
14.686	334.943	6.93139	4.2041	2.21702	2.2085	4.63317	6.84167	2.85174	2.39912	212.123	101.17	2.90218	1.22261
14.687	337.274	7.56673	4.36742	2.29836	4.16069	4.16876	8.32945	2.85786	2.91458	209.997	99.7831	2.89439	1.20958
14.688	339.326	8.2205	4.5347	2.38205	6.1693	3.78723	9.95654	2.86306	3.47759	208.174	98.6399	2.88768	1.19868
14.689	341.013	8.8253	4.68878	2.45933	8.02391	3.49345	11.5174	2.86726	4.01687	206.718	97.7569	2.88205	1.18988
14.69	342.329	9.32303	4.81501	2.52262	9.54293	3.27801	12.8209	2.8705	4.46643	205.629	97.1078	2.87734	1.18291
14.691	343.332	9.69208	4.9081	2.56913	10.6592	3.12317	13.7824	2.87293	4.79733	204.848	96.64	2.87337	1.17735
14.692	344.109	9.92501	4.9662	2.59779	11.3469	3.00723	14.3541	2.87475	4.99316	204.3	96.2889	2.86992	1.17275
14.693	344.806	9.98391	4.97927	2.60304	11.4731	2.89759	14.3707	2.87616	4.99649	203.872	95.9565	2.86671	1.16853
14.694	345.608	9.9357	4.96426	2.59339	11.2413	2.76282	14.0041	2.87747	4.86681	203.403	95.5481	2.86352	1.16417
14.695	346.675	9.79524	4.92465	2.57032	10.6877	2.57509	13.2628	2.87886	4.60696	202.772	94.9794	2.86019	1.1593
14.696	348.177	9.61472	4.87364	2.5404	9.9695	2.3099	12.2794	2.88054	4.26288	201.846	94.1758	2.85661	1.15364
14.697	350.245	9.46288	4.82873	2.51252	9.30043	1.95418	11.2546	2.88262	3.9043	200.526	93.0964	2.8528	1.14716
14.698	352.953	9.39854	4.80483	2.49431	8.86352	1.5078	10.3713	2.88511	3.59477	198.771	91.7389	2.84886	1.14005
14.699	356.314	9.47529	4.81528	2.49264	8.82339	0.982627	9.80601	2.88792	3.39553	196.591	90.137	2.845	1.13271
14.7	360.268	9.74664	4.87303	2.5142	9.34078	0.403269	9.74405	2.89088	3.37062	194.053	88.3634	2.84152	1.12574
14.701	364.682	10.2388	4.98379	2.56196	10.4871	-0.197255	10.2899	2.8937	3.55597	191.278	86.518	2.83879	1.1199
14.702	369.348	10.9763	5.15265	2.63869	12.3285	-0.779134	11.5494	2.89607	3.98796	188.428	84.7231	2.83724	1.11606
14.703	373.995	11.9337	5.37267	2.74106	14.7854	-1.30204	13.4834	2.89762	4.65327	185.696	83.1048	2.8373	1.11507
14.704	378.329	13.0815	5.63651	2.86575	17.7779	-1.72811	16.0498	2.89801	5.53821	183.268	81.7833	2.83937	1.1177
14.705	382.025	14.3585	5.93028	3.00632	21.1517	-2.02282	19.1289	2.89692	6.60319	181.332	80.8693	2.84379	1.12456
14.706	384.785	15.6661	6.23211	3.15252	24.6605	-2.15904	22.5014	2.89409	7.77495	180.051	80.4498	2.85077	1.13597
14.707	386.359	16.9127	6.52284	3.29554	28.093	-2.11619	25.9769	2.88942	8.99035	179.552	80.5894	2.8603	1.15192
14.708	386.575	17.9749	6.77583	3.42279	31.147	-1.88166	29.2653	2.88286	10.1515	179.926	81.3251	2.87217	1.17204
14.709	385.357	18.7689	6.97343	3.52595	33.6227	-1.45019	32.1725	2.87456	11.1921	181.214	82.6675	2.88595	1.19559
14.71	382.73	19.1949	7.09262	3.59358	35.2459	-0.826095	34.4198	2.86476	12.0149	183.421	84.5948	2.90097	1.22152
14.711	378.845	19.207	7.12117	3.6191	35.8584	-0.0255211	35.8329	2.85385	12.556	186.486	87.0472	2.91642	1.24854
14.712	373.944	18.7944	7.05322	3.5986	35.3664	0.923407	36.2898	2.84233	12.7676	190.296	89.9288	2.9314	1.27525
14.713	368.333	17.9827	6.89017	3.53139	33.7534	1.98018	35.7335	2.83076	12.6233	194.689	93.1094	2.94504	1.30028
14.714	362.392	16.7949	6.63187	3.41563	30.9751	3.08536	34.0605	2.8197	12.0795	199.439	96.4063	2.95655	1.32227
14.715	356.515	15.3683	6.30713	3.26435	27.3444	4.17264	31.517	2.80982	11.2167	204.255	99.6234	2.96533	1.34017
14.716	351.055	13.7508	5.92418	3.08038	22.929	5.16811	28.0971	2.80157	10.0291	208.86	102.548	2.97104	1.35317
14.717	346.37	12.0665	5.51251	2.8779	18.0695	5.99497	24.0645	2.79544	8.60848	212.919	104.963	2.97352	1.36072
14.718	342.727	10.4296	5.10194	2.67202	13.1284	6.5909	19.7193	2.79172	7.06349	216.146	106.697	2.97286	1.36269
14.719	340.323	8.91916	4.71516	2.47467	8.39207	6.91004	15.3021	2.79054	5.48356	218.317	107.625	2.96935	1.35924
14.72	339.285	7.62903	4.37972	2.30073	4.21749	6.93123	11.1487	2.79187	3.99327	219.275	107.69	2.9634	1.35084
14.721	339.643	6.63374	4.11825	2.16269	0.904489	6.66386	7.56834	2.7955	2.70733	218.98	106.917	2.95552	1.33829
14.722	341.339	5.98533	3.94647	2.06939	-1.33474	6.14469	4.80994	2.80104	1.7172	217.506	105.41	2.9463	1.32262
14.723	344.224	5.72166	3.87489	2.02672	-2.3586	5.43313	3.07452	2.80799	1.09492	215.028	103.334	2.93636	1.30507
14.724	348.069	5.84996	3.90441	2.03537	-2.15113	4.60202	2.45089	2.81572	0.870431	211.809	100.895	2.92636	1.28699
14.725	352.578	6.36535	4.03171	2.09363	-0.752833	3.72886	2.97603	2.82362	1.05398	208.151	98.3172	2.91692	1.26973
14.726	357.392	7.21863	4.24189	2.19384	1.65206	2.88704	4.5391	2.83103	1.60334	204.385	95.8162	2.90868	1.25462
14.727	362.15	8.33316	4.51385	2.32525	4.80589	2.13657	6.94245	2.83741	2.44676	200.809	93.5737	2.90216	1.24271
14.728	366.505	9.62155	4.82521	2.47674	8.44167	1.523	9.96468	2.8423	3.50585	197.673	91.7312	2.89779	1.23481
14.729	370.156	10.9625	5.1467	2.63391	12.2139	1.07535	13.2893	2.84539	4.67047	195.169	90.3817	2.89581	1.23135
14.73	372.894	12.2375	5.45111	2.78354	15.8049	0.805513	16.6104	2.84655	5.83527	193.412	89.566	2.89628	1.23233
14.731	374.605	13.3476	5.71641	2.91501	18.9601	0.712512	19.6727	2.84581	6.91286	192.446	89.2838	2.89901	1.23738
14.732	375.287	14.1883	5.91899	3.01666	21.3999	0.781003	22.1809	2.84332	7.80106	192.251	89.4894	2.90363	1.24578
14.733	375.032	14.7418	6.05543	3.08683	23.0839	0.988583	24.0725	2.83943	8.47793	192.745	90.1137	2.90961	1.25663
14.734	374.008	14.9423	6.10943	3.11691	23.8059	1.30108	25.107	2.83448	8.85771	193.815	91.0516	2.91635	1.26882
14.735	372.461	14.8503	6.09441	3.11312	23.7148	1.67921	25.3941	2.82899	8.97638	195.278	92.1827	2.92321	1.28129
14.736	370.63	14.4923	6.01518	3.07719	22.8526	2.08244	24.935	2.82337	8.83164	196.97	93.3847	2.92964	1.29309
14.737	368.781	13.9272	5.88427	3.01474	21.3538	2.46692	23.8208	2.81803	8.453	198.695	94.5266	2.9352	1.30341
14.738	367.16	13.2405	5.72132	2.93513	19.4432	2.79293	22.2361	2.81334	7.90381	200.261	95.4914	2.93956	1.31167
14.739	365.951	12.5266	5.549	2.84955	17.3891	3.03167	20.4208	2.80957	7.2683	201.516	96.1956	2.94261	1.3176
14.74	365.295	11.8248	5.37688	2.76264	15.3035	3.16095	18.4644	2.80681	6.57843	202.352	96.5752	2.94435	1.32114
14.741	365.286	11.2357	5.23024	2.68732	13.4957	3.17263	16.6683	2.80513	5.94208	202.68	96.6072	2.9449	1.32247
14.742	365.926	10.8001	5.11976	2.62918	12.1002	3.07367	15.1739	2.80443	5.41069	202.503	96.3124	2.94452	1.32204
14.743	367.17	10.553	5.05456	2.59305	11.2333	2.88109	14.1144	2.80453	5.03271	201.86	95.7406	2.94355	1.32039
14.744	368.911	10.5219	5.04169	2.58278	10.9868	2.62265	13.6095	2.80516	4.85159	200.842	94.9732	2.94233	1.31821
14.745	370.99	10.7055	5.08081	2.59844	11.3626	2.33236	13.6949	2.80603	4.88053	199.579	94.1099	2.94127	1.31625
14.746	373.209	11.0951	5.16975	2.6392	12.3407	2.04745	14.3882	2.8068	5.12619	198.225	93.2612	2.94076	1.31523
14.747	375.346	11.6449	5.29742	2.69975	13.7939	1.80395	15.5978	2.80715	5.55645	196.947	92.5344	2.94114	1.31579
14.748	377.186	12.3099	5.45319	2.77506	15.6014	1.63358	17.235	2.8068	6.14044	195.895	92.0247	2.94267	1.31842
14.749	378.52	13.0318	5.6237	2.8588	17.6112	1.56391	19.1751	2.80555	6.8347	195.21	91.815	2.94552	1.32345
14.75	379.17	13.7324	5.79111	2.94239	19.6173	1.6153	21.2326	2.80324	7.57431	195.008	91.9659	2.94974	1.33095
14.751	379.023	14.3355	5.93806	3.0174	21.4176	1.79869	23.2163	2.79985	8.29198	195.363	92.5092	2.95521	1.34075
14.752	378.016	14.803	6.05621	3.0799	22.9175	2.12046	25.038	2.79543	8.95676	196.315	93.4617	2.96172	1.35251
14.753	376.143	15.0458	6.12431	3.11917	23.8601	2.57621	26.4363	2.79011	9.475	197.881	94.8072	2.9689	1.36563
14.754	373.483	15.0707	6.14346	3.13559	24.2543	3.15478	27.4091	2.78416	9.84466	200.012	96.5088	2.97629	1.3794
14.755	370.146	14.8318	6.10123	3.12244	23.9385	3.83672	27.7752	2.77782	9.99892	202.656	98.5054	2.98342	1.39305
14.756	366.31	14.3646	6.0043	3.08245	22.9788	4.59473	27.5735	2.77147	9.94905	205.695	100.714	2.98978	1.40576
14.757	362.155	13.6826	5.85377	3.01547	21.3713	5.39669	26.768	2.76545	9.67944	209.013	103.039	2.99493	1.4168
14.758	357.898	12.8222	5.65636	2.92413	19.1792	6.20257	25.3818	2.76009	9.196	212.449	105.363	2.9985	1.42549
14.759	353.745	11.8534	5.42778	2.81581	16.5794	6.97282	23.5522	2.75574	8.5466	215.835	107.576	3.00023	1.43133
14.76	349.872	10.8173	5.17731	2.69476	13.6742	7.6687	21.3429	2.75263	7.75364	219.017	109.568	2.99998	1.434
14.761	346.45	9.76274	4.91694	2.56679	10.603	8.25209	18.8551	2.75095	6.85403	221.833	111.234	2.99773	1.43327
14.762	343.608	8.76304	4.66583	2.44173	7.6015	8.69496	16.2965	2.75085	5.92417	224.14	112.499	2.99355	1.42917
14.763	341.424	7.84693	4.43232	2.32397	4.77526	8.97899	13.7542	2.75231	4.99733	225.854	113.312	2.98762	1.42185
14.764	339.962	7.04461	4.22535	2.21831	2.23937	9.09276	11.3321	2.75529	4.11285	226.903	113.643	2.98015	1.41157
14.765	339.237	6.40623	4.05919	2.13244	0.178593	9.03977	9.21836	2.75968	3.34037	227.259	113.501	2.97142	1.39875
14.766	339.222	5.93078	3.93455	2.06698	-1.39236	8.83284	7.44048	2.76525	2.69071	226.956	112.923	2.96174	1.38388
14.767	339.876	5.63457	3.85626	2.02469	-2.40751	8.49194	6.08444	2.77178	2.19514	226.046	111.963	2.95141	1.3675
14.768	341.123	5.51896	3.8249	2.00602	-2.85555	8.04433	5.18878	2.779	1.86714	224.616	110.694	2.94073	1.35019
14.769	342.868	5.57628	3.83833	2.00998	-2.76039	7.52016	4.75976	2.78661	1.70808	222.776	109.202	2.93001	1.33253
14.77	345.001	5.79508	3.89319	2.03492	-2.16193	6.95097	4.78904	2.79433	1.71384	220.648	107.573	2.91952	1.31509
14.771	347.403	6.14342	3.98073	2.07635	-1.16765	6.36516	5.19751	2.80189	1.855	218.354	105.889	2.9095	1.29836
14.772	349.964	6.61455	4.09876	2.13321	0.196992	5.78911	5.98611	2.80908	2.13099	216.002	104.226	2.90018	1.28278
14.773	352.557	7.16976	4.23705	2.2003	1.80725	5.24587	7.05312	2.8157	2.50493	213.704	102.651	2.89172	1.26873
14.774	355.079	7.77959	4.38797	2.27381	3.57135	4.75223	8.32357	2.82158	2.94997	211.546	101.214	2.88425	1.25645
14.775	357.442	8.4169	4.54472	2.35035	5.40852	4.32045	9.72897	2.82664	3.44189	209.592	99.952	2.87786	1.2461
14.776	359.557	9.0703	4.70472	2.4288	7.29121	3.96177	11.253	2.83081	3.97519	207.9	98.9006	2.87259	1.2378
14.777	361.357	9.67681	4.85254	2.50136	9.03261	3.67957	12.7122	2.83405	4.48552	206.518	98.071	2.86843	1.2315
14.778	362.811	10.2569	4.99376	2.57106	10.7054	3.47593	14.1813	2.83642	4.99972	205.446	97.4707	2.86531	1.22711
14.779	363.874	10.76	5.11624	2.6318	12.1633	3.351	15.5143	2.83792	5.46679	204.713	97.101	2.86315	1.22448
14.78	364.55	11.178	5.21833	2.68282	13.3878	3.29932	16.6871	2.83866	5.87851	204.303	96.9464	2.86181	1.22336
14.781	364.85	11.5024	5.29817	2.7232	14.3568	3.31481	17.6716	2.83874	6.22516	204.198	96.9893	2.86113	1.22348
14.782	364.806	11.7135	5.35093	2.75042	15.01	3.38741	18.3974	2.83827	6.48191	204.37	97.1999	2.86092	1.22448
14.783	364.478	11.8148	5.37737	2.76475	15.3541	3.50424	18.8584	2.83741	6.64634	204.769	97.5402	2.86098	1.22603
14.784	363.936	11.8029	5.37637	2.76548	15.3714	3.65015	19.0216	2.83632	6.70644	205.34	97.9653	2.8611	1.22774
14.785	363.281	11.6783	5.34765	2.75219	15.0526	3.80561	18.8582	2.83516	6.65155	206.006	98.4179	2.86108	1.22922
14.786	362.612	11.4767	5.29961	2.72897	14.4953	3.95272	18.4481	2.83411	6.50931	206.688	98.8456	2.86074	1.23018
14.787	362.037	11.1838	5.22826	2.69351	13.6444	4.06965	17.714	2.83329	6.2521	207.306	99.1847	2.85995	1.23028
14.788	361.683	10.856	5.1473	2.65258	12.662	4.13658	16.7986	2.83288	5.92987	207.756	99.3776	2.85859	1.22931
14.789	361.639	10.5138	5.06165	2.60854	11.6049	4.13819	15.7431	2.83296	5.55712	207.97	99.38	2.85663	1.22717
14.79	361.996	10.1878	4.97886	2.56512	10.5628	4.062	14.6248	2.83359	5.16123	207.878	99.1554	2.85409	1.22382
14.791	362.82	9.91876	4.90915	2.52747	9.65938	3.90213	13.5615	2.83479	4.78395	207.432	98.6863	2.85102	1.21937
14.792	364.132	9.75022	4.86346	2.50124	9.02983	3.66247	12.6923	2.83651	4.47462	206.621	97.9833	2.84759	1.21406
14.793	365.917	9.70324	4.84704	2.48914	8.73937	3.35375	12.0931	2.83864	4.26017	205.467	97.0768	2.84398	1.20826
14.794	368.116	9.8109	4.86798	2.4954	8.88971	2.99511	11.8848	2.841	4.18332	204.026	96.0219	2.84045	1.20244
14.795	370.623	10.0849	4.92897	2.52153	9.51677	2.61199	12.1288	2.84339	4.26561	202.387	94.8924	2.83727	1.19713
14.796	373.287	10.5357	5.03234	2.56889	10.6533	2.2351	12.8884	2.84556	4.5293	200.669	93.7787	2.83475	1.19293
14.797	375.921	11.1338	5.17078	2.634	12.2159	1.89599	14.1119	2.84724	4.95634	199.015	92.7742	2.83319	1.19042
14.798	378.331	11.8514	5.33767	2.7138	14.1312	1.62385	15.7551	2.84818	5.53164	197.556	91.9662	2.83283	1.19005
14.799	380.31	12.6499	5.52431	2.8043	16.3032	1.44692	17.7502	2.84819	6.2321	196.429	91.4396	2.83388	1.19221
14.8	381.675	13.4313	5.70794	2.89441	18.4657	1.38442	19.8502	2.84708	6.97213	195.758	91.2521	2.83642	1.19702
14.801	382.307	14.1453	5.87763	2.97897	20.4953	1.44752	21.9428	2.84481	7.71327	195.609	91.4369	2.84037	1.20437
14.802	382.133	14.7063	6.01369	3.04835	22.1604	1.63935	23.7998	2.84142	8.37602	196.032	92.0021	2.84554	1.21392
14.803	381.168	15.0423	6.0993	3.09409	23.2583	1.95032	25.2086	2.83704	8.88553	197.018	92.9174	2.85157	1.22506
14.804	379.518	15.1041	6.12215	3.10973	23.6335	2.35827	25.9918	2.83193	9.17812	198.502	94.1149	2.85801	1.23698
14.805	377.368	14.8776	6.07742	3.09227	23.2145	2.82956	26.0441	2.82644	9.21445	200.365	95.4935	2.86429	1.24875
14.806	374.965	14.3622	5.96296	3.03985	21.9565	3.31924	25.2757	2.82098	8.9599	202.441	96.9203	2.86988	1.25941
14.807	372.61	13.5973	5.78603	2.95524	19.9257	3.77266	23.6984	2.81598	8.41568	204.512	98.2366	2.87428	1.26804
14.808	370.62	12.6502	5.56122	2.84498	17.2795	4.13224	21.4118	2.81188	7.61476	206.337	99.2767	2.87709	1.27388
14.809	369.306	11.6025	5.30752	2.71809	14.2342	4.34275	18.577	2.80904	6.61329	207.667	99.8834	2.87808	1.27642
14.81	368.935	10.5589	5.05077	2.58738	11.0972	4.36089	15.458	2.80773	5.50552	208.285	99.9333	2.87721	1.27544
14.811	369.726	9.60071	4.81187	2.46342	8.12198	4.15816	12.2801	2.80804	4.37319	208.023	99.3443	2.87457	1.27101
14.812	371.818	8.85909	4.62429	2.36338	5.72121	3.73226	9.45348	2.80998	3.36425	206.783	98.1072	2.87045	1.26359
14.813	375.236	8.39762	4.50436	2.29577	4.09858	3.10456	7.20314	2.81331	2.56038	204.59	96.2787	2.8653	1.25397
14.814	379.925	8.30415	4.47311	2.27137	3.5129	2.31786	5.83076	2.81767	2.06936	201.543	93.977	2.85966	1.24321
14.815	385.699	8.63893	4.54339	2.29664	4.11939	1.43349	5.55288	2.82257	1.96731	197.846	91.3752	2.85424	1.23265
14.816	392.266	9.41834	4.71623	2.37197	5.92719	0.520339	6.44753	2.8274	2.28037	193.768	88.6725	2.8498	1.22378
14.817	399.25	10.6412	4.98812	2.49546	8.89105	-0.352972	8.53808	2.83153	3.01536	189.605	86.0722	2.84715	1.21808
14.818	406.206	12.248	5.34259	2.65899	12.8157	-1.12492	11.6907	2.83432	4.12469	185.663	83.7614	2.84711	1.21698
14.819	412.678	14.1475	5.75759	2.85197	17.4473	-1.74646	15.7008	2.83524	5.53773	182.207	81.8936	2.85039	1.2216
14.82	418.217	16.2166	6.20625	3.06194	22.4866	-2.18021	20.3063	2.83384	7.16565	179.464	80.5883	2.85756	1.23274
14.821	422.449	18.2656	6.64892	3.27044	27.4907	-2.40376	25.0869	2.82982	8.86519	177.606	79.9184	2.8689	1.25063
14.822	425.121	20.1459	7.05661	3.46442	32.146	-2.4065	29.7395	2.82313	10.5342	176.721	79.9181	2.88434	1.27499
14.823	426.067	21.7096	7.40086	3.631	36.1441	-2.18409	33.96	2.81385	12.0689	176.865	80.598	2.90352	1.30505
14.824	425.283	22.7658	7.64213	3.75145	39.0348	-1.74702	37.2878	2.80224	13.3064	178.034	81.9199	2.92568	1.33949
14.825	422.915	23.2991	7.77766	3.82438	40.7851	-1.11314	39.672	2.78883	14.2253	180.14	83.821	2.94976	1.37667
14.826	419.181	23.2358	7.78919	3.84025	41.1661	-0.309851	40.8562	2.77415	14.7275	183.089	86.2093	2.97461	1.41485
14.827	414.434	22.6005	7.6778	3.79829	40.1591	0.620236	40.7793	2.7589	14.781	186.703	88.9496	2.99897	1.45216
14.828	409.081	21.4811	7.4576	3.70377	37.8905	1.62424	39.5147	2.7438	14.4015	190.76	91.8808	3.02168	1.48695
14.829	403.541	19.9817	7.14652	3.56382	34.5318	2.64077	37.1726	2.72953	13.6187	195.011	94.8229	3.04182	1.51785
14.83	398.234	18.2169	6.76617	3.38758	30.3019	3.60057	33.9025	2.71669	12.4793	199.175	97.579	3.05871	1.5438
14.831	393.536	16.3528	6.35239	3.19176	25.6021	4.43799	30.0401	2.70582	11.102	202.964	99.9676	3.07197	1.56421
14.832	389.743	14.4945	5.9293	2.98784	20.7083	5.09525	25.8035	2.69721	9.56674	206.13	101.832	3.08155	1.57886
14.833	387.075	12.7915	5.53367	2.79423	16.0616	5.53253	21.5941	2.69106	8.02438	208.463	103.068	3.08764	1.58796
14.834	385.641	11.3238	5.18705	2.62213	11.931	5.73199	17.663	2.68731	6.57274	209.848	103.63	3.09065	1.59207
14.835	385.468	10.1858	4.91471	2.48479	8.63498	5.70012	14.3351	2.68578	5.33741	210.247	103.539	3.09115	1.59205
14.836	386.465	9.43385	4.73224	2.39068	6.3764	5.4685	11.8449	2.68607	4.40975	209.729	102.884	3.08982	1.58901
14.837	388.458	9.09104	4.6462	2.34359	5.24624	5.08613	10.3324	2.68771	3.84431	208.449	101.8	3.08741	1.5842
14.838	391.198	9.16122	4.65744	2.34432	5.2636	4.61367	9.87728	2.69012	3.67169	206.623	100.457	3.08468	1.57895
14.839	394.376	9.60444	4.75578	2.38801	6.31235	4.11455	10.4269	2.6927	3.87228	204.506	99.0337	3.08238	1.57452
14.84	397.653	10.3754	4.92976	2.46923	8.26159	3.64978	11.9114	2.6949	4.41998	202.356	97.7037	3.08118	1.57206
14.841	400.687	11.3532	5.15072	2.57404	10.7769	3.26957	14.0464	2.6962	5.2097	200.426	96.6121	3.08163	1.57243
14.842	403.197	12.4397	5.39629	2.69171	13.601	3.00997	16.611	2.69627	6.16073	198.899	95.8642	3.08407	1.57614
14.843	404.945	13.5214	5.64139	2.81032	16.4476	2.89585	19.3434	2.69488	7.17783	197.923	95.5333	3.08867	1.58338
14.844	405.784	14.4603	5.85558	2.91521	18.965	2.93591	21.9009	2.69195	8.1357	197.586	95.6451	3.09534	1.59392
14.845	405.687	15.1597	6.01776	2.99617	20.908	3.1236	24.0316	2.6876	8.94166	197.899	96.1799	3.10374	1.60713
14.846	404.71	15.5735	6.11777	3.04816	22.1558	3.44282	25.5987	2.68209	9.54431	198.815	97.0899	3.11336	1.6222
14.847	402.985	15.6446	6.14189	3.06411	22.5385	3.86597	26.4045	2.67575	9.86807	200.256	98.2938	3.1236	1.63814
14.848	400.741	15.379	6.08995	3.04329	22.0389	4.3533	26.3922	2.669	9.88842	202.072	99.6762	3.13375	1.65385
14.849	398.222	14.8513	5.97743	2.99271	20.8251	4.86412	25.6892	2.66232	9.64918	204.091	101.121	3.1432	1.66841
14.85	395.683	14.0818	5.80709	2.91302	18.9124	5.35243	24.2648	2.65609	9.13553	206.143	102.497	3.15143	1.68099
14.851	393.385	13.1875	5.6049	2.81651	16.5962	5.77466	22.3708	2.65071	8.43955	208.024	103.684	3.15807	1.69101
14.852	391.532	12.2413	5.38728	2.71099	14.0636	6.09549	20.1591	2.64644	7.61744	209.578	104.583	3.16293	1.69817
14.853	390.288	11.3341	5.17575	2.60703	11.5687	6.28943	17.8581	2.64342	6.75568	210.671	105.127	3.16599	1.70242
14.854	389.748	10.5384	4.98801	2.51351	9.32419	6.34489	15.6691	2.6417	5.93145	211.222	105.282	3.16741	1.70399
14.855	389.946	9.91676	4.83964	2.43837	7.52086	6.26446	13.7853	2.64118	5.21937	211.204	105.057	3.16744	1.70331
14.856	390.851	9.51345	4.74177	2.3874	6.29758	6.06436	12.3619	2.64168	4.67956	210.645	104.496	3.16647	1.70098
14.857	392.368	9.35794	4.70171	2.36448	5.74756	5.77281	11.5204	2.64291	4.35898	209.631	103.677	3.16494	1.69776
14.858	394.354	9.44157	4.7174	2.36878	5.8507	5.42362	11.2743	2.64454	4.26324	208.282	102.693	3.1633	1.6944
14.859	396.633	9.76403	4.78852	2.40034	6.60817	5.05474	11.6629	2.64623	4.40736	206.74	101.652	3.16201	1.69169
14.86	398.999	10.2836	4.90505	2.45437	7.90485	4.70387	12.6087	2.64763	4.76226	205.165	100.658	3.1615	1.69033
14.861	401.249	10.9469	5.05444	2.52486	9.59663	4.40357	14.0002	2.64843	5.28623	203.704	99.8056	3.16213	1.69086
14.862	403.189	11.7039	5.22536	2.60646	11.5551	4.18175	15.7368	2.64841	5.94198	202.488	99.1738	3.16414	1.69369
14.863	404.652	12.4705	5.39886	2.69008	13.562	4.05807	17.6201	2.64739	6.65565	201.626	98.8199	3.16767	1.69898
14.864	405.513	13.2079	5.56683	2.77201	15.5281	4.04672	19.5749	2.64532	7.39982	201.19	98.7848	3.17272	1.70673
14.865	405.681	13.8188	5.70758	2.84174	17.2018	4.15308	21.3549	2.64216	8.08236	201.239	99.0837	3.17917	1.71668
14.866	405.141	14.2806	5.81648	2.89712	18.5309	4.37517	22.9061	2.63806	8.68293	201.772	99.7101	3.18676	1.72842
14.867	403.893	14.5615	5.8865	2.93471	19.4331	4.70851	24.1416	2.63315	9.16833	202.786	100.65	3.19516	1.74144
14.868	401.994	14.6148	5.90653	2.94886	19.7727	5.13964	24.9123	2.62764	9.48086	204.25	101.864	3.20397	1.7551
14.869	399.555	14.4643	5.88132	2.94164	19.5994	5.65054	25.2499	2.62181	9.63071	206.086	103.298	3.21272	1.76873
14.87	396.672	14.1373	5.81623	2.91541	18.9699	6.22464	25.1946	2.61594	9.63118	208.231	104.905	3.22104	1.78175
14.871	393.477	13.6083	5.70401	2.86611	17.7866	6.83661	24.6232	2.61023	9.43334	210.606	106.613	3.22851	1.79354
14.872	390.123	12.9706	5.56534	2.80362	16.2869	7.46269	23.7496	2.60503	9.11682	213.09	108.355	3.23481	1.80363
14.873	386.714	12.2357	5.40199	2.72851	14.4842	8.08203	22.5662	2.60049	8.67767	215.613	110.074	3.23973	1.81169
14.874	383.374	11.4349	5.22066	2.64379	12.451	8.67085	21.1218	2.59678	8.13384	218.079	111.704	3.24311	1.81744
14.875	380.21	10.6225	5.03385	2.55553	10.3328	9.20932	19.5421	2.59407	7.53337	220.395	113.193	3.24486	1.82074
14.876	377.288	9.83392	4.85015	2.46798	8.23152	9.68412	17.9156	2.59242	6.91076	222.503	114.505	3.245	1.8216
14.877	374.669	9.06927	4.6697	2.38112	6.147	10.0813	16.2283	2.59183	6.26133	224.35	115.603	3.2436	1.82006
14.878	372.401	8.38329	4.50618	2.30194	4.2465	10.3939	14.6404	2.59233	5.64758	225.886	116.47	3.24076	1.81626
14.879	370.497	7.76092	4.3564	2.22885	2.49232	10.6178	13.1101	2.59384	5.05432	227.099	117.094	3.23663	1.81039
14.88	368.979	7.2289	4.22737	2.1655	0.971925	10.7518	11.7237	2.5963	4.51554	227.967	117.474	3.23136	1.80267
14.881	367.84	6.78058	4.1179	2.11138	-0.326906	10.7981	10.4712	2.5996	4.028	228.497	117.615	3.22514	1.79334
14.882	367.084	6.41686	4.02857	2.06685	-1.39556	10.7592	9.36367	2.60364	3.59638	228.692	117.523	3.21811	1.78265
14.883	366.7	6.14537	3.96156	2.03311	-2.20535	10.6412	8.43589	2.60831	3.23424	228.564	117.214	3.21045	1.77086
14.884	366.674	5.94998	3.91307	2.00827	-2.8016	10.4499	7.64827	2.61349	2.92646	228.137	116.704	3.20233	1.75821
14.885	366.998	5.83896	3.88525	1.99346	-3.15693	10.1919	7.03501	2.61907	2.68607	227.424	116.009	3.1939	1.74494
14.886	367.647	5.80898	3.87732	1.98834	-3.27989	9.87645	6.59657	2.62493	2.51305	226.455	115.154	3.1853	1.73131
14.887	368.6	5.85719	3.88854	1.99254	-3.17901	9.51271	6.3337	2.63096	2.40737	225.261	114.163	3.17668	1.71755
14.888	369.825	5.98794	3.91987	2.0066	-2.84156	9.11192	6.27036	2.63704	2.3778	223.877	113.065	3.16819	1.70392
14.889	371.281	6.19439	3.96951	2.02962	-2.28915	8.68606	6.39692	2.64305	2.42028	222.347	111.894	3.15998	1.69068
14.89	372.917	6.48502	4.03937	2.06262	-1.49723	8.24917	6.75194	2.64889	2.54897	220.715	110.687	3.15219	1.67809
14.891	374.667	6.8436	4.12531	2.10354	-0.514976	7.81566	7.30069	2.65441	2.7504	219.044	109.485	3.14497	1.6664
14.892	376.472	7.25697	4.224	2.15076	0.618239	7.39768	8.01592	2.65952	3.01405	217.384	108.322	3.13843	1.65582
14.893	378.261	7.72955	4.33645	2.20488	1.91713	7.00897	8.92609	2.66413	3.35047	215.787	107.237	3.13268	1.64655
14.894	379.958	8.22012	4.4527	2.26095	3.26274	6.66033	9.92307	2.66813	3.71911	214.314	106.26	3.12783	1.63873
14.895	381.523	8.69942	4.56577	2.31551	4.57213	6.35552	10.9277	2.67148	4.0905	212.995	105.404	3.12386	1.63237
14.896	382.916	9.17545	4.67779	2.36972	5.87333	6.09937	11.9727	2.67419	4.47713	211.848	104.683	3.12079	1.62748
14.897	384.114	9.58061	4.77266	2.41552	6.97245	5.88922	12.8617	2.67623	4.8059	210.896	104.09	3.11858	1.62393
14.898	385.145	9.9166	4.85094	2.45316	7.87594	5.71656	13.5925	2.67771	5.07617	210.108	103.602	3.11708	1.62151
14.899	386.049	10.1714	4.90981	2.48119	8.5485	5.57103	14.1195	2.6787	5.27103	209.452	103.19	3.11617	1.61997
14.9	386.882	10.3378	4.94753	2.49863	8.96723	5.43924	14.4065	2.67931	5.37694	208.885	102.816	3.11571	1.61906
14.901	387.742	10.4018	4.96063	2.50358	9.08595	5.30181	14.3878	2.67968	5.36922	208.338	102.426	3.11551	1.61844
14.902	388.723	10.4299	4.9648	2.50379	9.09092	5.14467	14.2356	2.67998	5.31183	207.731	101.979	3.11543	1.61791
14.903	389.903	10.3993	4.95453	2.49634	8.9121	4.95349	13.8656	2.68025	5.17325	207.018	101.435	3.1154	1.61731
14.904	391.38	10.3754	4.94512	2.48877	8.73052	4.71696	13.4475	2.68062	5.01656	206.123	100.761	3.11536	1.61654
14.905	393.198	10.3928	4.94473	2.48512	8.64289	4.43256	13.0755	2.6811	4.87692	205.02	99.9495	3.11535	1.6157
14.906	395.375	10.4859	4.9613	2.48932	8.74367	4.10335	12.847	2.68167	4.79067	203.702	99.0087	3.11546	1.61498
14.907	397.89	10.6952	5.00418	2.50606	9.14551	3.74037	12.8859	2.68224	4.80416	202.189	97.9691	3.11589	1.61469
14.908	400.67	11.0437	5.07854	2.538	9.91193	3.36146	13.2734	2.68268	4.94781	200.539	96.8813	3.11687	1.61528
14.909	403.601	11.5498	5.18842	2.58724	11.0938	2.98991	14.0837	2.68279	5.24965	198.833	95.812	3.11868	1.61722
14.91	406.52	12.2126	5.33347	2.65383	12.6919	2.65326	15.3452	2.68235	5.7208	197.18	94.8407	3.12165	1.62106
14.911	409.24	13.0017	5.50679	2.7346	14.6303	2.37887	17.0092	2.68115	6.34399	195.702	94.0471	3.12606	1.62727
14.912	411.559	13.8912	5.703	2.82723	16.8535	2.19384	19.0474	2.67897	7.10997	194.516	93.5103	3.13216	1.63624
14.913	413.272	14.8116	5.90709	2.92476	19.1943	2.12225	21.3165	2.67564	7.96688	193.745	93.3007	3.14011	1.6482
14.914	414.206	15.6956	6.10501	3.02071	21.4971	2.18255	23.6797	2.67107	8.86525	193.484	93.4716	3.14996	1.66316
14.915	414.222	16.4647	6.28028	3.1074	23.5776	2.38795	25.9656	2.66521	9.74242	193.813	94.0601	3.16158	1.68089
14.916	413.258	17.0195	6.41135	3.17447	25.1873	2.74117	27.9285	2.65814	10.5068	194.77	95.0717	3.17466	1.70087
14.917	411.314	17.3366	6.49328	3.21959	26.2701	3.23986	29.51	2.65008	11.1355	196.356	96.4961	3.18877	1.72242
14.918	408.468	17.296	6.49804	3.22867	26.488	3.86647	30.3545	2.64123	11.4926	198.546	98.2789	3.2033	1.74457
14.919	404.912	16.9366	6.43266	3.20458	25.9098	4.5928	30.5026	2.63204	11.589	201.223	100.336	3.21752	1.76626
14.92	400.853	16.2397	6.29027	3.14313	24.4351	5.38204	29.8171	2.62291	11.3679	204.271	102.561	3.23078	1.78646
14.921	396.593	15.2219	6.07146	3.04353	22.0448	6.18058	28.2254	2.61428	10.7966	207.5	104.801	3.24237	1.8041
14.922	392.458	13.9815	5.79629	2.91474	18.9538	6.92965	25.8835	2.60669	9.92964	210.673	106.893	3.25172	1.8183
14.923	388.747	12.5967	5.48123	2.76418	15.3403	7.57041	22.9107	2.60051	8.81008	213.559	108.677	3.25849	1.82845
14.924	385.755	11.1366	5.14184	2.59904	11.377	8.04302	19.42	2.59607	7.48054	215.92	109.99	3.26247	1.83414
14.925	383.738	9.74191	4.81231	2.4363	7.47126	8.30202	15.7733	2.59364	6.08153	217.526	110.711	3.26365	1.8353
14.926	382.856	8.49523	4.51403	2.28687	3.88498	8.32215	12.2071	2.59324	4.70728	218.234	110.772	3.26227	1.83223
14.927	383.204	7.48843	4.271	2.16316	0.915844	8.0995	9.01534	2.59478	3.47441	217.964	110.161	3.2587	1.82549
14.928	384.779	6.80817	4.10556	2.07681	-1.15659	7.65673	6.50014	2.598	2.50198	216.733	108.938	3.25349	1.81597
14.929	387.479	6.50492	4.03032	2.03448	-2.17255	7.03836	4.86581	2.60249	1.86967	214.655	107.22	3.24726	1.80478
14.93	391.107	6.62023	4.05451	2.04098	-2.01657	6.30582	4.28925	2.60774	1.64482	211.925	105.175	3.24076	1.79321
14.931	395.382	7.1409	4.17336	2.09396	-0.744951	5.52769	4.78274	2.61313	1.83027	208.799	102.99	3.23477	1.78258
14.932	399.973	8.04189	4.37899	2.18954	1.54889	4.77165	6.32054	2.61808	2.41419	205.55	100.855	3.23003	1.7742
14.933	404.508	9.24886	4.65248	2.31843	4.64239	4.09863	8.74102	2.62203	3.33368	202.452	98.9454	3.22725	1.76918
14.934	408.634	10.6515	4.96782	2.46805	8.23311	3.55557	11.7887	2.62451	4.49177	199.745	97.3971	3.22698	1.76835
14.935	412.041	12.1322	5.29874	2.6259	12.0216	3.17521	15.1968	2.62518	5.78886	197.612	96.3084	3.22958	1.77217
14.936	414.501	13.5387	5.61222	2.77629	15.631	2.97365	18.6047	2.62389	7.0905	196.179	95.7289	3.23514	1.78063
14.937	415.883	14.7666	5.88675	2.90919	18.8206	2.95427	21.7749	2.62065	8.30897	195.498	95.6703	3.24351	1.79335
14.938	416.165	15.6771	6.09258	3.0103	21.2472	3.10495	24.3521	2.61562	9.31026	195.571	96.0977	3.25423	1.80953
14.939	415.44	16.236	6.22279	3.07624	22.8298	3.40308	26.2329	2.60915	10.0542	196.323	96.9448	3.26666	1.82811
14.94	413.873	16.3906	6.26498	3.10061	23.4147	3.81585	27.2305	2.60164	10.4667	197.649	98.1156	3.28003	1.84791
14.941	411.707	16.1806	6.22668	3.08651	23.0763	4.30298	27.3793	2.5936	10.5565	199.389	99.4934	3.29353	1.86771
14.942	409.217	15.6253	6.11017	3.03428	21.8226	4.81724	26.6399	2.58551	10.3035	201.367	100.943	3.3064	1.88638
14.943	406.695	14.8498	5.94198	2.95623	19.9496	5.31257	25.2621	2.57788	9.79956	203.375	102.335	3.31802	1.90305
14.944	404.381	13.92	5.73581	2.85855	17.6051	5.74737	23.3525	2.57106	9.08283	205.244	103.554	3.328	1.9171
14.945	402.504	12.9354	5.5138	2.75174	15.0418	6.08458	21.1264	2.56534	8.23532	206.799	104.497	3.33607	1.9282
14.946	401.217	12.0167	5.30396	2.64956	12.5895	6.30305	18.8926	2.56089	7.37736	207.913	105.107	3.34224	1.93636
14.947	400.584	11.2287	5.12196	2.55986	10.4366	6.39649	16.8331	2.5577	6.58134	208.534	105.368	3.34669	1.94189
14.948	400.617	10.6349	4.98327	2.49048	8.77155	6.37174	15.1433	2.55566	5.9254	208.648	105.299	3.34972	1.94527
14.949	401.239	10.2929	4.902	2.44873	7.76951	6.25207	14.0216	2.55456	5.48885	208.31	104.966	3.35177	1.94724
14.95	402.308	10.2058	4.87927	2.43543	7.45023	6.07035	13.5206	2.55406	5.29377	207.633	104.458	3.35334	1.94859
14.951	403.635	10.3752	4.91561	2.45114	7.82739	5.86603	13.6934	2.55383	5.36191	206.756	103.887	3.35494	1.95015
14.952	404.997	10.7526	4.99988	2.49065	8.77549	5.67919	14.4547	2.55348	5.66078	205.848	103.363	3.35704	1.95266
14.953	406.175	11.2908	5.12143	2.54897	10.1753	5.54672	15.722	2.5527	6.15897	205.064	102.991	3.36003	1.9567
14.954	406.947	11.9175	5.26406	2.61847	11.8432	5.50107	17.3443	2.55123	6.79841	204.557	102.862	3.3642	1.96271
14.955	407.15	12.5161	5.40161	2.68649	13.4757	5.56179	19.0375	2.54887	7.469	204.444	103.031	3.36964	1.97074
14.956	406.681	13.0504	5.52646	2.74953	14.9888	5.74119	20.73	2.54563	8.14337	204.786	103.533	3.37628	1.98068
14.957	405.485	13.3964	5.61054	2.79383	16.052	6.03936	22.0914	2.54149	8.6923	205.633	104.367	3.38391	1.99212
14.958	403.613	13.5351	5.64931	2.81705	16.6091	6.44452	23.0536	2.53668	9.0881	206.949	105.499	3.39211	2.00442
14.959	401.153	13.4246	5.63245	2.81379	16.531	6.93701	23.468	2.53143	9.27065	208.684	106.871	3.40043	2.01687
14.96	398.269	13.059	5.5572	2.78222	15.7733	7.48579	23.2591	2.52605	9.2077	210.733	108.397	3.40833	2.02866
14.961	395.147	12.4891	5.4339	2.72692	14.4461	8.05687	22.503	2.52092	8.9265	212.961	109.98	3.41532	2.03905
14.962	391.98	11.7379	5.26651	2.6493	12.5833	8.6125	21.1958	2.51632	8.42333	215.233	111.518	3.421	2.04743
14.963	388.978	10.8753	5.07027	2.55648	10.3554	9.11368	19.4691	2.51259	7.74862	217.384	112.904	3.42506	2.05331
14.964	386.294	10.0016	4.86855	2.45987	8.03696	9.53303	17.57	2.50994	7.00017	219.279	114.063	3.42735	2.05649
14.965	384.044	9.13118	4.66477	2.36105	5.6651	9.84679	15.5119	2.50845	6.18386	220.826	114.933	3.42788	2.05693
14.966	382.32	8.36946	4.48467	2.27296	3.55093	10.0436	13.5945	2.5082	5.42002	221.931	115.484	3.42675	2.05479
14.967	381.12	7.75225	4.33762	2.2005	1.812	10.1281	11.9401	2.5091	4.75872	222.589	115.727	3.4242	2.05047
14.968	380.414	7.29682	4.22847	2.14632	0.5117	10.112	10.6237	2.51097	4.23091	222.823	115.696	3.42054	2.04442
14.969	380.126	7.03458	4.16535	2.11476	-0.245697	10.0183	9.77263	2.51361	3.88789	222.693	115.452	3.41611	2.03722
14.97	380.139	6.94809	4.1444	2.1041	-0.501582	9.87528	9.37369	2.51675	3.72452	222.302	115.072	3.41127	2.02943
14.971	380.322	7.02435	4.16264	2.11306	-0.286563	9.7129	9.42633	2.52012	3.74043	221.76	114.638	3.40636	2.02162
14.972	380.533	7.21787	4.20922	2.13635	0.272299	9.55947	9.83177	2.52347	3.89613	221.189	114.228	3.40165	2.01422
14.973	380.658	7.47683	4.2717	2.16784	1.02826	9.43589	10.4642	2.5266	4.14161	220.687	113.899	3.39734	2.00752
14.974	380.599	7.77495	4.3439	2.20459	1.91013	9.35924	11.2694	2.52939	4.45538	220.33	113.698	3.39353	2.0017
14.975	380.29	8.02664	4.40529	2.23629	2.67098	9.33562	12.0066	2.53173	4.74245	220.183	113.643	3.39024	1.99676
14.976	379.729	8.21893	4.4528	2.26141	3.27387	9.36206	12.6359	2.53369	4.98715	220.241	113.726	3.38737	1.9925
14.977	378.938	8.30691	4.47552	2.27437	3.58492	9.42879	13.0137	2.53531	5.13298	220.494	113.92	3.38477	1.98867
14.978	377.988	8.28709	4.4724	2.2745	3.58791	9.51877	13.1067	2.53674	5.16675	220.886	114.179	3.38223	1.98492
14.979	376.968	8.15682	4.44249	2.26112	3.26686	9.6112	12.8781	2.53813	5.07385	221.346	114.444	3.37955	1.98089
14.98	375.995	7.93364	4.38974	2.236	2.66399	9.68214	12.3461	2.53967	4.8613	221.781	114.651	3.37652	1.97623
14.981	375.18	7.65577	4.32318	2.20353	1.88477	9.7105	11.5953	2.54152	4.56235	222.097	114.74	3.37299	1.97071
14.982	374.611	7.36317	4.25248	2.16848	1.04358	9.68056	10.7241	2.54377	4.21583	222.22	114.669	3.36891	1.96421
14.983	374.368	7.07932	4.18335	2.13365	0.207532	9.58006	9.78759	2.54649	3.84356	222.088	114.403	3.36424	1.95668
14.984	374.492	6.87357	4.13285	2.10768	-0.415644	9.40801	8.99236	2.54971	3.52682	221.66	113.939	3.35908	1.94828
14.985	374.972	6.76024	4.10458	2.09246	-0.780961	9.17234	8.39138	2.55333	3.28645	220.953	113.297	3.35358	1.93928
14.986	375.773	6.766	4.10509	2.09138	-0.80687	8.88687	8.08	2.55723	3.15967	219.998	112.514	3.34793	1.93002
14.987	376.812	6.91266	4.13967	2.10725	-0.426031	8.5741	8.14807	2.56126	3.18127	218.863	111.654	3.34238	1.92093
14.988	377.979	7.18509	4.20453	2.13828	0.318776	8.25913	8.57791	2.56519	3.34397	217.645	110.784	3.33718	1.91245
14.989	379.143	7.58329	4.29963	2.18463	1.43119	7.96937	9.40056	2.56883	3.65947	216.444	109.982	3.33258	1.90501
14.99	380.158	8.05339	4.41198	2.23992	2.75811	7.72962	10.4877	2.57198	4.07768	215.38	109.317	3.32879	1.89895
14.991	380.906	8.57101	4.53591	2.30148	4.2355	7.55962	11.7951	2.57451	4.58149	214.536	108.846	3.32591	1.89447
14.992	381.267	9.0892	4.66044	2.36399	5.73583	7.47616	13.212	2.5763	5.12828	214.002	108.617	3.32402	1.89168
14.993	381.168	9.53895	4.76934	2.41942	7.06607	7.48579	14.5519	2.57731	5.64616	213.833	108.648	3.32307	1.89047
14.994	380.584	9.89418	4.85662	2.46483	8.15593	7.58789	15.7438	2.57761	6.10791	214.041	108.938	3.3229	1.89058
14.995	379.523	10.1132	4.91232	2.49519	8.88458	7.77525	16.6598	2.5773	6.46405	214.622	109.468	3.32329	1.89166
14.996	378.044	10.1692	4.92978	2.50699	9.16781	8.03201	17.1998	2.57654	6.67554	215.534	110.192	3.32395	1.89321
14.997	376.246	10.0646	4.90902	2.50001	9.00013	8.33642	17.3366	2.57556	6.7312	216.7	111.048	3.32456	1.89472
14.998	374.256	9.80098	4.84971	2.47373	8.36962	8.66163	17.0313	2.57458	6.61518	218.026	111.963	3.3248	1.89566
14.999	372.21	9.42	4.76129	2.43263	7.38313	8.98024	16.3634	2.57387	6.35751	219.4	112.858	3.32439	1.89558
[truncated: 2,001 more rows]
