# Supplementary material for: Eccentricity rhythms in the Oligocene-Miocene carbon cycle regulated by weathering and carbonate burial
Source: Sci Adv. 2026 Jan 30;12(5):eadx6682. doi: 10.1126/sciadv.adx6682 (PMC12857679; doi:10.1126/sciadv.adx6682)
Supplement: Supplementary file 3 — Code S1 [file sciadv.adx6682_code_s1.zip]

Archive with 1 entries (1 files):
- sciadv.adx6682_code_s1.rar
